# Supplementary material for: Benchmarking the translational potential of spatial gene expression prediction from histology
Source: Nat Commun. 2025 Feb 11;16:1544. doi: 10.1038/s41467-025-56618-y (PMC11814321; doi:10.1038/s41467-025-56618-y)
Supplement: Supplementary file 4 — Source Data [file 41467_2025_56618_MOESM4_ESM.xlsx]

## Sheet: Fig2a & Fig2b
id	usability_overall_score	method_platform	deep_learning	reimplemented	trainable_params	whole_image_spatial	cor_pearson_r	nrmse_r	js_div_r	mi_r	ssim_r	auc_r	mean_rank	cor_pearson_r_whole_bc	nrmse_r_whole_bc	js_div_r_whole_bc	mi_r_whole_bc	ssim_r_whole_bc	auc_r_whole_bc	mean_rank_whole_bc	cor_pearson_r_kidney	nrmse_r_kidney	js_div_r_kidney	mi_r_kidney	ssim_r_kidney	auc_r_kidney	mean_rank_kidney	cor_pearson_pat_r_tcga	nrmse_pat_r_tcga	js_div_pat_r_tcga	mi_pat_r_tcga	mean_pat_rank_tcga	cor_pearson_gene_r_tcga	nrmse_gene_r_tcga	js_div_gene_r_tcga	mi_gene_r_tcga	mean_gene_rank_tcga	overall_r_tcga	cindex_r	surv_diff_r	cindex_cv_r	surv_diff_cv_r	mean_clin_r	mean_time	overall_time_r	instantaneous_memory_r	peak_memory_r	time_gpu_r	time_cpu_r
DeepPT	0.0571429	Python	Yes	Yes	26641472	No	-2	-3	-7	-6	-4	-5	-4.5	-3	-2	-5	-5	-3	-3	-3.5	-1	-1	-2	-1	-1	-1	-1.16667	-9	-5	-9	-9	-8	-5	-3	-9	-10	-6.75	-7.375	-2	-7	-2	-7	-4.5	-2.53	-2	-10	-5	-2	NA
EGNv1	0.378571	Python	Yes	No	135000000	No	-3	-7	-6	-8	-3	-8	-5.83333	-1	-6	-3	-4	-1	-2	-2.83333	-5	-5	-3	-5	-5	-5	-4.66667	-7	-9	-4	-7	-6.75	-1	-9	-7	-2	-4.75	-5.75	-1	-1	-5	-1	-2	-15.2467	-7	-6	-6	-7	NA
Hist2ST	0.538	Python	Yes	No	230000000	Yes	-6	-9	-2	-2	-5	-2	-4.33333	-7	-7	-7	-7	-7	-7	-5	-7	-7	-7	-7	-7	-7	-6	-6	-1	-1	-5	-3.25	-6	-4	-1	-1	-3	-3.125	-7	-3	-1	-3	-3.5	-7.18111	-5	-3	-11	-5	NA
THItoGene	0.523714	Python	Yes	No	63600000	Yes	-8	-10	-4	-4	-8	-4	-6.33333	-6	-4	-1	-2	-6	-6	-4.16667	-7	-7	-7	-7	-7	-7	-6	-8	-8	-5	-8	-7.25	-4	-7	-3	-7	-5.25	-6.25	-5	-4	-4	-4	-4.25	-1.44	-1	-5	-3	-1	NA
EGNv2	0.392857	Python	Yes	No	12000000	No	-1	-6	-1	-1	-1	-1	-1.83333	-7	-7	-7	-7	-7	-7	-5	-7	-7	-7	-7	-7	-7	-6	-1	-10	-3	-1	-3.75	-3	-10	-5	-6	-6	-4.875	-4	-6	-8	-6	-6	-4.54444	-4	-8	-8	-4	NA
DeepSpaCE	0.442143	R & Python	Yes	No	137476689	No	-11	-1	-11	-11	-11	-10	-9.16667	-7	-7	-7	-7	-7	-7	-5	-7	-7	-7	-7	-7	-7	-6	-3	-2	-6	-2	-3.25	-2	-2	-2	-5	-2.75	-3	-3	-2	-9	-2	-4	-94.335	-10	-1	-2	NA	-2
TCGN	0.434429	Python	Yes	No	29000000	No	-7	-11	-3	-5	-7	-3	-6	-2	-5	-2	-1	-2	-1	-2.16667	-4	-6	-1	-4	-4	-3	-3.66667	-5	-7	-7	-6	-6.25	-9	-8	-8	-8	-8.25	-7.25	-8	-5	-10	-5	-7	-14.5267	-6	-4	-7	-6	NA
ST-Net	0.291571	Python	Yes	Yes	7973733	No	-5	-4	-8	-7	-6	-9	-6.5	-4	-3	-6	-3	-4	-4	-4	-2	-4	-4	-3	-3	-4	-3.33333	-10	-4	-10	-10	-8.5	-8	-5	-10	-9	-8	-8.25	-6	-10	-3	-10	-7.25	-2.87333	-3	-9	-4	-3	NA
iStar	0.397571	Python	Yes	No	2190000	Yes	-4	-5	-10	-9	-2	-7	-6.16667	-7	-7	-7	-7	-7	-7	-5	-3	-3	-5	-2	-2	-2	-2.83333	-11	-11	-11	-11	-9	-11	-11	-11	-11	-9	-9	-11	-11	-11	-11	-9	-34.6122	-9	-2	-1	-9	NA
HisToGene	0.470143	Python	Yes	No	222253841	Yes	-9	-8	-5	-3	-9	-6	-6.66667	-7	-7	-7	-7	-7	-7	-5	-7	-7	-7	-7	-7	-7	-6	-2	-3	-2	-3	-2.5	-7	-1	-4	-4	-4	-3.25	-9	-9	-7	-9	-8.5	-97.6972	-11	-7	-10	-8	-3
GeneCodeR	0.454571	R	No	No	75264000	No	-10	-2	-9	-10	-10	-11	-8.66667	-5	-1	-4	-6	-5	-5	-4.33333	-6	-2	-6	-6	-6	-6	-5.33333	-4	-6	-8	-4	-5.5	-10	-6	-6	-3	-6.25	-5.875	-10	-8	-6	-8	-8	-19.7625	-8	-11	-9	NA	-1
[truncated: 11 more columns]

## Sheet: Fig2c
model_id	pred_type	train_fold	row_id	gene	exprs	pred	patch_id	img_id	x	y
HisToGene	test	2	2560	FASN	0	0.532801	B1_10x13	B1	10	13
HisToGene	test	2	2561	FASN	0	0.529673	B1_10x14	B1	10	14
HisToGene	test	2	2562	FASN	0	0.249944	B1_10x15	B1	10	15
HisToGene	test	2	2563	FASN	0	0.151652	B1_10x16	B1	10	16
HisToGene	test	2	2564	FASN	0	0.239119	B1_10x17	B1	10	17
HisToGene	test	2	2565	FASN	0	0.415586	B1_10x18	B1	10	18
HisToGene	test	2	2566	FASN	0	0.627645	B1_10x19	B1	10	19
HisToGene	test	2	2567	FASN	1.86298	0.964478	B1_10x20	B1	10	20
HisToGene	test	2	2568	FASN	0	0.979697	B1_10x21	B1	10	21
HisToGene	test	2	2569	FASN	1.69293	0.263517	B1_10x22	B1	10	22
HisToGene	test	2	2570	FASN	1.47207	0.413462	B1_10x23	B1	10	23
HisToGene	test	2	2571	FASN	1.56559	0.968461	B1_10x24	B1	10	24
HisToGene	test	2	2572	FASN	1.99161	0.187397	B1_10x25	B1	10	25
HisToGene	test	2	2573	FASN	0	0.755163	B1_10x26	B1	10	26
HisToGene	test	2	2574	FASN	1.64815	0.45843	B1_10x27	B1	10	27
HisToGene	test	2	2575	FASN	0	0.165813	B1_10x28	B1	10	28
HisToGene	test	2	2576	FASN	1.54929	0.159268	B1_10x29	B1	10	29
HisToGene	test	2	2577	FASN	0	0.295709	B1_10x30	B1	10	30
HisToGene	test	2	2578	FASN	0	0.270945	B1_11x14	B1	11	14
HisToGene	test	2	2579	FASN	2.3684	0.319273	B1_11x15	B1	11	15
HisToGene	test	2	2580	FASN	0	0.53548	B1_11x16	B1	11	16
HisToGene	test	2	2581	FASN	0	0.421184	B1_11x17	B1	11	17
HisToGene	test	2	2582	FASN	0	0.28665	B1_11x18	B1	11	18
HisToGene	test	2	2583	FASN	0	0.135439	B1_11x19	B1	11	19
HisToGene	test	2	2584	FASN	0	0.348308	B1_11x20	B1	11	20
HisToGene	test	2	2585	FASN	0	0.419713	B1_11x21	B1	11	21
HisToGene	test	2	2586	FASN	1.73393	0.513344	B1_11x22	B1	11	22
HisToGene	test	2	2587	FASN	2.04806	0.326515	B1_11x23	B1	11	23
HisToGene	test	2	2588	FASN	1.57168	0.23972	B1_11x24	B1	11	24
HisToGene	test	2	2589	FASN	1.61194	0.173536	B1_11x25	B1	11	25
HisToGene	test	2	2590	FASN	1.30443	0.364903	B1_11x26	B1	11	26
HisToGene	test	2	2591	FASN	0	0.600196	B1_11x27	B1	11	27
HisToGene	test	2	2592	FASN	1.68884	0.117152	B1_11x28	B1	11	28
HisToGene	test	2	2593	FASN	1.39861	0.247581	B1_11x29	B1	11	29
HisToGene	test	2	2594	FASN	1.4757	0.297483	B1_11x30	B1	11	30
HisToGene	test	2	2595	FASN	0	0.24057	B1_12x14	B1	12	14
HisToGene	test	2	2596	FASN	0	0.257089	B1_12x15	B1	12	15
HisToGene	test	2	2597	FASN	2.41063	0.434495	B1_12x16	B1	12	16
HisToGene	test	2	2598	FASN	2.29464	0.271244	B1_12x17	B1	12	17
HisToGene	test	2	2599	FASN	0	0.356496	B1_12x18	B1	12	18
HisToGene	test	2	2600	FASN	0	0.25912	B1_12x19	B1	12	19
HisToGene	test	2	2601	FASN	0	0.372415	B1_12x20	B1	12	20
HisToGene	test	2	2602	FASN	1.83902	0.349379	B1_12x21	B1	12	21
HisToGene	test	2	2603	FASN	1.57864	0.311696	B1_12x22	B1	12	22
HisToGene	test	2	2604	FASN	1.54856	0.143984	B1_12x23	B1	12	23
HisToGene	test	2	2605	FASN	1.65654	0.142462	B1_12x24	B1	12	24
HisToGene	test	2	2606	FASN	1.86794	0.715777	B1_12x25	B1	12	25
HisToGene	test	2	2607	FASN	1.04457	0.67322	B1_12x26	B1	12	26
HisToGene	test	2	2608	FASN	1.94203	0.673908	B1_12x27	B1	12	27
HisToGene	test	2	2609	FASN	1.57709	0.322999	B1_12x28	B1	12	28
HisToGene	test	2	2610	FASN	1.54712	0.28362	B1_12x29	B1	12	29
HisToGene	test	2	2611	FASN	1.38579	0.406523	B1_12x30	B1	12	30
HisToGene	test	2	2612	FASN	2.48292	0.337912	B1_13x15	B1	13	15
HisToGene	test	2	2613	FASN	0	0.511084	B1_13x16	B1	13	16
HisToGene	test	2	2614	FASN	0	0.323571	B1_13x17	B1	13	17
HisToGene	test	2	2615	FASN	0	0.4288	B1_13x18	B1	13	18
HisToGene	test	2	2616	FASN	2.32994	0.347434	B1_13x19	B1	13	19
HisToGene	test	2	2617	FASN	0	0.44376	B1_13x20	B1	13	20
HisToGene	test	2	2618	FASN	0	0.202525	B1_13x21	B1	13	21
HisToGene	test	2	2619	FASN	0	0.485511	B1_13x22	B1	13	22
HisToGene	test	2	2620	FASN	0	0.36834	B1_13x23	B1	13	23
HisToGene	test	2	2621	FASN	0	0.84313	B1_13x24	B1	13	24
HisToGene	test	2	2622	FASN	1.8835	0.610646	B1_13x25	B1	13	25
HisToGene	test	2	2623	FASN	0	0.470023	B1_13x26	B1	13	26
HisToGene	test	2	2624	FASN	1.59455	0.588362	B1_13x27	B1	13	27
HisToGene	test	2	2625	FASN	2.06096	0.327799	B1_13x28	B1	13	28
HisToGene	test	2	2626	FASN	0	0.319517	B1_13x29	B1	13	29
HisToGene	test	2	2627	FASN	0	0.410754	B1_14x17	B1	14	17
HisToGene	test	2	2628	FASN	0	0.399478	B1_14x18	B1	14	18
HisToGene	test	2	2629	FASN	2.12818	0.126648	B1_14x19	B1	14	19
HisToGene	test	2	2630	FASN	1.86607	0.125433	B1_14x20	B1	14	20
HisToGene	test	2	2631	FASN	2.11498	0.257926	B1_14x21	B1	14	21
HisToGene	test	2	2632	FASN	0	0.642693	B1_14x22	B1	14	22
HisToGene	test	2	2633	FASN	1.70333	0.200831	B1_14x23	B1	14	23
HisToGene	test	2	2634	FASN	1.65937	0.544584	B1_14x24	B1	14	24
HisToGene	test	2	2635	FASN	0	0.515685	B1_14x25	B1	14	25
HisToGene	test	2	2636	FASN	1.73167	0.358876	B1_14x26	B1	14	26
HisToGene	test	2	2637	FASN	1.65	0.391673	B1_14x27	B1	14	27
HisToGene	test	2	2638	FASN	0	0.296015	B1_14x28	B1	14	28
HisToGene	test	2	2639	FASN	1.80668	0.520649	B1_14x29	B1	14	29
HisToGene	test	2	2640	FASN	0	0.343506	B1_14x30	B1	14	30
HisToGene	test	2	2641	FASN	0	0.352048	B1_15x17	B1	15	17
HisToGene	test	2	2642	FASN	0	0.283803	B1_15x18	B1	15	18
HisToGene	test	2	2643	FASN	0	0.0936545	B1_15x19	B1	15	19
HisToGene	test	2	2644	FASN	0	0.218741	B1_15x20	B1	15	20
HisToGene	test	2	2645	FASN	2.18114	0.139087	B1_15x21	B1	15	21
HisToGene	test	2	2646	FASN	0	0.314357	B1_15x25	B1	15	25
HisToGene	test	2	2647	FASN	0	0.307404	B1_15x26	B1	15	26
HisToGene	test	2	2648	FASN	0	0.357755	B1_15x27	B1	15	27
HisToGene	test	2	2649	FASN	0	0.179889	B1_15x28	B1	15	28
HisToGene	test	2	2650	FASN	1.69088	0.199633	B1_15x29	B1	15	29
HisToGene	test	2	2651	FASN	1.73393	0.249335	B1_15x30	B1	15	30
HisToGene	test	2	2652	FASN	0	0.295299	B1_16x18	B1	16	18
HisToGene	test	2	2653	FASN	0	0.176712	B1_16x19	B1	16	19
HisToGene	test	2	2654	FASN	2.47	0.380295	B1_16x20	B1	16	20
HisToGene	test	2	2655	FASN	0	0.503361	B1_16x21	B1	16	21
HisToGene	test	2	2656	FASN	0	0.0861476	B1_16x22	B1	16	22
HisToGene	test	2	2657	FASN	2.22445	0.540295	B1_16x23	B1	16	23
HisToGene	test	2	2658	FASN	1.81087	0.0411135	B1_16x24	B1	16	24
HisToGene	test	2	2659	FASN	0	0.262468	B1_16x25	B1	16	25
HisToGene	test	2	2660	FASN	2.21029	0.303973	B1_16x26	B1	16	26
HisToGene	test	2	2661	FASN	0	0.246811	B1_16x27	B1	16	27
HisToGene	test	2	2662	FASN	0	0.150236	B1_16x28	B1	16	28
HisToGene	test	2	2663	FASN	0	0.11919	B1_16x29	B1	16	29
HisToGene	test	2	2664	FASN	1.87233	0.195496	B1_16x30	B1	16	30
HisToGene	test	2	2665	FASN	0	0.171932	B1_17x20	B1	17	20
HisToGene	test	2	2666	FASN	1.66703	0.167077	B1_17x21	B1	17	21
HisToGene	test	2	2667	FASN	0	0.287637	B1_17x24	B1	17	24
HisToGene	test	2	2668	FASN	1.54567	0.260085	B1_17x25	B1	17	25
HisToGene	test	2	2669	FASN	1.60274	0.217763	B1_17x26	B1	17	26
HisToGene	test	2	2670	FASN	1.64815	0.172533	B1_17x27	B1	17	27
HisToGene	test	2	2671	FASN	1.64815	0.146291	B1_17x29	B1	17	29
HisToGene	test	2	2672	FASN	2.01082	0.326518	B1_17x30	B1	17	30
HisToGene	test	2	2673	FASN	0	0.193803	B1_18x19	B1	18	19
HisToGene	test	2	2674	FASN	2.31193	0.145615	B1_18x21	B1	18	21
HisToGene	test	2	2675	FASN	1.58493	0.0206127	B1_18x22	B1	18	22
HisToGene	test	2	2676	FASN	2.08193	0.042685	B1_18x23	B1	18	23
HisToGene	test	2	2677	FASN	1.63722	0.192255	B1_18x24	B1	18	24
HisToGene	test	2	2678	FASN	1.59944	0.142727	B1_18x25	B1	18	25
HisToGene	test	2	2679	FASN	1.85991	0.0659726	B1_18x26	B1	18	26
HisToGene	test	2	2680	FASN	1.58652	0.496212	B1_18x28	B1	18	28
HisToGene	test	2	2681	FASN	0	0.64008	B1_18x29	B1	18	29
HisToGene	test	2	2682	FASN	0	0.223828	B1_18x30	B1	18	30
HisToGene	test	2	2683	FASN	0	0	B1_19x19	B1	19	19
HisToGene	test	2	2684	FASN	1.51516	0.0258995	B1_19x23	B1	19	23
HisToGene	test	2	2685	FASN	1.72942	0.153585	B1_19x24	B1	19	24
HisToGene	test	2	2686	FASN	0	0.265269	B1_19x25	B1	19	25
HisToGene	test	2	2687	FASN	1.61278	0.0885376	B1_19x26	B1	19	26
HisToGene	test	2	2688	FASN	2.0768	0.710362	B1_19x28	B1	19	28
HisToGene	test	2	2689	FASN	0	0.579494	B1_19x29	B1	19	29
HisToGene	test	2	2690	FASN	0	0.198393	B1_19x30	B1	19	30
HisToGene	test	2	2691	FASN	0	0.103738	B1_20x20	B1	20	20
HisToGene	test	2	2692	FASN	1.86298	0.0628339	B1_20x21	B1	20	21
HisToGene	test	2	2693	FASN	0	0.00821193	B1_20x22	B1	20	22
HisToGene	test	2	2694	FASN	1.89831	0.0838001	B1_20x23	B1	20	23
HisToGene	test	2	2695	FASN	1.69499	0.11169	B1_20x24	B1	20	24
HisToGene	test	2	2696	FASN	0	0.195032	B1_20x25	B1	20	25
HisToGene	test	2	2697	FASN	0	0.0533956	B1_20x26	B1	20	26
HisToGene	test	2	2698	FASN	1.64265	0.0618795	B1_20x27	B1	20	27
HisToGene	test	2	2699	FASN	1.83324	0.0263988	B1_20x28	B1	20	28
HisToGene	test	2	2700	FASN	0	0.212861	B1_20x29	B1	20	29
HisToGene	test	2	2701	FASN	0	0.217243	B1_20x30	B1	20	30
HisToGene	test	2	2702	FASN	0	0.0560988	B1_21x23	B1	21	23
HisToGene	test	2	2703	FASN	2.00864	0.00440739	B1_21x25	B1	21	25
HisToGene	test	2	2704	FASN	1.73393	0.058372	B1_21x26	B1	21	26
HisToGene	test	2	2705	FASN	0	0.0453775	B1_21x27	B1	21	27
HisToGene	test	2	2706	FASN	2.02188	0.6752	B1_21x28	B1	21	28
HisToGene	test	2	2707	FASN	1.79222	0.0209754	B1_21x29	B1	21	29
HisToGene	test	2	2708	FASN	2.05932	0.0902519	B1_22x22	B1	22	22
HisToGene	test	2	2709	FASN	1.71835	0.596328	B1_22x25	B1	22	25
HisToGene	test	2	2710	FASN	2.13049	0.270126	B1_22x26	B1	22	26
HisToGene	test	2	2711	FASN	0	0.00379522	B1_22x27	B1	22	27
HisToGene	test	2	2712	FASN	2.05607	0.375889	B1_22x28	B1	22	28
HisToGene	test	2	2713	FASN	1.72496	0.336693	B1_22x29	B1	22	29
HisToGene	test	2	2714	FASN	1.7097	0.035203	B1_22x30	B1	22	30
HisToGene	test	2	2715	FASN	0	0.169775	B1_23x24	B1	23	24
HisToGene	test	2	2716	FASN	1.59132	0.281846	B1_23x25	B1	23	25
HisToGene	test	2	2717	FASN	1.60941	0.564228	B1_23x26	B1	23	26
HisToGene	test	2	2718	FASN	0	0.260345	B1_23x27	B1	23	27
HisToGene	test	2	2719	FASN	0	0.187587	B1_23x28	B1	23	28
HisToGene	test	2	2720	FASN	0	0.313583	B1_23x29	B1	23	29
HisToGene	test	2	2721	FASN	0	0.309623	B1_23x30	B1	23	30
HisToGene	test	2	2722	FASN	2.03094	0.166975	B1_24x28	B1	24	28
HisToGene	test	2	2723	FASN	0	0.137836	B1_24x29	B1	24	29
HisToGene	test	2	2724	FASN	0	0.155333	B1_24x30	B1	24	30
HisToGene	test	2	2725	FASN	2.15514	0.327658	B1_2x24	B1	2	24
HisToGene	test	2	2726	FASN	2.1401	0.493737	B1_2x25	B1	2	25
HisToGene	test	2	2727	FASN	2.14891	0.648063	B1_2x26	B1	2	26
HisToGene	test	2	2728	FASN	2.01038	0.623643	B1_2x27	B1	2	27
HisToGene	test	2	2729	FASN	1.82173	0.772525	B1_2x28	B1	2	28
HisToGene	test	2	2730	FASN	1.63582	0.754274	B1_2x29	B1	2	29
HisToGene	test	2	2731	FASN	1.79779	0.653013	B1_2x30	B1	2	30
HisToGene	test	2	2732	FASN	2.2989	0.599698	B1_2x31	B1	2	31
HisToGene	test	2	2733	FASN	1.67091	0.554139	B1_3x19	B1	3	19
HisToGene	test	2	2734	FASN	1.90848	0.791391	B1_3x20	B1	3	20
HisToGene	test	2	2735	FASN	2.17043	0.923838	B1_3x21	B1	3	21
HisToGene	test	2	2736	FASN	2.12618	0.774811	B1_3x22	B1	3	22
HisToGene	test	2	2737	FASN	2.22995	0.77591	B1_3x23	B1	3	23
HisToGene	test	2	2738	FASN	1.92779	0.798614	B1_3x24	B1	3	24
HisToGene	test	2	2739	FASN	2.07344	0.802674	B1_3x25	B1	3	25
HisToGene	test	2	2740	FASN	2.31046	0.750321	B1_3x26	B1	3	26
HisToGene	test	2	2741	FASN	2.08659	0.680032	B1_3x27	B1	3	27
HisToGene	test	2	2742	FASN	1.68277	0.75212	B1_3x28	B1	3	28
HisToGene	test	2	2743	FASN	1.88734	0.646214	B1_3x29	B1	3	29
HisToGene	test	2	2744	FASN	1.55411	0.741796	B1_3x30	B1	3	30
HisToGene	test	2	2745	FASN	0	0.517193	B1_4x16	B1	4	16
HisToGene	test	2	2746	FASN	2.21029	0.677173	B1_4x17	B1	4	17
HisToGene	test	2	2747	FASN	0	0.42205	B1_4x18	B1	4	18
HisToGene	test	2	2748	FASN	1.88773	0.480134	B1_4x19	B1	4	19
HisToGene	test	2	2749	FASN	1.87413	0.919273	B1_4x20	B1	4	20
HisToGene	test	2	2750	FASN	1.74426	0.847042	B1_4x21	B1	4	21
HisToGene	test	2	2751	FASN	1.97417	0.869178	B1_4x22	B1	4	22
HisToGene	test	2	2752	FASN	2.22293	0.787849	B1_4x23	B1	4	23
HisToGene	test	2	2753	FASN	2.13536	0.916478	B1_4x24	B1	4	24
HisToGene	test	2	2754	FASN	1.99161	0.868664	B1_4x25	B1	4	25
HisToGene	test	2	2755	FASN	2.0279	0.845297	B1_4x26	B1	4	26
HisToGene	test	2	2756	FASN	1.97787	0.822666	B1_4x27	B1	4	27
HisToGene	test	2	2757	FASN	2.02894	0.686833	B1_4x28	B1	4	28
HisToGene	test	2	2758	FASN	1.71536	0.708201	B1_4x29	B1	4	29
HisToGene	test	2	2759	FASN	1.26515	1	B1_4x30	B1	4	30
HisToGene	test	2	2760	FASN	0	0.285145	B1_5x14	B1	5	14
HisToGene	test	2	2761	FASN	0	0.25143	B1_5x15	B1	5	15
HisToGene	test	2	2762	FASN	0	0.75221	B1_5x16	B1	5	16
HisToGene	test	2	2763	FASN	2.31636	0.369825	B1_5x17	B1	5	17
HisToGene	test	2	2764	FASN	0	0.656801	B1_5x18	B1	5	18
HisToGene	test	2	2765	FASN	1.65	0.680398	B1_5x19	B1	5	19
HisToGene	test	2	2766	FASN	0	0.5848	B1_5x20	B1	5	20
HisToGene	test	2	2767	FASN	1.88327	0.87389	B1_5x21	B1	5	21
HisToGene	test	2	2768	FASN	1.87323	0.800012	B1_5x22	B1	5	22
HisToGene	test	2	2769	FASN	2.08688	0.758282	B1_5x23	B1	5	23
HisToGene	test	2	2770	FASN	2.02574	0.93445	B1_5x24	B1	5	24
HisToGene	test	2	2771	FASN	1.78704	0.710868	B1_5x25	B1	5	25
HisToGene	test	2	2772	FASN	2.30045	0.799512	B1_5x26	B1	5	26
HisToGene	test	2	2773	FASN	1.8212	0.958025	B1_5x27	B1	5	27
HisToGene	test	2	2774	FASN	1.73077	0.853521	B1_5x28	B1	5	28
HisToGene	test	2	2775	FASN	1.26983	0.816121	B1_5x29	B1	5	29
HisToGene	test	2	2776	FASN	1.49224	0.87275	B1_5x30	B1	5	30
HisToGene	test	2	2777	FASN	0	0.0874949	B1_6x11	B1	6	11
HisToGene	test	2	2778	FASN	0	0.400569	B1_6x12	B1	6	12
HisToGene	test	2	2779	FASN	0	0.233874	B1_6x13	B1	6	13
HisToGene	test	2	2780	FASN	0	0.231483	B1_6x14	B1	6	14
HisToGene	test	2	2781	FASN	0	0.235907	B1_6x15	B1	6	15
HisToGene	test	2	2782	FASN	2.49624	0.18489	B1_6x16	B1	6	16
HisToGene	test	2	2783	FASN	0	0.238397	B1_6x17	B1	6	17
HisToGene	test	2	2784	FASN	0	0.169571	B1_6x18	B1	6	18
HisToGene	test	2	2785	FASN	0	0.135142	B1_6x19	B1	6	19
HisToGene	test	2	2786	FASN	0	0.291701	B1_6x20	B1	6	20
HisToGene	test	2	2787	FASN	1.49814	0.537212	B1_6x21	B1	6	21
HisToGene	test	2	2788	FASN	1.84341	0.47106	B1_6x22	B1	6	22
HisToGene	test	2	2789	FASN	2.39225	0.736597	B1_6x23	B1	6	23
HisToGene	test	2	2790	FASN	1.80188	0.389236	B1_6x24	B1	6	24
HisToGene	test	2	2791	FASN	2.06872	0.71847	B1_6x25	B1	6	25
HisToGene	test	2	2792	FASN	1.89096	0.801461	B1_6x26	B1	6	26
HisToGene	test	2	2793	FASN	2.01094	0.830658	B1_6x27	B1	6	27
HisToGene	test	2	2794	FASN	1.49763	0.722001	B1_6x28	B1	6	28
HisToGene	test	2	2795	FASN	1.53877	0.841601	B1_6x29	B1	6	29
HisToGene	test	2	2796	FASN	2.01132	0.754898	B1_6x30	B1	6	30
HisToGene	test	2	2797	FASN	2.23908	0.209701	B1_7x11	B1	7	11
HisToGene	test	2	2798	FASN	2.10398	0.696433	B1_7x12	B1	7	12
HisToGene	test	2	2799	FASN	0	0.327472	B1_7x13	B1	7	13
HisToGene	test	2	2800	FASN	0	0.319291	B1_7x14	B1	7	14
HisToGene	test	2	2801	FASN	0	0.34346	B1_7x15	B1	7	15
HisToGene	test	2	2802	FASN	0	0.175842	B1_7x16	B1	7	16
HisToGene	test	2	2803	FASN	2.5779	0.191371	B1_7x17	B1	7	17
HisToGene	test	2	2804	FASN	0	0.222041	B1_7x18	B1	7	18
HisToGene	test	2	2805	FASN	0	0.197102	B1_7x19	B1	7	19
HisToGene	test	2	2806	FASN	0	0.289844	B1_7x20	B1	7	20
HisToGene	test	2	2807	FASN	2.02188	0.129538	B1_7x21	B1	7	21
HisToGene	test	2	2808	FASN	1.84587	0.093322	B1_7x22	B1	7	22
HisToGene	test	2	2809	FASN	2.09608	0.0656667	B1_7x23	B1	7	23
HisToGene	test	2	2810	FASN	1.1919	0.146514	B1_7x24	B1	7	24
HisToGene	test	2	2811	FASN	1.74211	0.784445	B1_7x25	B1	7	25
HisToGene	test	2	2812	FASN	1.55392	0.98277	B1_7x26	B1	7	26
HisToGene	test	2	2813	FASN	1.68647	0.784554	B1_7x27	B1	7	27
HisToGene	test	2	2814	FASN	2.44526	0.843451	B1_7x28	B1	7	28
HisToGene	test	2	2815	FASN	2.09586	0.710458	B1_7x29	B1	7	29
HisToGene	test	2	2816	FASN	2.11871	0.747472	B1_7x30	B1	7	30
HisToGene	test	2	2817	FASN	1.85083	0.457374	B1_8x12	B1	8	12
HisToGene	test	2	2818	FASN	0	0.679189	B1_8x13	B1	8	13
HisToGene	test	2	2819	FASN	0	0.309748	B1_8x14	B1	8	14
HisToGene	test	2	2820	FASN	0	0.191726	B1_8x15	B1	8	15
HisToGene	test	2	2821	FASN	0	0.138659	B1_8x16	B1	8	16
HisToGene	test	2	2822	FASN	1.71835	0.260264	B1_8x17	B1	8	17
HisToGene	test	2	2823	FASN	0	0.197433	B1_8x18	B1	8	18
HisToGene	test	2	2824	FASN	0	0.154884	B1_8x19	B1	8	19
HisToGene	test	2	2825	FASN	0	0.219326	B1_8x20	B1	8	20
HisToGene	test	2	2826	FASN	0	0.289234	B1_8x21	B1	8	21
HisToGene	test	2	2827	FASN	1.35949	0.491745	B1_8x22	B1	8	22
HisToGene	test	2	2828	FASN	1.53995	0.252475	B1_8x23	B1	8	23
HisToGene	test	2	2829	FASN	0	0.220122	B1_8x24	B1	8	24
HisToGene	test	2	2830	FASN	1.29428	0.335705	B1_8x25	B1	8	25
HisToGene	test	2	2831	FASN	1.72559	0.887474	B1_8x26	B1	8	26
HisToGene	test	2	2832	FASN	1.75129	0.89174	B1_8x27	B1	8	27
HisToGene	test	2	2833	FASN	1.94179	0.701236	B1_8x28	B1	8	28
HisToGene	test	2	2834	FASN	1.97624	0.630724	B1_8x29	B1	8	29
HisToGene	test	2	2835	FASN	1.97301	0.239979	B1_8x30	B1	8	30
HisToGene	test	2	2836	FASN	0	0.123854	B1_9x12	B1	9	12
HisToGene	test	2	2837	FASN	1.91891	0.793709	B1_9x13	B1	9	13
HisToGene	test	2	2838	FASN	2.1899	0.315688	B1_9x14	B1	9	14
HisToGene	test	2	2839	FASN	0	0.170239	B1_9x15	B1	9	15
HisToGene	test	2	2840	FASN	0	0.156958	B1_9x16	B1	9	16
HisToGene	test	2	2841	FASN	2.21731	0.761176	B1_9x17	B1	9	17
HisToGene	test	2	2842	FASN	1.54424	0.682832	B1_9x18	B1	9	18
HisToGene	test	2	2843	FASN	0	0.0709748	B1_9x19	B1	9	19
HisToGene	test	2	2844	FASN	1.89332	0.383275	B1_9x20	B1	9	20
HisToGene	test	2	2845	FASN	2.10761	0.0322496	B1_9x21	B1	9	21
HisToGene	test	2	2846	FASN	1.97725	0.0922057	B1_9x22	B1	9	22
HisToGene	test	2	2847	FASN	1.79222	0.206861	B1_9x23	B1	9	23
HisToGene	test	2	2848	FASN	0	0.317759	B1_9x24	B1	9	24
HisToGene	test	2	2849	FASN	0	0.170302	B1_9x25	B1	9	25
HisToGene	test	2	2850	FASN	1.22654	0.651262	B1_9x26	B1	9	26
HisToGene	test	2	2851	FASN	1.51919	0.16308	B1_9x27	B1	9	27
HisToGene	test	2	2852	FASN	1.74698	0.401002	B1_9x28	B1	9	28
HisToGene	test	2	2853	FASN	1.63009	0.259236	B1_9x29	B1	9	29
HisToGene	test	2	2854	FASN	1.26319	0.511911	B1_9x30	B1	9	30
GeneCodeR	test	2	NA	FASN	0	0.617387	B1_10x13	B1	10	13
GeneCodeR	test	2	NA	FASN	0	0.610799	B1_10x14	B1	10	14
GeneCodeR	test	2	NA	FASN	0	0.291152	B1_10x15	B1	10	15
GeneCodeR	test	2	NA	FASN	0	0.495207	B1_10x16	B1	10	16
GeneCodeR	test	2	NA	FASN	0	0.685091	B1_10x17	B1	10	17
GeneCodeR	test	2	NA	FASN	0	0.597029	B1_10x18	B1	10	18
GeneCodeR	test	2	NA	FASN	0	0.601633	B1_10x19	B1	10	19
GeneCodeR	test	2	NA	FASN	1	0.845906	B1_10x20	B1	10	20
GeneCodeR	test	2	NA	FASN	0	0.82148	B1_10x21	B1	10	21
GeneCodeR	test	2	NA	FASN	1	0.418919	B1_10x22	B1	10	22
GeneCodeR	test	2	NA	FASN	1	0.716401	B1_10x23	B1	10	23
GeneCodeR	test	2	NA	FASN	2	0.670297	B1_10x24	B1	10	24
GeneCodeR	test	2	NA	FASN	3	0.481169	B1_10x25	B1	10	25
GeneCodeR	test	2	NA	FASN	0	0.438896	B1_10x26	B1	10	26
GeneCodeR	test	2	NA	FASN	1	0.475958	B1_10x27	B1	10	27
GeneCodeR	test	2	NA	FASN	0	0.404992	B1_10x28	B1	10	28
GeneCodeR	test	2	NA	FASN	2	0.503248	B1_10x29	B1	10	29
GeneCodeR	test	2	NA	FASN	0	0.42329	B1_10x30	B1	10	30
GeneCodeR	test	2	NA	FASN	0	0.40656	B1_11x14	B1	11	14
GeneCodeR	test	2	NA	FASN	1	0.286443	B1_11x15	B1	11	15
GeneCodeR	test	2	NA	FASN	0	0.563651	B1_11x16	B1	11	16
GeneCodeR	test	2	NA	FASN	0	0.600859	B1_11x17	B1	11	17
GeneCodeR	test	2	NA	FASN	0	0.421884	B1_11x18	B1	11	18
GeneCodeR	test	2	NA	FASN	0	0.373673	B1_11x19	B1	11	19
GeneCodeR	test	2	NA	FASN	0	0.322613	B1_11x20	B1	11	20
GeneCodeR	test	2	NA	FASN	0	0.314174	B1_11x21	B1	11	21
GeneCodeR	test	2	NA	FASN	1	0.443695	B1_11x22	B1	11	22
GeneCodeR	test	2	NA	FASN	3	0.577749	B1_11x23	B1	11	23
GeneCodeR	test	2	NA	FASN	2	0.433817	B1_11x24	B1	11	24
GeneCodeR	test	2	NA	FASN	2	0.561992	B1_11x25	B1	11	25
GeneCodeR	test	2	NA	FASN	1	0.6332	B1_11x26	B1	11	26
GeneCodeR	test	2	NA	FASN	0	0.594028	B1_11x27	B1	11	27
GeneCodeR	test	2	NA	FASN	2	0.347048	B1_11x28	B1	11	28
GeneCodeR	test	2	NA	FASN	1	0.338763	B1_11x29	B1	11	29
GeneCodeR	test	2	NA	FASN	1	0.619802	B1_11x30	B1	11	30
GeneCodeR	test	2	NA	FASN	0	0.535412	B1_12x14	B1	12	14
GeneCodeR	test	2	NA	FASN	0	0.493416	B1_12x15	B1	12	15
GeneCodeR	test	2	NA	FASN	1	0.608214	B1_12x16	B1	12	16
GeneCodeR	test	2	NA	FASN	1	0.512403	B1_12x17	B1	12	17
GeneCodeR	test	2	NA	FASN	0	0.670542	B1_12x18	B1	12	18
GeneCodeR	test	2	NA	FASN	0	0.623083	B1_12x19	B1	12	19
GeneCodeR	test	2	NA	FASN	0	0.49384	B1_12x20	B1	12	20
GeneCodeR	test	2	NA	FASN	1	0.470548	B1_12x21	B1	12	21
GeneCodeR	test	2	NA	FASN	1	0.526723	B1_12x22	B1	12	22
GeneCodeR	test	2	NA	FASN	1	0.49017	B1_12x23	B1	12	23
GeneCodeR	test	2	NA	FASN	2	0.387411	B1_12x24	B1	12	24
GeneCodeR	test	2	NA	FASN	5	0.511822	B1_12x25	B1	12	25
GeneCodeR	test	2	NA	FASN	1	0.505904	B1_12x26	B1	12	26
GeneCodeR	test	2	NA	FASN	5	0.71813	B1_12x27	B1	12	27
GeneCodeR	test	2	NA	FASN	1	0.572811	B1_12x28	B1	12	28
GeneCodeR	test	2	NA	FASN	1	0.440324	B1_12x29	B1	12	29
GeneCodeR	test	2	NA	FASN	1	0.424944	B1_12x30	B1	12	30
GeneCodeR	test	2	NA	FASN	1	0.433311	B1_13x15	B1	13	15
GeneCodeR	test	2	NA	FASN	0	0.608905	B1_13x16	B1	13	16
GeneCodeR	test	2	NA	FASN	0	0.521928	B1_13x17	B1	13	17
GeneCodeR	test	2	NA	FASN	0	0.49313	B1_13x18	B1	13	18
GeneCodeR	test	2	NA	FASN	1	0.514417	B1_13x19	B1	13	19
GeneCodeR	test	2	NA	FASN	0	0.532536	B1_13x20	B1	13	20
GeneCodeR	test	2	NA	FASN	0	0.476661	B1_13x21	B1	13	21
GeneCodeR	test	2	NA	FASN	0	0.592136	B1_13x22	B1	13	22
GeneCodeR	test	2	NA	FASN	0	0.340713	B1_13x23	B1	13	23
GeneCodeR	test	2	NA	FASN	0	0.696593	B1_13x24	B1	13	24
GeneCodeR	test	2	NA	FASN	4	0.6816	B1_13x25	B1	13	25
GeneCodeR	test	2	NA	FASN	0	0.526676	B1_13x26	B1	13	26
GeneCodeR	test	2	NA	FASN	1	0.565389	B1_13x27	B1	13	27
GeneCodeR	test	2	NA	FASN	3	0.534902	B1_13x28	B1	13	28
GeneCodeR	test	2	NA	FASN	0	0.619984	B1_13x29	B1	13	29
GeneCodeR	test	2	NA	FASN	0	0.564784	B1_14x17	B1	14	17
GeneCodeR	test	2	NA	FASN	0	0.475152	B1_14x18	B1	14	18
GeneCodeR	test	2	NA	FASN	1	0.502692	B1_14x19	B1	14	19
GeneCodeR	test	2	NA	FASN	1	0.527505	B1_14x20	B1	14	20
GeneCodeR	test	2	NA	FASN	3	0.412389	B1_14x21	B1	14	21
GeneCodeR	test	2	NA	FASN	0	0.628009	B1_14x22	B1	14	22
GeneCodeR	test	2	NA	FASN	1	0.566693	B1_14x23	B1	14	23
GeneCodeR	test	2	NA	FASN	1	0.638053	B1_14x24	B1	14	24
GeneCodeR	test	2	NA	FASN	0	0.657157	B1_14x25	B1	14	25
GeneCodeR	test	2	NA	FASN	1	0.530597	B1_14x26	B1	14	26
GeneCodeR	test	2	NA	FASN	1	0.488012	B1_14x27	B1	14	27
GeneCodeR	test	2	NA	FASN	0	0.396603	B1_14x28	B1	14	28
GeneCodeR	test	2	NA	FASN	11	0.609983	B1_14x29	B1	14	29
GeneCodeR	test	2	NA	FASN	0	0.645891	B1_14x30	B1	14	30
GeneCodeR	test	2	NA	FASN	0	0.592251	B1_15x17	B1	15	17
GeneCodeR	test	2	NA	FASN	0	0.543364	B1_15x18	B1	15	18
GeneCodeR	test	2	NA	FASN	0	0.605109	B1_15x19	B1	15	19
GeneCodeR	test	2	NA	FASN	0	0.482218	B1_15x20	B1	15	20
GeneCodeR	test	2	NA	FASN	3	0.444783	B1_15x21	B1	15	21
GeneCodeR	test	2	NA	FASN	0	0.730508	B1_15x25	B1	15	25
GeneCodeR	test	2	NA	FASN	0	0.374916	B1_15x26	B1	15	26
GeneCodeR	test	2	NA	FASN	0	0.607466	B1_15x27	B1	15	27
GeneCodeR	test	2	NA	FASN	0	0.374627	B1_15x28	B1	15	28
GeneCodeR	test	2	NA	FASN	1	0.524639	B1_15x29	B1	15	29
GeneCodeR	test	2	NA	FASN	1	0.471293	B1_15x30	B1	15	30
GeneCodeR	test	2	NA	FASN	0	0.340786	B1_16x18	B1	16	18
GeneCodeR	test	2	NA	FASN	0	0.304026	B1_16x19	B1	16	19
GeneCodeR	test	2	NA	FASN	1	0.685863	B1_16x20	B1	16	20
GeneCodeR	test	2	NA	FASN	0	0.566135	B1_16x21	B1	16	21
GeneCodeR	test	2	NA	FASN	0	0.466329	B1_16x22	B1	16	22
GeneCodeR	test	2	NA	FASN	1	0.499785	B1_16x23	B1	16	23
GeneCodeR	test	2	NA	FASN	1	0.337037	B1_16x24	B1	16	24
GeneCodeR	test	2	NA	FASN	0	0.458379	B1_16x25	B1	16	25
GeneCodeR	test	2	NA	FASN	3	0.551449	B1_16x26	B1	16	26
GeneCodeR	test	2	NA	FASN	0	0.388687	B1_16x27	B1	16	27
GeneCodeR	test	2	NA	FASN	0	0.352713	B1_16x28	B1	16	28
GeneCodeR	test	2	NA	FASN	0	0.466323	B1_16x29	B1	16	29
GeneCodeR	test	2	NA	FASN	2	0.649556	B1_16x30	B1	16	30
GeneCodeR	test	2	NA	FASN	0	0.400027	B1_17x20	B1	17	20
GeneCodeR	test	2	NA	FASN	1	0.423111	B1_17x21	B1	17	21
GeneCodeR	test	2	NA	FASN	0	0.487263	B1_17x24	B1	17	24
GeneCodeR	test	2	NA	FASN	1	0.361383	B1_17x25	B1	17	25
GeneCodeR	test	2	NA	FASN	1	0.340399	B1_17x26	B1	17	26
GeneCodeR	test	2	NA	FASN	1	0.346652	B1_17x27	B1	17	27
GeneCodeR	test	2	NA	FASN	1	0.472879	B1_17x29	B1	17	29
GeneCodeR	test	2	NA	FASN	2	0.469148	B1_17x30	B1	17	30
GeneCodeR	test	2	NA	FASN	0	0.517771	B1_18x19	B1	18	19
GeneCodeR	test	2	NA	FASN	3	0.289573	B1_18x21	B1	18	21
GeneCodeR	test	2	NA	FASN	1	0.249699	B1_18x22	B1	18	22
GeneCodeR	test	2	NA	FASN	2	0.339668	B1_18x23	B1	18	23
GeneCodeR	test	2	NA	FASN	1	0.485761	B1_18x24	B1	18	24
GeneCodeR	test	2	NA	FASN	1	0.502648	B1_18x25	B1	18	25
GeneCodeR	test	2	NA	FASN	2	0.423188	B1_18x26	B1	18	26
GeneCodeR	test	2	NA	FASN	1	0.317103	B1_18x28	B1	18	28
GeneCodeR	test	2	NA	FASN	0	0.544275	B1_18x29	B1	18	29
GeneCodeR	test	2	NA	FASN	0	0.35589	B1_18x30	B1	18	30
GeneCodeR	test	2	NA	FASN	0	0.19357	B1_19x19	B1	19	19
GeneCodeR	test	2	NA	FASN	1	0.287973	B1_19x23	B1	19	23
GeneCodeR	test	2	NA	FASN	1	0.420179	B1_19x24	B1	19	24
GeneCodeR	test	2	NA	FASN	0	0.438163	B1_19x25	B1	19	25
GeneCodeR	test	2	NA	FASN	1	0.434351	B1_19x26	B1	19	26
GeneCodeR	test	2	NA	FASN	4	0.494763	B1_19x28	B1	19	28
GeneCodeR	test	2	NA	FASN	0	0.542201	B1_19x29	B1	19	29
GeneCodeR	test	2	NA	FASN	0	0.537741	B1_19x30	B1	19	30
GeneCodeR	test	2	NA	FASN	0	0.279153	B1_20x20	B1	20	20
GeneCodeR	test	2	NA	FASN	1	0.335093	B1_20x21	B1	20	21
GeneCodeR	test	2	NA	FASN	0	0.253407	B1_20x22	B1	20	22
GeneCodeR	test	2	NA	FASN	2	0.347573	B1_20x23	B1	20	23
GeneCodeR	test	2	NA	FASN	1	0.357125	B1_20x24	B1	20	24
GeneCodeR	test	2	NA	FASN	0	0.465066	B1_20x25	B1	20	25
GeneCodeR	test	2	NA	FASN	0	0.333098	B1_20x26	B1	20	26
GeneCodeR	test	2	NA	FASN	1	0.243735	B1_20x27	B1	20	27
GeneCodeR	test	2	NA	FASN	1	0.284672	B1_20x28	B1	20	28
GeneCodeR	test	2	NA	FASN	0	0.40679	B1_20x29	B1	20	29
GeneCodeR	test	2	NA	FASN	0	0.324447	B1_20x30	B1	20	30
GeneCodeR	test	2	NA	FASN	0	0.29154	B1_21x23	B1	21	23
GeneCodeR	test	2	NA	FASN	3	0.254041	B1_21x25	B1	21	25
GeneCodeR	test	2	NA	FASN	1	0.265521	B1_21x26	B1	21	26
GeneCodeR	test	2	NA	FASN	0	0.299197	B1_21x27	B1	21	27
GeneCodeR	test	2	NA	FASN	3	0.765361	B1_21x28	B1	21	28
GeneCodeR	test	2	NA	FASN	1	0.386511	B1_21x29	B1	21	29
GeneCodeR	test	2	NA	FASN	2	0.438122	B1_22x22	B1	22	22
GeneCodeR	test	2	NA	FASN	3	0.62418	B1_22x25	B1	22	25
GeneCodeR	test	2	NA	FASN	5	0.565753	B1_22x26	B1	22	26
GeneCodeR	test	2	NA	FASN	0	0.271925	B1_22x27	B1	22	27
GeneCodeR	test	2	NA	FASN	3	0.508333	B1_22x28	B1	22	28
GeneCodeR	test	2	NA	FASN	1	0.525618	B1_22x29	B1	22	29
GeneCodeR	test	2	NA	FASN	1	0.290565	B1_22x30	B1	22	30
GeneCodeR	test	2	NA	FASN	0	0.261041	B1_23x24	B1	23	24
GeneCodeR	test	2	NA	FASN	1	0.662158	B1_23x25	B1	23	25
GeneCodeR	test	2	NA	FASN	1	0.39365	B1_23x26	B1	23	26
GeneCodeR	test	2	NA	FASN	0	0.547535	B1_23x27	B1	23	27
GeneCodeR	test	2	NA	FASN	0	0.329736	B1_23x28	B1	23	28
GeneCodeR	test	2	NA	FASN	0	0.441456	B1_23x29	B1	23	29
GeneCodeR	test	2	NA	FASN	0	0.38687	B1_23x30	B1	23	30
GeneCodeR	test	2	NA	FASN	1	0.536977	B1_24x28	B1	24	28
GeneCodeR	test	2	NA	FASN	0	0.235447	B1_24x29	B1	24	29
GeneCodeR	test	2	NA	FASN	0	0.370754	B1_24x30	B1	24	30
GeneCodeR	test	2	NA	FASN	11	0.362128	B1_2x24	B1	2	24
GeneCodeR	test	2	NA	FASN	22	0.419554	B1_2x25	B1	2	25
GeneCodeR	test	2	NA	FASN	25	0.267698	B1_2x26	B1	2	26
GeneCodeR	test	2	NA	FASN	10	0.363883	B1_2x27	B1	2	27
GeneCodeR	test	2	NA	FASN	16	0.580127	B1_2x28	B1	2	28
GeneCodeR	test	2	NA	FASN	9	0.735951	B1_2x29	B1	2	29
GeneCodeR	test	2	NA	FASN	8	0.615425	B1_2x30	B1	2	30
GeneCodeR	test	2	NA	FASN	22	0.373829	B1_2x31	B1	2	31
GeneCodeR	test	2	NA	FASN	5	0.675243	B1_3x19	B1	3	19
GeneCodeR	test	2	NA	FASN	11	0.681508	B1_3x20	B1	3	20
GeneCodeR	test	2	NA	FASN	26	0.727551	B1_3x21	B1	3	21
GeneCodeR	test	2	NA	FASN	20	0.70105	B1_3x22	B1	3	22
GeneCodeR	test	2	NA	FASN	25	0.601748	B1_3x23	B1	3	23
GeneCodeR	test	2	NA	FASN	12	0.90025	B1_3x24	B1	3	24
GeneCodeR	test	2	NA	FASN	37	0.674498	B1_3x25	B1	3	25
GeneCodeR	test	2	NA	FASN	24	0.824375	B1_3x26	B1	3	26
GeneCodeR	test	2	NA	FASN	30	0.603366	B1_3x27	B1	3	27
GeneCodeR	test	2	NA	FASN	10	0.39559	B1_3x28	B1	3	28
GeneCodeR	test	2	NA	FASN	22	0.718274	B1_3x29	B1	3	29
GeneCodeR	test	2	NA	FASN	10	0.579291	B1_3x30	B1	3	30
GeneCodeR	test	2	NA	FASN	0	0.556838	B1_4x16	B1	4	16
GeneCodeR	test	2	NA	FASN	2	0.430215	B1_4x17	B1	4	17
GeneCodeR	test	2	NA	FASN	0	0.776816	B1_4x18	B1	4	18
GeneCodeR	test	2	NA	FASN	5	0.823503	B1_4x19	B1	4	19
GeneCodeR	test	2	NA	FASN	7	0.883995	B1_4x20	B1	4	20
GeneCodeR	test	2	NA	FASN	4	0.609592	B1_4x21	B1	4	21
GeneCodeR	test	2	NA	FASN	15	0.620507	B1_4x22	B1	4	22
GeneCodeR	test	2	NA	FASN	19	0.641038	B1_4x23	B1	4	23
GeneCodeR	test	2	NA	FASN	21	0.493836	B1_4x24	B1	4	24
GeneCodeR	test	2	NA	FASN	13	1	B1_4x25	B1	4	25
GeneCodeR	test	2	NA	FASN	21	0.507109	B1_4x26	B1	4	26
GeneCodeR	test	2	NA	FASN	23	0.640134	B1_4x27	B1	4	27
GeneCodeR	test	2	NA	FASN	16	0.517158	B1_4x28	B1	4	28
GeneCodeR	test	2	NA	FASN	16	0.763684	B1_4x29	B1	4	29
GeneCodeR	test	2	NA	FASN	4	0.588589	B1_4x30	B1	4	30
GeneCodeR	test	2	NA	FASN	0	0.570566	B1_5x14	B1	5	14
GeneCodeR	test	2	NA	FASN	0	0.723536	B1_5x15	B1	5	15
GeneCodeR	test	2	NA	FASN	0	0.698102	B1_5x16	B1	5	16
GeneCodeR	test	2	NA	FASN	2	0.516943	B1_5x17	B1	5	17
GeneCodeR	test	2	NA	FASN	0	0.504979	B1_5x18	B1	5	18
GeneCodeR	test	2	NA	FASN	1	0.470498	B1_5x19	B1	5	19
GeneCodeR	test	2	NA	FASN	0	0.928181	B1_5x20	B1	5	20
GeneCodeR	test	2	NA	FASN	7	0.889584	B1_5x21	B1	5	21
GeneCodeR	test	2	NA	FASN	7	0.42078	B1_5x22	B1	5	22
GeneCodeR	test	2	NA	FASN	11	0.747235	B1_5x23	B1	5	23
GeneCodeR	test	2	NA	FASN	14	0.832703	B1_5x24	B1	5	24
GeneCodeR	test	2	NA	FASN	8	0.90649	B1_5x25	B1	5	25
GeneCodeR	test	2	NA	FASN	22	0.612842	B1_5x26	B1	5	26
GeneCodeR	test	2	NA	FASN	8	0.832267	B1_5x27	B1	5	27
GeneCodeR	test	2	NA	FASN	10	0.610155	B1_5x28	B1	5	28
GeneCodeR	test	2	NA	FASN	4	0.552016	B1_5x29	B1	5	29
GeneCodeR	test	2	NA	FASN	11	0.732341	B1_5x30	B1	5	30
GeneCodeR	test	2	NA	FASN	0	0.460749	B1_6x11	B1	6	11
GeneCodeR	test	2	NA	FASN	0	0.507631	B1_6x12	B1	6	12
GeneCodeR	test	2	NA	FASN	0	0.466428	B1_6x13	B1	6	13
GeneCodeR	test	2	NA	FASN	0	0.663741	B1_6x14	B1	6	14
GeneCodeR	test	2	NA	FASN	0	0.48354	B1_6x15	B1	6	15
GeneCodeR	test	2	NA	FASN	1	0.50581	B1_6x16	B1	6	16
GeneCodeR	test	2	NA	FASN	0	0.493299	B1_6x17	B1	6	17
GeneCodeR	test	2	NA	FASN	0	0.410952	B1_6x18	B1	6	18
GeneCodeR	test	2	NA	FASN	0	0.492675	B1_6x19	B1	6	19
GeneCodeR	test	2	NA	FASN	0	0.662541	B1_6x20	B1	6	20
GeneCodeR	test	2	NA	FASN	1	0.594492	B1_6x21	B1	6	21
GeneCodeR	test	2	NA	FASN	6	0.531356	B1_6x22	B1	6	22
GeneCodeR	test	2	NA	FASN	26	0.739429	B1_6x23	B1	6	23
GeneCodeR	test	2	NA	FASN	9	0.35064	B1_6x24	B1	6	24
GeneCodeR	test	2	NA	FASN	20	0.70701	B1_6x25	B1	6	25
GeneCodeR	test	2	NA	FASN	14	0.774344	B1_6x26	B1	6	26
GeneCodeR	test	2	NA	FASN	19	0.686039	B1_6x27	B1	6	27
GeneCodeR	test	2	NA	FASN	5	0.624489	B1_6x28	B1	6	28
GeneCodeR	test	2	NA	FASN	6	0.746122	B1_6x29	B1	6	29
GeneCodeR	test	2	NA	FASN	13	0.790722	B1_6x30	B1	6	30
GeneCodeR	test	2	NA	FASN	1	0.46365	B1_7x11	B1	7	11
GeneCodeR	test	2	NA	FASN	3	0.731683	B1_7x12	B1	7	12
GeneCodeR	test	2	NA	FASN	0	0.512698	B1_7x13	B1	7	13
GeneCodeR	test	2	NA	FASN	0	0.56357	B1_7x14	B1	7	14
GeneCodeR	test	2	NA	FASN	0	0.782004	B1_7x15	B1	7	15
GeneCodeR	test	2	NA	FASN	0	0.430577	B1_7x16	B1	7	16
GeneCodeR	test	2	NA	FASN	2	0.434198	B1_7x17	B1	7	17
GeneCodeR	test	2	NA	FASN	0	0.442228	B1_7x18	B1	7	18
GeneCodeR	test	2	NA	FASN	0	0.543734	B1_7x19	B1	7	19
GeneCodeR	test	2	NA	FASN	0	0.583455	B1_7x20	B1	7	20
GeneCodeR	test	2	NA	FASN	1	0.516255	B1_7x21	B1	7	21
GeneCodeR	test	2	NA	FASN	3	0.497468	B1_7x22	B1	7	22
GeneCodeR	test	2	NA	FASN	5	0.343039	B1_7x23	B1	7	23
GeneCodeR	test	2	NA	FASN	1	0.319323	B1_7x24	B1	7	24
GeneCodeR	test	2	NA	FASN	7	0.475536	B1_7x25	B1	7	25
GeneCodeR	test	2	NA	FASN	3	0.876002	B1_7x26	B1	7	26
GeneCodeR	test	2	NA	FASN	6	0.723079	B1_7x27	B1	7	27
GeneCodeR	test	2	NA	FASN	2	0.930839	B1_7x28	B1	7	28
GeneCodeR	test	2	NA	FASN	19	0.81192	B1_7x29	B1	7	29
GeneCodeR	test	2	NA	FASN	18	0.605962	B1_7x30	B1	7	30
GeneCodeR	test	2	NA	FASN	1	0.546349	B1_8x12	B1	8	12
GeneCodeR	test	2	NA	FASN	0	0.640099	B1_8x13	B1	8	13
GeneCodeR	test	2	NA	FASN	0	0.545466	B1_8x14	B1	8	14
GeneCodeR	test	2	NA	FASN	0	0.557257	B1_8x15	B1	8	15
GeneCodeR	test	2	NA	FASN	0	0.489817	B1_8x16	B1	8	16
GeneCodeR	test	2	NA	FASN	1	0.335435	B1_8x17	B1	8	17
GeneCodeR	test	2	NA	FASN	0	0.528528	B1_8x18	B1	8	18
GeneCodeR	test	2	NA	FASN	0	0.333311	B1_8x19	B1	8	19
GeneCodeR	test	2	NA	FASN	0	0.303144	B1_8x20	B1	8	20
GeneCodeR	test	2	NA	FASN	0	0.309888	B1_8x21	B1	8	21
GeneCodeR	test	2	NA	FASN	1	0.405628	B1_8x22	B1	8	22
GeneCodeR	test	2	NA	FASN	1	0.454875	B1_8x23	B1	8	23
GeneCodeR	test	2	NA	FASN	0	0.430815	B1_8x24	B1	8	24
GeneCodeR	test	2	NA	FASN	1	0.361154	B1_8x25	B1	8	25
GeneCodeR	test	2	NA	FASN	7	0.702807	B1_8x26	B1	8	26
GeneCodeR	test	2	NA	FASN	6	0.777988	B1_8x27	B1	8	27
GeneCodeR	test	2	NA	FASN	6	0.495383	B1_8x28	B1	8	28
GeneCodeR	test	2	NA	FASN	8	0.632833	B1_8x29	B1	8	29
GeneCodeR	test	2	NA	FASN	9	0.255268	B1_8x30	B1	8	30
GeneCodeR	test	2	NA	FASN	0	0	B1_9x12	B1	9	12
GeneCodeR	test	2	NA	FASN	1	0.901398	B1_9x13	B1	9	13
GeneCodeR	test	2	NA	FASN	1	0.523592	B1_9x14	B1	9	14
GeneCodeR	test	2	NA	FASN	0	0.244425	B1_9x15	B1	9	15
GeneCodeR	test	2	NA	FASN	0	0.604624	B1_9x16	B1	9	16
GeneCodeR	test	2	NA	FASN	2	0.413025	B1_9x17	B1	9	17
GeneCodeR	test	2	NA	FASN	1	0.889225	B1_9x18	B1	9	18
GeneCodeR	test	2	NA	FASN	0	0.389845	B1_9x19	B1	9	19
GeneCodeR	test	2	NA	FASN	2	0.327701	B1_9x20	B1	9	20
GeneCodeR	test	2	NA	FASN	3	0.501794	B1_9x21	B1	9	21
GeneCodeR	test	2	NA	FASN	2	0.396344	B1_9x22	B1	9	22
GeneCodeR	test	2	NA	FASN	1	0.225084	B1_9x23	B1	9	23
GeneCodeR	test	2	NA	FASN	0	0.419616	B1_9x24	B1	9	24
GeneCodeR	test	2	NA	FASN	0	0.442245	B1_9x25	B1	9	25
GeneCodeR	test	2	NA	FASN	1	0.763925	B1_9x26	B1	9	26
GeneCodeR	test	2	NA	FASN	1	0.557978	B1_9x27	B1	9	27
GeneCodeR	test	2	NA	FASN	6	0.654763	B1_9x28	B1	9	28
GeneCodeR	test	2	NA	FASN	3	0.496378	B1_9x29	B1	9	29
GeneCodeR	test	2	NA	FASN	1	0.497214	B1_9x30	B1	9	30
DeepPT	test	2	1	FASN	0	0.0216282	B1_10x13	B1	10	13
DeepPT	test	2	2	FASN	0	0.0421277	B1_10x14	B1	10	14
DeepPT	test	2	3	FASN	0	0.0321631	B1_10x15	B1	10	15
DeepPT	test	2	4	FASN	0	0.0180346	B1_10x16	B1	10	16
DeepPT	test	2	5	FASN	0	0.0303194	B1_10x17	B1	10	17
DeepPT	test	2	6	FASN	0	0.0172255	B1_10x18	B1	10	18
DeepPT	test	2	7	FASN	0	0.0133698	B1_10x19	B1	10	19
DeepPT	test	2	8	FASN	1	0.0881524	B1_10x20	B1	10	20
DeepPT	test	2	9	FASN	0	0.0322719	B1_10x21	B1	10	21
DeepPT	test	2	10	FASN	1	0.0222185	B1_10x22	B1	10	22
DeepPT	test	2	11	FASN	1	0.014455	B1_10x23	B1	10	23
DeepPT	test	2	12	FASN	2	0.0318834	B1_10x24	B1	10	24
DeepPT	test	2	13	FASN	3	0.010338	B1_10x25	B1	10	25
DeepPT	test	2	14	FASN	0	0.0567893	B1_10x26	B1	10	26
DeepPT	test	2	15	FASN	1	0.0162	B1_10x27	B1	10	27
DeepPT	test	2	16	FASN	0	0.000572926	B1_10x28	B1	10	28
DeepPT	test	2	17	FASN	2	0.0195449	B1_10x29	B1	10	29
DeepPT	test	2	18	FASN	0	0.0123015	B1_10x30	B1	10	30
DeepPT	test	2	19	FASN	0	0.036213	B1_11x14	B1	11	14
DeepPT	test	2	20	FASN	1	0.0399301	B1_11x15	B1	11	15
DeepPT	test	2	21	FASN	0	0.0216183	B1_11x16	B1	11	16
DeepPT	test	2	22	FASN	0	0.0445705	B1_11x17	B1	11	17
DeepPT	test	2	23	FASN	0	0.0260032	B1_11x18	B1	11	18
DeepPT	test	2	24	FASN	0	0.029149	B1_11x19	B1	11	19
DeepPT	test	2	25	FASN	0	0.00419095	B1_11x20	B1	11	20
DeepPT	test	2	26	FASN	0	0.012236	B1_11x21	B1	11	21
DeepPT	test	2	27	FASN	1	0.0232429	B1_11x22	B1	11	22
DeepPT	test	2	28	FASN	3	0.0144468	B1_11x23	B1	11	23
DeepPT	test	2	29	FASN	2	0.00751539	B1_11x24	B1	11	24
DeepPT	test	2	30	FASN	2	0.0116342	B1_11x25	B1	11	25
DeepPT	test	2	31	FASN	1	0.145512	B1_11x26	B1	11	26
DeepPT	test	2	32	FASN	0	0.128921	B1_11x27	B1	11	27
DeepPT	test	2	33	FASN	2	0.00320905	B1_11x28	B1	11	28
DeepPT	test	2	34	FASN	1	0.0122567	B1_11x29	B1	11	29
DeepPT	test	2	35	FASN	1	0.0223058	B1_11x30	B1	11	30
DeepPT	test	2	36	FASN	0	0.0253461	B1_12x14	B1	12	14
DeepPT	test	2	37	FASN	0	0.0415631	B1_12x15	B1	12	15
DeepPT	test	2	38	FASN	1	0.0225388	B1_12x16	B1	12	16
DeepPT	test	2	39	FASN	1	0.0214794	B1_12x17	B1	12	17
DeepPT	test	2	40	FASN	0	0.0228349	B1_12x18	B1	12	18
DeepPT	test	2	41	FASN	0	0.0238107	B1_12x19	B1	12	19
DeepPT	test	2	42	FASN	0	0.0269055	B1_12x20	B1	12	20
DeepPT	test	2	43	FASN	1	0.0168701	B1_12x21	B1	12	21
DeepPT	test	2	44	FASN	1	0.0166794	B1_12x22	B1	12	22
DeepPT	test	2	45	FASN	1	0.00668299	B1_12x23	B1	12	23
DeepPT	test	2	46	FASN	2	0.0188903	B1_12x24	B1	12	24
DeepPT	test	2	47	FASN	5	0.552484	B1_12x25	B1	12	25
DeepPT	test	2	48	FASN	1	0.760573	B1_12x26	B1	12	26
DeepPT	test	2	49	FASN	5	0.0977647	B1_12x27	B1	12	27
DeepPT	test	2	50	FASN	1	0.0042094	B1_12x28	B1	12	28
DeepPT	test	2	51	FASN	1	0.0070769	B1_12x29	B1	12	29
DeepPT	test	2	52	FASN	1	0.0595883	B1_12x30	B1	12	30
DeepPT	test	2	53	FASN	1	0.0424759	B1_13x15	B1	13	15
DeepPT	test	2	54	FASN	0	0.0327654	B1_13x16	B1	13	16
DeepPT	test	2	55	FASN	0	0.0263947	B1_13x17	B1	13	17
DeepPT	test	2	56	FASN	0	0.0254654	B1_13x18	B1	13	18
DeepPT	test	2	57	FASN	1	0.0302675	B1_13x19	B1	13	19
DeepPT	test	2	58	FASN	0	0.0114107	B1_13x20	B1	13	20
DeepPT	test	2	59	FASN	0	0.0146306	B1_13x21	B1	13	21
DeepPT	test	2	60	FASN	0	0.0365065	B1_13x22	B1	13	22
DeepPT	test	2	61	FASN	0	0.0236603	B1_13x23	B1	13	23
DeepPT	test	2	62	FASN	0	0.836483	B1_13x24	B1	13	24
DeepPT	test	2	63	FASN	4	0.0367138	B1_13x25	B1	13	25
DeepPT	test	2	64	FASN	0	0.0117033	B1_13x26	B1	13	26
DeepPT	test	2	65	FASN	1	0.0183733	B1_13x27	B1	13	27
DeepPT	test	2	66	FASN	3	0.0081614	B1_13x28	B1	13	28
DeepPT	test	2	67	FASN	0	0.0124255	B1_13x29	B1	13	29
DeepPT	test	2	68	FASN	0	0.023727	B1_14x17	B1	14	17
DeepPT	test	2	69	FASN	0	0.0165281	B1_14x18	B1	14	18
DeepPT	test	2	70	FASN	1	0.0207449	B1_14x19	B1	14	19
DeepPT	test	2	71	FASN	1	0.00873686	B1_14x20	B1	14	20
DeepPT	test	2	72	FASN	3	0.0223317	B1_14x21	B1	14	21
DeepPT	test	2	73	FASN	0	0.0190152	B1_14x22	B1	14	22
DeepPT	test	2	74	FASN	1	0.0152323	B1_14x23	B1	14	23
DeepPT	test	2	75	FASN	1	0.0162708	B1_14x24	B1	14	24
DeepPT	test	2	76	FASN	0	0.00736043	B1_14x25	B1	14	25
DeepPT	test	2	77	FASN	1	0.00777698	B1_14x26	B1	14	26
DeepPT	test	2	78	FASN	1	0.0118598	B1_14x27	B1	14	27
DeepPT	test	2	79	FASN	0	0.013068	B1_14x28	B1	14	28
DeepPT	test	2	80	FASN	11	0.0558689	B1_14x29	B1	14	29
DeepPT	test	2	81	FASN	0	0.0150355	B1_14x30	B1	14	30
DeepPT	test	2	82	FASN	0	0.0227327	B1_15x17	B1	15	17
DeepPT	test	2	83	FASN	0	0.0118953	B1_15x18	B1	15	18
DeepPT	test	2	84	FASN	0	0.0259472	B1_15x19	B1	15	19
DeepPT	test	2	85	FASN	0	0.008519	B1_15x20	B1	15	20
DeepPT	test	2	86	FASN	3	0.00900948	B1_15x21	B1	15	21
DeepPT	test	2	87	FASN	0	0.00500669	B1_15x25	B1	15	25
DeepPT	test	2	88	FASN	0	0.00516609	B1_15x26	B1	15	26
DeepPT	test	2	89	FASN	0	0.00270378	B1_15x27	B1	15	27
DeepPT	test	2	90	FASN	0	0.00446723	B1_15x28	B1	15	28
DeepPT	test	2	91	FASN	1	0.00756793	B1_15x29	B1	15	29
DeepPT	test	2	92	FASN	1	0.0103257	B1_15x30	B1	15	30
DeepPT	test	2	93	FASN	0	0.00562984	B1_16x18	B1	16	18
DeepPT	test	2	94	FASN	0	0.00825321	B1_16x19	B1	16	19
DeepPT	test	2	95	FASN	1	0.00961953	B1_16x20	B1	16	20
DeepPT	test	2	96	FASN	0	0.0128737	B1_16x21	B1	16	21
DeepPT	test	2	97	FASN	0	0.00364346	B1_16x22	B1	16	22
DeepPT	test	2	98	FASN	1	0.0145402	B1_16x23	B1	16	23
DeepPT	test	2	99	FASN	1	0.0107518	B1_16x24	B1	16	24
DeepPT	test	2	100	FASN	0	0.00589486	B1_16x25	B1	16	25
DeepPT	test	2	101	FASN	3	0.0100005	B1_16x26	B1	16	26
DeepPT	test	2	102	FASN	0	0.00177043	B1_16x27	B1	16	27
DeepPT	test	2	103	FASN	0	0.0117829	B1_16x28	B1	16	28
DeepPT	test	2	104	FASN	0	0.0037418	B1_16x29	B1	16	29
DeepPT	test	2	105	FASN	2	0.0238484	B1_16x30	B1	16	30
DeepPT	test	2	106	FASN	0	0.012431	B1_17x20	B1	17	20
DeepPT	test	2	107	FASN	1	0.00503823	B1_17x21	B1	17	21
DeepPT	test	2	108	FASN	0	0.00675459	B1_17x24	B1	17	24
DeepPT	test	2	109	FASN	1	0.0202678	B1_17x25	B1	17	25
DeepPT	test	2	110	FASN	1	0.0106911	B1_17x26	B1	17	26
DeepPT	test	2	111	FASN	1	0.0119369	B1_17x27	B1	17	27
DeepPT	test	2	112	FASN	1	0.00874944	B1_17x29	B1	17	29
DeepPT	test	2	113	FASN	2	0.0233174	B1_17x30	B1	17	30
DeepPT	test	2	114	FASN	0	0.0112324	B1_18x19	B1	18	19
DeepPT	test	2	115	FASN	3	0.0149544	B1_18x21	B1	18	21
DeepPT	test	2	116	FASN	1	0.0063849	B1_18x22	B1	18	22
DeepPT	test	2	117	FASN	2	0.0100328	B1_18x23	B1	18	23
DeepPT	test	2	118	FASN	1	0.00720668	B1_18x24	B1	18	24
DeepPT	test	2	119	FASN	1	0.0120573	B1_18x25	B1	18	25
DeepPT	test	2	120	FASN	2	0.0191567	B1_18x26	B1	18	26
DeepPT	test	2	121	FASN	1	0.0277468	B1_18x28	B1	18	28
DeepPT	test	2	122	FASN	0	0.0223965	B1_18x29	B1	18	29
DeepPT	test	2	123	FASN	0	0.0268097	B1_18x30	B1	18	30
DeepPT	test	2	124	FASN	0	0.00530046	B1_19x19	B1	19	19
DeepPT	test	2	125	FASN	1	0.00354177	B1_19x23	B1	19	23
DeepPT	test	2	126	FASN	1	0.00813523	B1_19x24	B1	19	24
DeepPT	test	2	127	FASN	0	0.0130223	B1_19x25	B1	19	25
DeepPT	test	2	128	FASN	1	0.0150717	B1_19x26	B1	19	26
DeepPT	test	2	129	FASN	4	0.019953	B1_19x28	B1	19	28
DeepPT	test	2	130	FASN	0	0.0140663	B1_19x29	B1	19	29
DeepPT	test	2	131	FASN	0	0.0098873	B1_19x30	B1	19	30
DeepPT	test	2	132	FASN	0	0.0141675	B1_20x20	B1	20	20
DeepPT	test	2	133	FASN	1	0.0211981	B1_20x21	B1	20	21
DeepPT	test	2	134	FASN	0	0.0141518	B1_20x22	B1	20	22
DeepPT	test	2	135	FASN	2	0.0270273	B1_20x23	B1	20	23
DeepPT	test	2	136	FASN	1	0.0109829	B1_20x24	B1	20	24
DeepPT	test	2	137	FASN	0	0.0154465	B1_20x25	B1	20	25
DeepPT	test	2	138	FASN	0	0.015444	B1_20x26	B1	20	26
DeepPT	test	2	139	FASN	1	0.00934123	B1_20x27	B1	20	27
DeepPT	test	2	140	FASN	1	0.020309	B1_20x28	B1	20	28
DeepPT	test	2	141	FASN	0	0.00908938	B1_20x29	B1	20	29
DeepPT	test	2	142	FASN	0	0.0131742	B1_20x30	B1	20	30
DeepPT	test	2	143	FASN	0	0.00929595	B1_21x23	B1	21	23
DeepPT	test	2	144	FASN	3	0.0174102	B1_21x25	B1	21	25
DeepPT	test	2	145	FASN	1	0.0168019	B1_21x26	B1	21	26
DeepPT	test	2	146	FASN	0	0.014489	B1_21x27	B1	21	27
DeepPT	test	2	147	FASN	3	0.0224625	B1_21x28	B1	21	28
DeepPT	test	2	148	FASN	1	0.0102507	B1_21x29	B1	21	29
DeepPT	test	2	149	FASN	2	0.00952982	B1_22x22	B1	22	22
DeepPT	test	2	150	FASN	3	0.0500575	B1_22x25	B1	22	25
DeepPT	test	2	151	FASN	5	0.0151304	B1_22x26	B1	22	26
DeepPT	test	2	152	FASN	0	0.0137415	B1_22x27	B1	22	27
DeepPT	test	2	153	FASN	3	0.0168838	B1_22x28	B1	22	28
DeepPT	test	2	154	FASN	1	0.0315319	B1_22x29	B1	22	29
DeepPT	test	2	155	FASN	1	0.0314814	B1_22x30	B1	22	30
DeepPT	test	2	156	FASN	0	0.0078569	B1_23x24	B1	23	24
DeepPT	test	2	157	FASN	1	0.0207576	B1_23x25	B1	23	25
DeepPT	test	2	158	FASN	1	0.0203789	B1_23x26	B1	23	26
DeepPT	test	2	159	FASN	0	0.0145566	B1_23x27	B1	23	27
DeepPT	test	2	160	FASN	0	0.00950736	B1_23x28	B1	23	28
DeepPT	test	2	161	FASN	0	0.0279527	B1_23x29	B1	23	29
DeepPT	test	2	162	FASN	0	0.0217108	B1_23x30	B1	23	30
DeepPT	test	2	163	FASN	1	0.0107611	B1_24x28	B1	24	28
DeepPT	test	2	164	FASN	0	0.00209626	B1_24x29	B1	24	29
DeepPT	test	2	165	FASN	0	0.0201713	B1_24x30	B1	24	30
DeepPT	test	2	166	FASN	11	0.242523	B1_2x24	B1	2	24
DeepPT	test	2	167	FASN	22	0.305261	B1_2x25	B1	2	25
DeepPT	test	2	168	FASN	25	0.29666	B1_2x26	B1	2	26
DeepPT	test	2	169	FASN	10	0.211843	B1_2x27	B1	2	27
DeepPT	test	2	170	FASN	16	0.29339	B1_2x28	B1	2	28
DeepPT	test	2	171	FASN	9	0.487538	B1_2x29	B1	2	29
DeepPT	test	2	172	FASN	8	0.323451	B1_2x30	B1	2	30
DeepPT	test	2	173	FASN	22	1	B1_2x31	B1	2	31
DeepPT	test	2	174	FASN	5	0.075169	B1_3x19	B1	3	19
DeepPT	test	2	175	FASN	11	0.242581	B1_3x20	B1	3	20
DeepPT	test	2	176	FASN	26	0.130344	B1_3x21	B1	3	21
DeepPT	test	2	177	FASN	20	0.512705	B1_3x22	B1	3	22
DeepPT	test	2	178	FASN	25	0.557312	B1_3x23	B1	3	23
DeepPT	test	2	179	FASN	12	0.325847	B1_3x24	B1	3	24
DeepPT	test	2	180	FASN	37	0.165421	B1_3x25	B1	3	25
DeepPT	test	2	181	FASN	24	0.248427	B1_3x26	B1	3	26
DeepPT	test	2	182	FASN	30	0.543326	B1_3x27	B1	3	27
DeepPT	test	2	183	FASN	10	0.593938	B1_3x28	B1	3	28
DeepPT	test	2	184	FASN	22	0.413711	B1_3x29	B1	3	29
DeepPT	test	2	185	FASN	10	0.371773	B1_3x30	B1	3	30
DeepPT	test	2	186	FASN	0	0.0206299	B1_4x16	B1	4	16
DeepPT	test	2	187	FASN	2	0.0286233	B1_4x17	B1	4	17
DeepPT	test	2	188	FASN	0	0.0130425	B1_4x18	B1	4	18
DeepPT	test	2	189	FASN	5	0.0450947	B1_4x19	B1	4	19
DeepPT	test	2	190	FASN	7	0.145669	B1_4x20	B1	4	20
DeepPT	test	2	191	FASN	4	0.300469	B1_4x21	B1	4	21
DeepPT	test	2	192	FASN	15	0.197138	B1_4x22	B1	4	22
DeepPT	test	2	193	FASN	19	0.139144	B1_4x23	B1	4	23
DeepPT	test	2	194	FASN	21	0.596821	B1_4x24	B1	4	24
DeepPT	test	2	195	FASN	13	0.185666	B1_4x25	B1	4	25
DeepPT	test	2	196	FASN	21	0.131485	B1_4x26	B1	4	26
DeepPT	test	2	197	FASN	23	0.253248	B1_4x27	B1	4	27
DeepPT	test	2	198	FASN	16	0.356371	B1_4x28	B1	4	28
DeepPT	test	2	199	FASN	16	0.303853	B1_4x29	B1	4	29
DeepPT	test	2	200	FASN	4	0.418693	B1_4x30	B1	4	30
DeepPT	test	2	201	FASN	0	0.0276908	B1_5x14	B1	5	14
DeepPT	test	2	202	FASN	0	0.014022	B1_5x15	B1	5	15
DeepPT	test	2	203	FASN	0	0.0428435	B1_5x16	B1	5	16
DeepPT	test	2	204	FASN	2	0.0241011	B1_5x17	B1	5	17
DeepPT	test	2	205	FASN	0	0.0639628	B1_5x18	B1	5	18
DeepPT	test	2	206	FASN	1	0.0661634	B1_5x19	B1	5	19
DeepPT	test	2	207	FASN	0	0.575048	B1_5x20	B1	5	20
DeepPT	test	2	208	FASN	7	0.199846	B1_5x21	B1	5	21
DeepPT	test	2	209	FASN	7	0.105955	B1_5x22	B1	5	22
DeepPT	test	2	210	FASN	11	0.467953	B1_5x23	B1	5	23
DeepPT	test	2	211	FASN	14	0.478245	B1_5x24	B1	5	24
DeepPT	test	2	212	FASN	8	0.169325	B1_5x25	B1	5	25
DeepPT	test	2	213	FASN	22	0.27295	B1_5x26	B1	5	26
DeepPT	test	2	214	FASN	8	0.350502	B1_5x27	B1	5	27
DeepPT	test	2	215	FASN	10	0.315513	B1_5x28	B1	5	28
DeepPT	test	2	216	FASN	4	0.711008	B1_5x29	B1	5	29
DeepPT	test	2	217	FASN	11	0.341512	B1_5x30	B1	5	30
DeepPT	test	2	218	FASN	0	0.0126148	B1_6x11	B1	6	11
DeepPT	test	2	219	FASN	0	0.0284341	B1_6x12	B1	6	12
DeepPT	test	2	220	FASN	0	0.0220394	B1_6x13	B1	6	13
DeepPT	test	2	221	FASN	0	0.0161988	B1_6x14	B1	6	14
DeepPT	test	2	222	FASN	0	0.00717786	B1_6x15	B1	6	15
DeepPT	test	2	223	FASN	1	0.00905209	B1_6x16	B1	6	16
DeepPT	test	2	224	FASN	0	0.0148045	B1_6x17	B1	6	17
DeepPT	test	2	225	FASN	0	0	B1_6x18	B1	6	18
DeepPT	test	2	226	FASN	0	0.0144974	B1_6x19	B1	6	19
DeepPT	test	2	227	FASN	0	0.00384567	B1_6x20	B1	6	20
DeepPT	test	2	228	FASN	1	0.0498445	B1_6x21	B1	6	21
DeepPT	test	2	229	FASN	6	0.0417555	B1_6x22	B1	6	22
DeepPT	test	2	230	FASN	26	0.142356	B1_6x23	B1	6	23
DeepPT	test	2	231	FASN	9	0.0626173	B1_6x24	B1	6	24
DeepPT	test	2	232	FASN	20	0.207345	B1_6x25	B1	6	25
DeepPT	test	2	233	FASN	14	0.32062	B1_6x26	B1	6	26
DeepPT	test	2	234	FASN	19	0.482419	B1_6x27	B1	6	27
DeepPT	test	2	235	FASN	5	0.336825	B1_6x28	B1	6	28
DeepPT	test	2	236	FASN	6	0.739692	B1_6x29	B1	6	29
DeepPT	test	2	237	FASN	13	0.814385	B1_6x30	B1	6	30
DeepPT	test	2	238	FASN	1	0.0242097	B1_7x11	B1	7	11
DeepPT	test	2	239	FASN	3	0.251142	B1_7x12	B1	7	12
DeepPT	test	2	240	FASN	0	0.00815292	B1_7x13	B1	7	13
DeepPT	test	2	241	FASN	0	0.0101856	B1_7x14	B1	7	14
DeepPT	test	2	242	FASN	0	0.0055821	B1_7x15	B1	7	15
DeepPT	test	2	243	FASN	0	0.0144802	B1_7x16	B1	7	16
DeepPT	test	2	244	FASN	2	0.00440418	B1_7x17	B1	7	17
DeepPT	test	2	245	FASN	0	0.0111972	B1_7x18	B1	7	18
DeepPT	test	2	246	FASN	0	0.00175212	B1_7x19	B1	7	19
DeepPT	test	2	247	FASN	0	0.0124951	B1_7x20	B1	7	20
DeepPT	test	2	248	FASN	1	0.0136624	B1_7x21	B1	7	21
DeepPT	test	2	249	FASN	3	0.0053179	B1_7x22	B1	7	22
DeepPT	test	2	250	FASN	5	0.00185091	B1_7x23	B1	7	23
DeepPT	test	2	251	FASN	1	0.0271101	B1_7x24	B1	7	24
DeepPT	test	2	252	FASN	7	0.194172	B1_7x25	B1	7	25
DeepPT	test	2	253	FASN	3	0.125236	B1_7x26	B1	7	26
DeepPT	test	2	254	FASN	6	0.248893	B1_7x27	B1	7	27
DeepPT	test	2	255	FASN	2	0.433205	B1_7x28	B1	7	28
DeepPT	test	2	256	FASN	19	0.47899	B1_7x29	B1	7	29
DeepPT	test	2	257	FASN	18	0.583423	B1_7x30	B1	7	30
DeepPT	test	2	258	FASN	1	0.279644	B1_8x12	B1	8	12
DeepPT	test	2	259	FASN	0	0.129229	B1_8x13	B1	8	13
DeepPT	test	2	260	FASN	0	0.0336042	B1_8x14	B1	8	14
DeepPT	test	2	261	FASN	0	0.0204905	B1_8x15	B1	8	15
DeepPT	test	2	262	FASN	0	0.0330346	B1_8x16	B1	8	16
DeepPT	test	2	263	FASN	1	0.0751988	B1_8x17	B1	8	17
DeepPT	test	2	264	FASN	0	0.010124	B1_8x18	B1	8	18
DeepPT	test	2	265	FASN	0	0.00632618	B1_8x19	B1	8	19
DeepPT	test	2	266	FASN	0	0.0194336	B1_8x20	B1	8	20
DeepPT	test	2	267	FASN	0	0.00324366	B1_8x21	B1	8	21
DeepPT	test	2	268	FASN	1	0.0250849	B1_8x22	B1	8	22
DeepPT	test	2	269	FASN	1	0.0101682	B1_8x23	B1	8	23
DeepPT	test	2	270	FASN	0	0.0131429	B1_8x24	B1	8	24
DeepPT	test	2	271	FASN	1	0.0294177	B1_8x25	B1	8	25
DeepPT	test	2	272	FASN	7	0.0896385	B1_8x26	B1	8	26
DeepPT	test	2	273	FASN	6	0.254836	B1_8x27	B1	8	27
DeepPT	test	2	274	FASN	6	0.316635	B1_8x28	B1	8	28
DeepPT	test	2	275	FASN	8	0.0977183	B1_8x29	B1	8	29
DeepPT	test	2	276	FASN	9	0.0562413	B1_8x30	B1	8	30
DeepPT	test	2	277	FASN	0	0.0505666	B1_9x12	B1	9	12
DeepPT	test	2	278	FASN	1	0.0899611	B1_9x13	B1	9	13
DeepPT	test	2	279	FASN	1	0.0407264	B1_9x14	B1	9	14
DeepPT	test	2	280	FASN	0	0.0231865	B1_9x15	B1	9	15
DeepPT	test	2	281	FASN	0	0.0369486	B1_9x16	B1	9	16
DeepPT	test	2	282	FASN	2	0.433189	B1_9x17	B1	9	17
DeepPT	test	2	283	FASN	1	0.152836	B1_9x18	B1	9	18
DeepPT	test	2	284	FASN	0	0.0177252	B1_9x19	B1	9	19
DeepPT	test	2	285	FASN	2	0.0540624	B1_9x20	B1	9	20
DeepPT	test	2	286	FASN	3	0.0238013	B1_9x21	B1	9	21
DeepPT	test	2	287	FASN	2	0.0120612	B1_9x22	B1	9	22
DeepPT	test	2	288	FASN	1	0.0136522	B1_9x23	B1	9	23
DeepPT	test	2	289	FASN	0	0.0305448	B1_9x24	B1	9	24
DeepPT	test	2	290	FASN	0	0.0172413	B1_9x25	B1	9	25
DeepPT	test	2	291	FASN	1	0.0623235	B1_9x26	B1	9	26
DeepPT	test	2	292	FASN	1	0.0107494	B1_9x27	B1	9	27
DeepPT	test	2	293	FASN	6	0.0540997	B1_9x28	B1	9	28
DeepPT	test	2	294	FASN	3	0.0168068	B1_9x29	B1	9	29
DeepPT	test	2	295	FASN	1	0.0295036	B1_9x30	B1	9	30
Hist2ST	test	2	1	FASN	0	0.380253	B1_10x13	B1	10	13
Hist2ST	test	2	2	FASN	0	0.350149	B1_10x14	B1	10	14
Hist2ST	test	2	3	FASN	0	0.37498	B1_10x15	B1	10	15
Hist2ST	test	2	4	FASN	0	0.382881	B1_10x16	B1	10	16
Hist2ST	test	2	5	FASN	0	0.454368	B1_10x17	B1	10	17
Hist2ST	test	2	6	FASN	0	0.512549	B1_10x18	B1	10	18
Hist2ST	test	2	7	FASN	0	0.633756	B1_10x19	B1	10	19
Hist2ST	test	2	8	FASN	1.86298	0.704371	B1_10x20	B1	10	20
Hist2ST	test	2	9	FASN	0	0.694994	B1_10x21	B1	10	21
Hist2ST	test	2	10	FASN	1.69293	0.51644	B1_10x22	B1	10	22
Hist2ST	test	2	11	FASN	1.47207	0.352244	B1_10x23	B1	10	23
Hist2ST	test	2	12	FASN	1.56559	0.452739	B1_10x24	B1	10	24
Hist2ST	test	2	13	FASN	1.99161	0.60924	B1_10x25	B1	10	25
Hist2ST	test	2	14	FASN	0	0.616046	B1_10x26	B1	10	26
Hist2ST	test	2	15	FASN	1.64815	0.528121	B1_10x27	B1	10	27
Hist2ST	test	2	16	FASN	0	0.496359	B1_10x28	B1	10	28
Hist2ST	test	2	17	FASN	1.54929	0.433847	B1_10x29	B1	10	29
Hist2ST	test	2	18	FASN	0	0.363373	B1_10x30	B1	10	30
Hist2ST	test	2	19	FASN	0	0.394561	B1_11x14	B1	11	14
Hist2ST	test	2	20	FASN	2.3684	0.407982	B1_11x15	B1	11	15
Hist2ST	test	2	21	FASN	0	0.451837	B1_11x16	B1	11	16
Hist2ST	test	2	22	FASN	0	0.334782	B1_11x17	B1	11	17
Hist2ST	test	2	23	FASN	0	0.483827	B1_11x18	B1	11	18
Hist2ST	test	2	24	FASN	0	0.522673	B1_11x19	B1	11	19
Hist2ST	test	2	25	FASN	0	0.657777	B1_11x20	B1	11	20
Hist2ST	test	2	26	FASN	0	0.634431	B1_11x21	B1	11	21
Hist2ST	test	2	27	FASN	1.73393	0.427414	B1_11x22	B1	11	22
Hist2ST	test	2	28	FASN	2.04806	0.273862	B1_11x23	B1	11	23
Hist2ST	test	2	29	FASN	1.57168	0.4427	B1_11x24	B1	11	24
Hist2ST	test	2	30	FASN	1.61194	0.689471	B1_11x25	B1	11	25
Hist2ST	test	2	31	FASN	1.30443	0.647006	B1_11x26	B1	11	26
Hist2ST	test	2	32	FASN	0	0.597569	B1_11x27	B1	11	27
Hist2ST	test	2	33	FASN	1.68884	0.467254	B1_11x28	B1	11	28
Hist2ST	test	2	34	FASN	1.39861	0.37788	B1_11x29	B1	11	29
Hist2ST	test	2	35	FASN	1.4757	0.323145	B1_11x30	B1	11	30
Hist2ST	test	2	36	FASN	0	0.406618	B1_12x14	B1	12	14
Hist2ST	test	2	37	FASN	0	0.422088	B1_12x15	B1	12	15
Hist2ST	test	2	38	FASN	2.41063	0.342485	B1_12x16	B1	12	16
Hist2ST	test	2	39	FASN	2.29464	0.382296	B1_12x17	B1	12	17
Hist2ST	test	2	40	FASN	0	0.381676	B1_12x18	B1	12	18
Hist2ST	test	2	41	FASN	0	0.475374	B1_12x19	B1	12	19
Hist2ST	test	2	42	FASN	0	0.465158	B1_12x20	B1	12	20
Hist2ST	test	2	43	FASN	1.83902	0.484017	B1_12x21	B1	12	21
Hist2ST	test	2	44	FASN	1.57864	0.327005	B1_12x22	B1	12	22
Hist2ST	test	2	45	FASN	1.54856	0.251601	B1_12x23	B1	12	23
Hist2ST	test	2	46	FASN	1.65654	0.42965	B1_12x24	B1	12	24
Hist2ST	test	2	47	FASN	1.86794	0.714069	B1_12x25	B1	12	25
Hist2ST	test	2	48	FASN	1.04457	0.786723	B1_12x26	B1	12	26
Hist2ST	test	2	49	FASN	1.94203	0.52328	B1_12x27	B1	12	27
Hist2ST	test	2	50	FASN	1.57709	0.478008	B1_12x28	B1	12	28
Hist2ST	test	2	51	FASN	1.54712	0.299684	B1_12x29	B1	12	29
Hist2ST	test	2	52	FASN	1.38579	0.2984	B1_12x30	B1	12	30
Hist2ST	test	2	53	FASN	2.48292	0.364594	B1_13x15	B1	13	15
Hist2ST	test	2	54	FASN	0	0.263563	B1_13x16	B1	13	16
Hist2ST	test	2	55	FASN	0	0.223415	B1_13x17	B1	13	17
Hist2ST	test	2	56	FASN	0	0.382786	B1_13x18	B1	13	18
Hist2ST	test	2	57	FASN	2.32994	0.415155	B1_13x19	B1	13	19
Hist2ST	test	2	58	FASN	0	0.371313	B1_13x20	B1	13	20
Hist2ST	test	2	59	FASN	0	0.350154	B1_13x21	B1	13	21
Hist2ST	test	2	60	FASN	0	0.264588	B1_13x22	B1	13	22
Hist2ST	test	2	61	FASN	0	0.183113	B1_13x23	B1	13	23
Hist2ST	test	2	62	FASN	0	0.380633	B1_13x24	B1	13	24
Hist2ST	test	2	63	FASN	1.8835	0.642324	B1_13x25	B1	13	25
Hist2ST	test	2	64	FASN	0	0.579279	B1_13x26	B1	13	26
Hist2ST	test	2	65	FASN	1.59455	0.496163	B1_13x27	B1	13	27
Hist2ST	test	2	66	FASN	2.06096	0.355749	B1_13x28	B1	13	28
Hist2ST	test	2	67	FASN	0	0.350585	B1_13x29	B1	13	29
Hist2ST	test	2	68	FASN	0	0.216929	B1_14x17	B1	14	17
Hist2ST	test	2	69	FASN	0	0.304346	B1_14x18	B1	14	18
Hist2ST	test	2	70	FASN	2.12818	0.311724	B1_14x19	B1	14	19
Hist2ST	test	2	71	FASN	1.86607	0.248579	B1_14x20	B1	14	20
Hist2ST	test	2	72	FASN	2.11498	0.252972	B1_14x21	B1	14	21
Hist2ST	test	2	73	FASN	0	0.217686	B1_14x22	B1	14	22
Hist2ST	test	2	74	FASN	1.70333	0.188337	B1_14x23	B1	14	23
Hist2ST	test	2	75	FASN	1.65937	0.235404	B1_14x24	B1	14	24
Hist2ST	test	2	76	FASN	0	0.395428	B1_14x25	B1	14	25
Hist2ST	test	2	77	FASN	1.73167	0.357876	B1_14x26	B1	14	26
Hist2ST	test	2	78	FASN	1.65	0.257611	B1_14x27	B1	14	27
Hist2ST	test	2	79	FASN	0	0.299358	B1_14x28	B1	14	28
Hist2ST	test	2	80	FASN	1.80668	0.242011	B1_14x29	B1	14	29
Hist2ST	test	2	81	FASN	0	0.196242	B1_14x30	B1	14	30
Hist2ST	test	2	82	FASN	0	0.274921	B1_15x17	B1	15	17
Hist2ST	test	2	83	FASN	0	0.249286	B1_15x18	B1	15	18
Hist2ST	test	2	84	FASN	0	0.196492	B1_15x19	B1	15	19
Hist2ST	test	2	85	FASN	0	0.136592	B1_15x20	B1	15	20
Hist2ST	test	2	86	FASN	2.18114	0.195988	B1_15x21	B1	15	21
Hist2ST	test	2	87	FASN	0	0.214597	B1_15x25	B1	15	25
Hist2ST	test	2	88	FASN	0	0.142652	B1_15x26	B1	15	26
Hist2ST	test	2	89	FASN	0	0.153628	B1_15x27	B1	15	27
Hist2ST	test	2	90	FASN	0	0.198516	B1_15x28	B1	15	28
Hist2ST	test	2	91	FASN	1.69088	0.16449	B1_15x29	B1	15	29
Hist2ST	test	2	92	FASN	1.73393	0.107884	B1_15x30	B1	15	30
Hist2ST	test	2	93	FASN	0	0.187745	B1_16x18	B1	16	18
Hist2ST	test	2	94	FASN	0	0.129431	B1_16x19	B1	16	19
Hist2ST	test	2	95	FASN	2.47	0.0489082	B1_16x20	B1	16	20
Hist2ST	test	2	96	FASN	0	0.0925865	B1_16x21	B1	16	21
Hist2ST	test	2	97	FASN	0	0.159948	B1_16x22	B1	16	22
Hist2ST	test	2	98	FASN	2.22445	0	B1_16x23	B1	16	23
Hist2ST	test	2	99	FASN	1.81087	0.0133623	B1_16x24	B1	16	24
Hist2ST	test	2	100	FASN	0	0.0641493	B1_16x25	B1	16	25
Hist2ST	test	2	101	FASN	2.21029	0.0582629	B1_16x26	B1	16	26
Hist2ST	test	2	102	FASN	0	0.0319684	B1_16x27	B1	16	27
Hist2ST	test	2	103	FASN	0	0.0536776	B1_16x28	B1	16	28
Hist2ST	test	2	104	FASN	0	0.0916163	B1_16x29	B1	16	29
Hist2ST	test	2	105	FASN	1.87233	0.0845288	B1_16x30	B1	16	30
Hist2ST	test	2	106	FASN	0	0.0573707	B1_17x20	B1	17	20
Hist2ST	test	2	107	FASN	1.66703	0.0523299	B1_17x21	B1	17	21
Hist2ST	test	2	108	FASN	0	0.0417698	B1_17x24	B1	17	24
Hist2ST	test	2	109	FASN	1.54567	0.0673169	B1_17x25	B1	17	25
Hist2ST	test	2	110	FASN	1.60274	0.0604057	B1_17x26	B1	17	26
Hist2ST	test	2	111	FASN	1.64815	0.0599904	B1_17x27	B1	17	27
Hist2ST	test	2	112	FASN	1.64815	0.0757119	B1_17x29	B1	17	29
Hist2ST	test	2	113	FASN	2.01082	0.0800093	B1_17x30	B1	17	30
Hist2ST	test	2	114	FASN	0	0.030906	B1_18x19	B1	18	19
Hist2ST	test	2	115	FASN	2.31193	0.046262	B1_18x21	B1	18	21
Hist2ST	test	2	116	FASN	1.58493	0.0935669	B1_18x22	B1	18	22
Hist2ST	test	2	117	FASN	2.08192	0.00888655	B1_18x23	B1	18	23
Hist2ST	test	2	118	FASN	1.63722	0.0309659	B1_18x24	B1	18	24
Hist2ST	test	2	119	FASN	1.59944	0.105807	B1_18x25	B1	18	25
Hist2ST	test	2	120	FASN	1.85991	0.113094	B1_18x26	B1	18	26
Hist2ST	test	2	121	FASN	1.58652	0.169771	B1_18x28	B1	18	28
Hist2ST	test	2	122	FASN	0	0.167596	B1_18x29	B1	18	29
Hist2ST	test	2	123	FASN	0	0.0856739	B1_18x30	B1	18	30
Hist2ST	test	2	124	FASN	0	0.071846	B1_19x19	B1	19	19
Hist2ST	test	2	125	FASN	1.51516	0.00754345	B1_19x23	B1	19	23
Hist2ST	test	2	126	FASN	1.72942	0.0196997	B1_19x24	B1	19	24
Hist2ST	test	2	127	FASN	0	0.0963593	B1_19x25	B1	19	25
Hist2ST	test	2	128	FASN	1.61278	0.19549	B1_19x26	B1	19	26
Hist2ST	test	2	129	FASN	2.0768	0.228604	B1_19x28	B1	19	28
Hist2ST	test	2	130	FASN	0	0.119628	B1_19x29	B1	19	29
Hist2ST	test	2	131	FASN	0	0.123747	B1_19x30	B1	19	30
Hist2ST	test	2	132	FASN	0	0.138262	B1_20x20	B1	20	20
Hist2ST	test	2	133	FASN	1.86298	0.103602	B1_20x21	B1	20	21
Hist2ST	test	2	134	FASN	0	0.0849919	B1_20x22	B1	20	22
Hist2ST	test	2	135	FASN	1.89831	0.0203996	B1_20x23	B1	20	23
Hist2ST	test	2	136	FASN	1.69499	0.0313827	B1_20x24	B1	20	24
Hist2ST	test	2	137	FASN	0	0.139591	B1_20x25	B1	20	25
Hist2ST	test	2	138	FASN	0	0.135349	B1_20x26	B1	20	26
Hist2ST	test	2	139	FASN	1.64265	0.245903	B1_20x27	B1	20	27
Hist2ST	test	2	140	FASN	1.83324	0.215961	B1_20x28	B1	20	28
Hist2ST	test	2	141	FASN	0	0.184551	B1_20x29	B1	20	29
Hist2ST	test	2	142	FASN	0	0.123093	B1_20x30	B1	20	30
Hist2ST	test	2	143	FASN	0	0.0568187	B1_21x23	B1	21	23
Hist2ST	test	2	144	FASN	2.00864	0.221762	B1_21x25	B1	21	25
Hist2ST	test	2	145	FASN	1.73393	0.212731	B1_21x26	B1	21	26
Hist2ST	test	2	146	FASN	0	0.156851	B1_21x27	B1	21	27
Hist2ST	test	2	147	FASN	2.02188	0.286134	B1_21x28	B1	21	28
Hist2ST	test	2	148	FASN	1.79222	0.156858	B1_21x29	B1	21	29
Hist2ST	test	2	149	FASN	2.05932	0.0969754	B1_22x22	B1	22	22
Hist2ST	test	2	150	FASN	1.71835	0.356909	B1_22x25	B1	22	25
Hist2ST	test	2	151	FASN	2.13049	0.145819	B1_22x26	B1	22	26
Hist2ST	test	2	152	FASN	0	0.199871	B1_22x27	B1	22	27
Hist2ST	test	2	153	FASN	2.05607	0.180252	B1_22x28	B1	22	28
Hist2ST	test	2	154	FASN	1.72496	0.190592	B1_22x29	B1	22	29
Hist2ST	test	2	155	FASN	1.7097	0.161541	B1_22x30	B1	22	30
Hist2ST	test	2	156	FASN	0	0.360517	B1_23x24	B1	23	24
Hist2ST	test	2	157	FASN	1.59132	0.263722	B1_23x25	B1	23	25
Hist2ST	test	2	158	FASN	1.60941	0.17209	B1_23x26	B1	23	26
Hist2ST	test	2	159	FASN	0	0.154299	B1_23x27	B1	23	27
Hist2ST	test	2	160	FASN	0	0.194889	B1_23x28	B1	23	28
Hist2ST	test	2	161	FASN	0	0.104231	B1_23x29	B1	23	29
Hist2ST	test	2	162	FASN	0	0.0630831	B1_23x30	B1	23	30
Hist2ST	test	2	163	FASN	2.03094	0.148318	B1_24x28	B1	24	28
Hist2ST	test	2	164	FASN	0	0.0896045	B1_24x29	B1	24	29
Hist2ST	test	2	165	FASN	0	0.101997	B1_24x30	B1	24	30
Hist2ST	test	2	166	FASN	2.15514	0.605725	B1_2x24	B1	2	24
Hist2ST	test	2	167	FASN	2.1401	0.643202	B1_2x25	B1	2	25
Hist2ST	test	2	168	FASN	2.14891	0.69175	B1_2x26	B1	2	26
Hist2ST	test	2	169	FASN	2.01038	0.696083	B1_2x27	B1	2	27
Hist2ST	test	2	170	FASN	1.82173	0.645636	B1_2x28	B1	2	28
Hist2ST	test	2	171	FASN	1.63582	0.757635	B1_2x29	B1	2	29
Hist2ST	test	2	172	FASN	1.79779	0.787415	B1_2x30	B1	2	30
Hist2ST	test	2	173	FASN	2.2989	0.77318	B1_2x31	B1	2	31
Hist2ST	test	2	174	FASN	1.67091	0.753199	B1_3x19	B1	3	19
Hist2ST	test	2	175	FASN	1.90849	1	B1_3x20	B1	3	20
Hist2ST	test	2	176	FASN	2.17043	0.935899	B1_3x21	B1	3	21
Hist2ST	test	2	177	FASN	2.12618	0.90936	B1_3x22	B1	3	22
Hist2ST	test	2	178	FASN	2.22995	0.545752	B1_3x23	B1	3	23
Hist2ST	test	2	179	FASN	1.92779	0.566424	B1_3x24	B1	3	24
Hist2ST	test	2	180	FASN	2.07344	0.7061	B1_3x25	B1	3	25
Hist2ST	test	2	181	FASN	2.31046	0.664508	B1_3x26	B1	3	26
Hist2ST	test	2	182	FASN	2.08659	0.608817	B1_3x27	B1	3	27
Hist2ST	test	2	183	FASN	1.68277	0.693467	B1_3x28	B1	3	28
Hist2ST	test	2	184	FASN	1.88734	0.776728	B1_3x29	B1	3	29
Hist2ST	test	2	185	FASN	1.55411	0.776391	B1_3x30	B1	3	30
Hist2ST	test	2	186	FASN	0	0.482879	B1_4x16	B1	4	16
Hist2ST	test	2	187	FASN	2.21029	0.562063	B1_4x17	B1	4	17
Hist2ST	test	2	188	FASN	0	0.636482	B1_4x18	B1	4	18
Hist2ST	test	2	189	FASN	1.88773	0.711518	B1_4x19	B1	4	19
Hist2ST	test	2	190	FASN	1.87413	0.86825	B1_4x20	B1	4	20
Hist2ST	test	2	191	FASN	1.74426	0.998997	B1_4x21	B1	4	21
Hist2ST	test	2	192	FASN	1.97417	0.87281	B1_4x22	B1	4	22
Hist2ST	test	2	193	FASN	2.22293	0.637609	B1_4x23	B1	4	23
Hist2ST	test	2	194	FASN	2.13536	0.622386	B1_4x24	B1	4	24
Hist2ST	test	2	195	FASN	1.99161	0.797857	B1_4x25	B1	4	25
Hist2ST	test	2	196	FASN	2.02789	0.76711	B1_4x26	B1	4	26
Hist2ST	test	2	197	FASN	1.97787	0.696205	B1_4x27	B1	4	27
Hist2ST	test	2	198	FASN	2.02894	0.789515	B1_4x28	B1	4	28
Hist2ST	test	2	199	FASN	1.71536	0.811516	B1_4x29	B1	4	29
Hist2ST	test	2	200	FASN	1.26515	0.757499	B1_4x30	B1	4	30
Hist2ST	test	2	201	FASN	0	0.156874	B1_5x14	B1	5	14
Hist2ST	test	2	202	FASN	0	0.17601	B1_5x15	B1	5	15
Hist2ST	test	2	203	FASN	0	0.354594	B1_5x16	B1	5	16
Hist2ST	test	2	204	FASN	2.31636	0.453218	B1_5x17	B1	5	17
Hist2ST	test	2	205	FASN	0	0.493601	B1_5x18	B1	5	18
Hist2ST	test	2	206	FASN	1.65	0.485133	B1_5x19	B1	5	19
Hist2ST	test	2	207	FASN	0	0.722006	B1_5x20	B1	5	20
Hist2ST	test	2	208	FASN	1.88327	0.929203	B1_5x21	B1	5	21
Hist2ST	test	2	209	FASN	1.87323	0.850845	B1_5x22	B1	5	22
Hist2ST	test	2	210	FASN	2.08688	0.662534	B1_5x23	B1	5	23
Hist2ST	test	2	211	FASN	2.02574	0.7171	B1_5x24	B1	5	24
Hist2ST	test	2	212	FASN	1.78704	0.873632	B1_5x25	B1	5	25
Hist2ST	test	2	213	FASN	2.30045	0.869416	B1_5x26	B1	5	26
Hist2ST	test	2	214	FASN	1.8212	0.804433	B1_5x27	B1	5	27
Hist2ST	test	2	215	FASN	1.73077	0.856988	B1_5x28	B1	5	28
Hist2ST	test	2	216	FASN	1.26983	0.853345	B1_5x29	B1	5	29
Hist2ST	test	2	217	FASN	1.49224	0.800183	B1_5x30	B1	5	30
Hist2ST	test	2	218	FASN	0	0.325666	B1_6x11	B1	6	11
Hist2ST	test	2	219	FASN	0	0.3365	B1_6x12	B1	6	12
Hist2ST	test	2	220	FASN	0	0.233939	B1_6x13	B1	6	13
Hist2ST	test	2	221	FASN	0	0.108391	B1_6x14	B1	6	14
Hist2ST	test	2	222	FASN	0	0.181196	B1_6x15	B1	6	15
Hist2ST	test	2	223	FASN	2.49624	0.180419	B1_6x16	B1	6	16
Hist2ST	test	2	224	FASN	0	0.297148	B1_6x17	B1	6	17
Hist2ST	test	2	225	FASN	0	0.289027	B1_6x18	B1	6	18
Hist2ST	test	2	226	FASN	0	0.269899	B1_6x19	B1	6	19
Hist2ST	test	2	227	FASN	0	0.391864	B1_6x20	B1	6	20
Hist2ST	test	2	228	FASN	1.49814	0.62472	B1_6x21	B1	6	21
Hist2ST	test	2	229	FASN	1.84341	0.659077	B1_6x22	B1	6	22
Hist2ST	test	2	230	FASN	2.39225	0.536434	B1_6x23	B1	6	23
Hist2ST	test	2	231	FASN	1.80188	0.64428	B1_6x24	B1	6	24
Hist2ST	test	2	232	FASN	2.06872	0.83086	B1_6x25	B1	6	25
Hist2ST	test	2	233	FASN	1.89096	0.862885	B1_6x26	B1	6	26
Hist2ST	test	2	234	FASN	2.01094	0.80854	B1_6x27	B1	6	27
Hist2ST	test	2	235	FASN	1.49763	0.844187	B1_6x28	B1	6	28
Hist2ST	test	2	236	FASN	1.53877	0.808803	B1_6x29	B1	6	29
Hist2ST	test	2	237	FASN	2.01132	0.77343	B1_6x30	B1	6	30
Hist2ST	test	2	238	FASN	2.23908	0.36146	B1_7x11	B1	7	11
Hist2ST	test	2	239	FASN	2.10398	0.378196	B1_7x12	B1	7	12
Hist2ST	test	2	240	FASN	0	0.270035	B1_7x13	B1	7	13
Hist2ST	test	2	241	FASN	0	0.148255	B1_7x14	B1	7	14
Hist2ST	test	2	242	FASN	0	0.146128	B1_7x15	B1	7	15
Hist2ST	test	2	243	FASN	0	0.200461	B1_7x16	B1	7	16
Hist2ST	test	2	244	FASN	2.5779	0.203272	B1_7x17	B1	7	17
Hist2ST	test	2	245	FASN	0	0.287508	B1_7x18	B1	7	18
Hist2ST	test	2	246	FASN	0	0.216211	B1_7x19	B1	7	19
Hist2ST	test	2	247	FASN	0	0.289014	B1_7x20	B1	7	20
Hist2ST	test	2	248	FASN	2.02188	0.439408	B1_7x21	B1	7	21
Hist2ST	test	2	249	FASN	1.84587	0.43427	B1_7x22	B1	7	22
Hist2ST	test	2	250	FASN	2.09608	0.342142	B1_7x23	B1	7	23
Hist2ST	test	2	251	FASN	1.1919	0.483376	B1_7x24	B1	7	24
Hist2ST	test	2	252	FASN	1.74211	0.702403	B1_7x25	B1	7	25
Hist2ST	test	2	253	FASN	1.55392	0.826995	B1_7x26	B1	7	26
Hist2ST	test	2	254	FASN	1.68647	0.761475	B1_7x27	B1	7	27
Hist2ST	test	2	255	FASN	2.44526	0.77881	B1_7x28	B1	7	28
Hist2ST	test	2	256	FASN	2.09586	0.708662	B1_7x29	B1	7	29
Hist2ST	test	2	257	FASN	2.11871	0.647484	B1_7x30	B1	7	30
Hist2ST	test	2	258	FASN	1.85083	0.581894	B1_8x12	B1	8	12
Hist2ST	test	2	259	FASN	0	0.367239	B1_8x13	B1	8	13
Hist2ST	test	2	260	FASN	0	0.200629	B1_8x14	B1	8	14
Hist2ST	test	2	261	FASN	0	0.164822	B1_8x15	B1	8	15
Hist2ST	test	2	262	FASN	0	0.21686	B1_8x16	B1	8	16
Hist2ST	test	2	263	FASN	1.71835	0.295259	B1_8x17	B1	8	17
Hist2ST	test	2	264	FASN	0	0.374562	B1_8x18	B1	8	18
Hist2ST	test	2	265	FASN	0	0.353999	B1_8x19	B1	8	19
Hist2ST	test	2	266	FASN	0	0.325714	B1_8x20	B1	8	20
Hist2ST	test	2	267	FASN	0	0.440921	B1_8x21	B1	8	21
Hist2ST	test	2	268	FASN	1.35949	0.338788	B1_8x22	B1	8	22
Hist2ST	test	2	269	FASN	1.53995	0.242256	B1_8x23	B1	8	23
Hist2ST	test	2	270	FASN	0	0.346508	B1_8x24	B1	8	24
Hist2ST	test	2	271	FASN	1.29428	0.609211	B1_8x25	B1	8	25
Hist2ST	test	2	272	FASN	1.72559	0.641084	B1_8x26	B1	8	26
Hist2ST	test	2	273	FASN	1.75129	0.629358	B1_8x27	B1	8	27
Hist2ST	test	2	274	FASN	1.94179	0.616029	B1_8x28	B1	8	28
Hist2ST	test	2	275	FASN	1.97624	0.593446	B1_8x29	B1	8	29
Hist2ST	test	2	276	FASN	1.97301	0.575325	B1_8x30	B1	8	30
Hist2ST	test	2	277	FASN	0	0.583271	B1_9x12	B1	9	12
Hist2ST	test	2	278	FASN	1.91891	0.462253	B1_9x13	B1	9	13
Hist2ST	test	2	279	FASN	2.1899	0.280063	B1_9x14	B1	9	14
Hist2ST	test	2	280	FASN	0	0.29027	B1_9x15	B1	9	15
Hist2ST	test	2	281	FASN	0	0.306404	B1_9x16	B1	9	16
Hist2ST	test	2	282	FASN	2.21731	0.393954	B1_9x17	B1	9	17
Hist2ST	test	2	283	FASN	1.54424	0.560345	B1_9x18	B1	9	18
Hist2ST	test	2	284	FASN	0	0.574277	B1_9x19	B1	9	19
Hist2ST	test	2	285	FASN	1.89332	0.586693	B1_9x20	B1	9	20
Hist2ST	test	2	286	FASN	2.10761	0.587766	B1_9x21	B1	9	21
Hist2ST	test	2	287	FASN	1.97725	0.430605	B1_9x22	B1	9	22
Hist2ST	test	2	288	FASN	1.79222	0.315188	B1_9x23	B1	9	23
Hist2ST	test	2	289	FASN	0	0.375714	B1_9x24	B1	9	24
Hist2ST	test	2	290	FASN	0	0.580642	B1_9x25	B1	9	25
Hist2ST	test	2	291	FASN	1.22654	0.579691	B1_9x26	B1	9	26
Hist2ST	test	2	292	FASN	1.51919	0.517665	B1_9x27	B1	9	27
Hist2ST	test	2	293	FASN	1.74698	0.593633	B1_9x28	B1	9	28
Hist2ST	test	2	294	FASN	1.63009	0.447275	B1_9x29	B1	9	29
Hist2ST	test	2	295	FASN	1.26319	0.41834	B1_9x30	B1	9	30
DeepSpaCE	test	2	1	FASN	6	0.121568	B1_22x28	B1	22	28
DeepSpaCE	test	2	10	FASN	7	0.419983	B1_2x25	B1	2	25
DeepSpaCE	test	2	13	FASN	1	0.0814998	B1_10x18	B1	10	18
DeepSpaCE	test	2	38	FASN	2	0.0417366	B1_8x23	B1	8	23
DeepSpaCE	test	2	60	FASN	0	0.0381081	B1_10x30	B1	10	30
DeepSpaCE	test	2	68	FASN	2	0.171799	B1_6x12	B1	6	12
DeepSpaCE	test	2	72	FASN	3	0.0350333	B1_10x22	B1	10	22
DeepSpaCE	test	2	75	FASN	3	0.335177	B1_2x28	B1	2	28
DeepSpaCE	test	2	81	FASN	5	0.0550642	B1_6x27	B1	6	27
DeepSpaCE	test	2	86	FASN	2	0.0477851	B1_15x19	B1	15	19
DeepSpaCE	test	2	92	FASN	2	0.0286413	B1_12x28	B1	12	28
DeepSpaCE	test	2	93	FASN	1	0.0302961	B1_12x20	B1	12	20
DeepSpaCE	test	2	95	FASN	0	0.0377358	B1_11x21	B1	11	21
DeepSpaCE	test	2	100	FASN	5	0.328258	B1_4x26	B1	4	26
DeepSpaCE	test	2	111	FASN	2	0.0534956	B1_16x18	B1	16	18
DeepSpaCE	test	2	116	FASN	4	0.237336	B1_3x29	B1	3	29
DeepSpaCE	test	2	136	FASN	6	0.0508596	B1_18x23	B1	18	23
DeepSpaCE	test	2	158	FASN	4	0.0375517	B1_18x26	B1	18	26
DeepSpaCE	test	2	171	FASN	5	0.759807	B1_6x30	B1	6	30
DeepSpaCE	test	2	172	FASN	3	0.114743	B1_22x30	B1	22	30
DeepSpaCE	test	2	187	FASN	1	0.0857496	B1_11x26	B1	11	26
DeepSpaCE	test	2	193	FASN	3	0.438195	B1_8x17	B1	8	17
DeepSpaCE	test	2	202	FASN	3	0.0753702	B1_17x21	B1	17	21
DeepSpaCE	test	2	207	FASN	4	0.0298476	B1_12x25	B1	12	25
DeepSpaCE	test	2	255	FASN	3	0.0464731	B1_6x15	B1	6	15
DeepSpaCE	test	2	271	FASN	2	0.0168897	B1_18x28	B1	18	28
DeepSpaCE	test	2	303	FASN	1	0.128347	B1_19x30	B1	19	30
DeepSpaCE	test	2	304	FASN	2	0.0293555	B1_11x24	B1	11	24
DeepSpaCE	test	2	308	FASN	7	0.58743	B1_7x30	B1	7	30
DeepSpaCE	test	2	311	FASN	9	0.720141	B1_3x23	B1	3	23
DeepSpaCE	test	2	328	FASN	1	0.0454583	B1_21x27	B1	21	27
DeepSpaCE	test	2	334	FASN	4	0.0342282	B1_13x25	B1	13	25
DeepSpaCE	test	2	364	FASN	1	0.0813411	B1_24x29	B1	24	29
DeepSpaCE	test	2	368	FASN	2	0.0795079	B1_5x28	B1	5	28
DeepSpaCE	test	2	373	FASN	11	0.176783	B1_13x15	B1	13	15
DeepSpaCE	test	2	382	FASN	4	0.215135	B1_20x23	B1	20	23
DeepSpaCE	test	2	385	FASN	2	0.0306411	B1_6x19	B1	6	19
DeepSpaCE	test	2	393	FASN	4	0.540615	B1_5x22	B1	5	22
DeepSpaCE	test	2	394	FASN	2	0.0283551	B1_10x29	B1	10	29
DeepSpaCE	test	2	408	FASN	2	0.0277682	B1_13x20	B1	13	20
DeepSpaCE	test	2	409	FASN	4	0.308139	B1_5x21	B1	5	21
DeepSpaCE	test	2	440	FASN	3	0.121184	B1_14x17	B1	14	17
DeepSpaCE	test	2	462	FASN	0	0.0405656	B1_10x28	B1	10	28
DeepSpaCE	test	2	472	FASN	3	0.0604029	B1_22x25	B1	22	25
DeepSpaCE	test	2	475	FASN	0	0.117921	B1_10x26	B1	10	26
DeepSpaCE	test	2	518	FASN	3	0.0218596	B1_8x26	B1	8	26
DeepSpaCE	test	2	525	FASN	2	0.0394824	B1_8x16	B1	8	16
DeepSpaCE	test	2	539	FASN	2	0.0379859	B1_17x26	B1	17	26
DeepSpaCE	test	2	541	FASN	2	0.0530309	B1_5x15	B1	5	15
DeepSpaCE	test	2	542	FASN	2	0.0265507	B1_7x26	B1	7	26
DeepSpaCE	test	2	558	FASN	2	0.225611	B1_2x29	B1	2	29
DeepSpaCE	test	2	562	FASN	2	0.076167	B1_12x14	B1	12	14
DeepSpaCE	test	2	573	FASN	6	0.0454536	B1_7x21	B1	7	21
DeepSpaCE	test	2	575	FASN	0	0.023864	B1_9x24	B1	9	24
DeepSpaCE	test	2	593	FASN	2	0.0717218	B1_7x27	B1	7	27
DeepSpaCE	test	2	600	FASN	4	0.033001	B1_9x23	B1	9	23
DeepSpaCE	test	2	601	FASN	2	0.0238268	B1_10x23	B1	10	23
DeepSpaCE	test	2	603	FASN	1	0.0327629	B1_19x29	B1	19	29
DeepSpaCE	test	2	622	FASN	1	0.0438838	B1_23x28	B1	23	28
DeepSpaCE	test	2	623	FASN	2	0.0293217	B1_10x15	B1	10	15
DeepSpaCE	test	2	638	FASN	3	0.0253342	B1_8x27	B1	8	27
DeepSpaCE	test	2	646	FASN	0	0.0572951	B1_12x26	B1	12	26
DeepSpaCE	test	2	648	FASN	3	0.0594969	B1_17x27	B1	17	27
DeepSpaCE	test	2	666	FASN	0	0.0351719	B1_20x26	B1	20	26
DeepSpaCE	test	2	690	FASN	2	0.0473181	B1_7x20	B1	7	20
DeepSpaCE	test	2	720	FASN	11	0.915659	B1_2x31	B1	2	31
DeepSpaCE	test	2	737	FASN	1	0.0387874	B1_13x29	B1	13	29
DeepSpaCE	test	2	765	FASN	7	0.905077	B1_3x22	B1	3	22
DeepSpaCE	test	2	771	FASN	2	0.0309684	B1_6x18	B1	6	18
DeepSpaCE	test	2	781	FASN	2	0.04901	B1_15x18	B1	15	18
DeepSpaCE	test	2	786	FASN	2	0.0604426	B1_8x13	B1	8	13
DeepSpaCE	test	2	799	FASN	6	0.0219914	B1_19x28	B1	19	28
DeepSpaCE	test	2	811	FASN	7	0.838799	B1_7x12	B1	7	12
DeepSpaCE	test	2	815	FASN	2	0.0625686	B1_12x19	B1	12	19
DeepSpaCE	test	2	818	FASN	2	0.0669312	B1_19x19	B1	19	19
DeepSpaCE	test	2	830	FASN	3	0.0323213	B1_8x14	B1	8	14
DeepSpaCE	test	2	832	FASN	2	0.0734381	B1_9x29	B1	9	29
DeepSpaCE	test	2	837	FASN	8	0.372216	B1_7x11	B1	7	11
DeepSpaCE	test	2	843	FASN	5	0.343791	B1_8x28	B1	8	28
DeepSpaCE	test	2	850	FASN	3	0.0360497	B1_15x29	B1	15	29
DeepSpaCE	test	2	863	FASN	1	0.118917	B1_20x30	B1	20	30
DeepSpaCE	test	2	868	FASN	3	0.0536034	B1_13x17	B1	13	17
DeepSpaCE	test	2	883	FASN	7	0.0525959	B1_9x21	B1	9	21
DeepSpaCE	test	2	887	FASN	6	0.225882	B1_6x25	B1	6	25
DeepSpaCE	test	2	916	FASN	0	0.024502	B1_13x26	B1	13	26
DeepSpaCE	test	2	924	FASN	2	0.173737	B1_6x11	B1	6	11
DeepSpaCE	test	2	941	FASN	7	0.0294027	B1_9x14	B1	9	14
DeepSpaCE	test	2	947	FASN	5	0.0406619	B1_21x25	B1	21	25
DeepSpaCE	test	2	948	FASN	2	0.0714151	B1_12x15	B1	12	15
DeepSpaCE	test	2	957	FASN	1	0.0244728	B1_15x27	B1	15	27
DeepSpaCE	test	2	961	FASN	11	0.0325791	B1_6x16	B1	6	16
DeepSpaCE	test	2	976	FASN	2	0.0282104	B1_7x18	B1	7	18
DeepSpaCE	test	2	980	FASN	1	0.0418192	B1_16x28	B1	16	28
DeepSpaCE	test	2	1010	FASN	3	0.0177552	B1_10x14	B1	10	14
DeepSpaCE	test	2	1012	FASN	11	0.632921	B1_3x26	B1	3	26
DeepSpaCE	test	2	1024	FASN	7	0.0523741	B1_14x19	B1	14	19
DeepSpaCE	test	2	1036	FASN	1	0.0410895	B1_13x21	B1	13	21
DeepSpaCE	test	2	1040	FASN	5	0.51443	B1_4x22	B1	4	22
DeepSpaCE	test	2	1063	FASN	2	0.0609837	B1_23x25	B1	23	25
DeepSpaCE	test	2	1074	FASN	0	0.0270816	B1_11x27	B1	11	27
DeepSpaCE	test	2	1082	FASN	2	0.0677986	B1_7x15	B1	7	15
DeepSpaCE	test	2	1087	FASN	2	0.110632	B1_10x24	B1	10	24
DeepSpaCE	test	2	1109	FASN	3	0.0496553	B1_10x27	B1	10	27
DeepSpaCE	test	2	1128	FASN	1	0.0199164	B1_8x22	B1	8	22
DeepSpaCE	test	2	1150	FASN	2	0.0569947	B1_16x19	B1	16	19
DeepSpaCE	test	2	1155	FASN	8	0.586717	B1_9x17	B1	9	17
DeepSpaCE	test	2	1163	FASN	11	0.0325112	B1_16x20	B1	16	20
DeepSpaCE	test	2	1167	FASN	8	0.0302214	B1_4x17	B1	4	17
DeepSpaCE	test	2	1169	FASN	5	0.159272	B1_4x28	B1	4	28
DeepSpaCE	test	2	1170	FASN	2	0.268081	B1_9x12	B1	9	12
DeepSpaCE	test	2	1182	FASN	3	0.0404356	B1_21x26	B1	21	26
DeepSpaCE	test	2	1185	FASN	3	0.033108	B1_18x24	B1	18	24
DeepSpaCE	test	2	1193	FASN	2	0.0359245	B1_8x19	B1	8	19
DeepSpaCE	test	2	1194	FASN	12	0.491404	B1_7x28	B1	7	28
DeepSpaCE	test	2	1204	FASN	0	0.0342039	B1_4x30	B1	4	30
DeepSpaCE	test	2	1222	FASN	13	0.742377	B1_6x23	B1	6	23
DeepSpaCE	test	2	1226	FASN	2	0.0238984	B1_12x22	B1	12	22
DeepSpaCE	test	2	1231	FASN	8	0.400575	B1_2x24	B1	2	24
DeepSpaCE	test	2	1258	FASN	5	0.241971	B1_4x25	B1	4	25
DeepSpaCE	test	2	1275	FASN	4	0.0855355	B1_4x19	B1	4	19
DeepSpaCE	test	2	1309	FASN	1	0.024738	B1_9x30	B1	9	30
DeepSpaCE	test	2	1324	FASN	1	0.0335141	B1_15x26	B1	15	26
DeepSpaCE	test	2	1332	FASN	1	0.0216216	B1_8x18	B1	8	18
DeepSpaCE	test	2	1336	FASN	2	0.0301575	B1_13x18	B1	13	18
DeepSpaCE	test	2	1384	FASN	7	0.754803	B1_2x26	B1	2	26
DeepSpaCE	test	2	1395	FASN	4	0.061121	B1_14x20	B1	14	20
DeepSpaCE	test	2	1396	FASN	7	0.0532098	B1_22x26	B1	22	26
DeepSpaCE	test	2	1403	FASN	6	0.069201	B1_22x22	B1	22	22
DeepSpaCE	test	2	1404	FASN	4	0.0511809	B1_9x20	B1	9	20
DeepSpaCE	test	2	1407	FASN	5	0.28488	B1_8x30	B1	8	30
DeepSpaCE	test	2	1409	FASN	2	0.0572511	B1_18x22	B1	18	22
DeepSpaCE	test	2	1411	FASN	3	0.0383661	B1_14x26	B1	14	26
DeepSpaCE	test	2	1413	FASN	1	0.0513525	B1_5x29	B1	5	29
DeepSpaCE	test	2	1426	FASN	2	0.0553919	B1_9x15	B1	9	15
DeepSpaCE	test	2	1432	FASN	5	0.0517545	B1_9x13	B1	9	13
DeepSpaCE	test	2	1445	FASN	4	0.0424842	B1_20x21	B1	20	21
DeepSpaCE	test	2	1467	FASN	2	0.0190759	B1_10x19	B1	10	19
DeepSpaCE	test	2	1469	FASN	1	0.0540363	B1_14x30	B1	14	30
DeepSpaCE	test	2	1480	FASN	2	0.151933	B1_3x19	B1	3	19
DeepSpaCE	test	2	1489	FASN	1	0.0358681	B1_19x25	B1	19	25
DeepSpaCE	test	2	1499	FASN	5	0.18527	B1_2x27	B1	2	27
DeepSpaCE	test	2	1516	FASN	9	0.0423569	B1_11x15	B1	11	15
DeepSpaCE	test	2	1538	FASN	3	0.0334681	B1_6x24	B1	6	24
DeepSpaCE	test	2	1561	FASN	2	0.0578334	B1_6x13	B1	6	13
DeepSpaCE	test	2	1563	FASN	0	0.0502784	B1_9x25	B1	9	25
DeepSpaCE	test	2	1572	FASN	2	0.0307358	B1_9x27	B1	9	27
DeepSpaCE	test	2	1587	FASN	1	0.103062	B1_5x30	B1	5	30
DeepSpaCE	test	2	1602	FASN	7	0.0525986	B1_7x23	B1	7	23
DeepSpaCE	test	2	1604	FASN	1	0.0679958	B1_22x27	B1	22	27
DeepSpaCE	test	2	1614	FASN	1	0.0840009	B1_9x19	B1	9	19
DeepSpaCE	test	2	1642	FASN	6	0.0883616	B1_3x27	B1	3	27
DeepSpaCE	test	2	1647	FASN	1	0.0448977	B1_20x20	B1	20	20
DeepSpaCE	test	2	1671	FASN	2	0.0419941	B1_19x26	B1	19	26
DeepSpaCE	test	2	1682	FASN	6	0.0314762	B1_13x28	B1	13	28
DeepSpaCE	test	2	1701	FASN	1	0.0353709	B1_7x13	B1	7	13
DeepSpaCE	test	2	1716	FASN	2	0.137412	B1_9x16	B1	9	16
DeepSpaCE	test	2	1721	FASN	2	0.0334989	B1_11x18	B1	11	18
DeepSpaCE	test	2	1762	FASN	2	0.035075	B1_17x25	B1	17	25
DeepSpaCE	test	2	1772	FASN	1	0.02876	B1_4x16	B1	4	16
DeepSpaCE	test	2	1778	FASN	1	0.0478582	B1_11x29	B1	11	29
DeepSpaCE	test	2	1818	FASN	2	0.050502	B1_19x23	B1	19	23
DeepSpaCE	test	2	1824	FASN	4	0.0308911	B1_6x22	B1	6	22
DeepSpaCE	test	2	1835	FASN	4	0.169183	B1_16x30	B1	16	30
DeepSpaCE	test	2	1843	FASN	2	0.0573373	B1_10x17	B1	10	17
DeepSpaCE	test	2	1844	FASN	3	0.0652535	B1_19x24	B1	19	24
DeepSpaCE	test	2	1875	FASN	1	0.0319592	B1_17x24	B1	17	24
DeepSpaCE	test	2	1881	FASN	4	0.05431	B1_16x24	B1	16	24
DeepSpaCE	test	2	1886	FASN	1	0.0441097	B1_18x29	B1	18	29
DeepSpaCE	test	2	1900	FASN	1	0.0239379	B1_13x22	B1	13	22
DeepSpaCE	test	2	1914	FASN	10	0.02863	B1_12x16	B1	12	16
DeepSpaCE	test	2	1918	FASN	8	0.89049	B1_3x21	B1	3	21
DeepSpaCE	test	2	1925	FASN	1	0.285779	B1_23x29	B1	23	29
DeepSpaCE	test	2	1929	FASN	4	0.0356332	B1_6x26	B1	6	26
DeepSpaCE	test	2	1931	FASN	1	0.0447702	B1_5x18	B1	5	18
DeepSpaCE	test	2	1969	FASN	3	0.271565	B1_5x25	B1	5	25
DeepSpaCE	test	2	1979	FASN	3	0.153818	B1_22x29	B1	22	29
DeepSpaCE	test	2	1989	FASN	1	0.0299888	B1_14x28	B1	14	28
DeepSpaCE	test	2	1998	FASN	5	0.146561	B1_4x27	B1	4	27
DeepSpaCE	test	2	1999	FASN	3	0.0562152	B1_6x17	B1	6	17
DeepSpaCE	test	2	2009	FASN	10	0.0789449	B1_18x21	B1	18	21
DeepSpaCE	test	2	2036	FASN	2	0.0393184	B1_11x25	B1	11	25
DeepSpaCE	test	2	2047	FASN	4	0.1148	B1_3x20	B1	3	20
DeepSpaCE	test	2	2055	FASN	2	0.0451312	B1_14x18	B1	14	18
DeepSpaCE	test	2	2084	FASN	8	0.0342919	B1_16x26	B1	16	26
DeepSpaCE	test	2	2087	FASN	2	0.0243438	B1_12x24	B1	12	24
DeepSpaCE	test	2	2090	FASN	3	0.096997	B1_8x15	B1	8	15
DeepSpaCE	test	2	2105	FASN	14	0.0358952	B1_7x17	B1	7	17
DeepSpaCE	test	2	2113	FASN	8	0.0378022	B1_16x23	B1	16	23
DeepSpaCE	test	2	2120	FASN	1	0.0404273	B1_7x19	B1	7	19
DeepSpaCE	test	2	2136	FASN	4	0.605216	B1_3x24	B1	3	24
DeepSpaCE	test	2	2156	FASN	5	0.857208	B1_5x24	B1	5	24
DeepSpaCE	test	2	2157	FASN	2	0.0548736	B1_18x25	B1	18	25
DeepSpaCE	test	2	2174	FASN	5	0.0497618	B1_10x25	B1	10	25
DeepSpaCE	test	2	2186	FASN	2	0.0404983	B1_18x19	B1	18	19
DeepSpaCE	test	2	2206	FASN	0	0.0287803	B1_13x23	B1	13	23
DeepSpaCE	test	2	2214	FASN	1	0.0802823	B1_17x20	B1	17	20
DeepSpaCE	test	2	2218	FASN	0	0.0531877	B1_13x24	B1	13	24
DeepSpaCE	test	2	2222	FASN	4	0.0577132	B1_7x22	B1	7	22
DeepSpaCE	test	2	2241	FASN	2	0.148901	B1_5x14	B1	5	14
DeepSpaCE	test	2	2243	FASN	5	0.0293192	B1_12x27	B1	12	27
DeepSpaCE	test	2	2245	FASN	2	0.27145	B1_11x30	B1	11	30
DeepSpaCE	test	2	2260	FASN	11	0.0921404	B1_5x26	B1	5	26
DeepSpaCE	test	2	2261	FASN	8	0.0558458	B1_15x21	B1	15	21
DeepSpaCE	test	2	2275	FASN	4	0.0422192	B1_10x20	B1	10	20
DeepSpaCE	test	2	2279	FASN	1	0.032659	B1_16x27	B1	16	27
DeepSpaCE	test	2	2280	FASN	1	0.441503	B1_12x30	B1	12	30
DeepSpaCE	test	2	2288	FASN	3	0.0330616	B1_11x28	B1	11	28
DeepSpaCE	test	2	2301	FASN	3	0.0046667	B1_14x29	B1	14	29
DeepSpaCE	test	2	2337	FASN	4	0.0554135	B1_20x28	B1	20	28
DeepSpaCE	test	2	2350	FASN	1	0.0680495	B1_23x24	B1	23	24
DeepSpaCE	test	2	2363	FASN	7	0.0458902	B1_14x21	B1	14	21
DeepSpaCE	test	2	2373	FASN	2	0.0352716	B1_12x29	B1	12	29
DeepSpaCE	test	2	2378	FASN	1	0.0305912	B1_16x25	B1	16	25
DeepSpaCE	test	2	2387	FASN	3	0.0223453	B1_11x22	B1	11	22
DeepSpaCE	test	2	2393	FASN	1	0.0660557	B1_20x22	B1	20	22
DeepSpaCE	test	2	2419	FASN	9	0.672121	B1_4x23	B1	4	23
DeepSpaCE	test	2	2464	FASN	2	0.0289914	B1_10x13	B1	10	13
DeepSpaCE	test	2	2494	FASN	2	0.0361473	B1_7x16	B1	7	16
DeepSpaCE	test	2	2497	FASN	1	0.0508998	B1_8x21	B1	8	21
DeepSpaCE	test	2	2511	FASN	3	0.0673803	B1_13x16	B1	13	16
DeepSpaCE	test	2	2512	FASN	1	0.109964	B1_24x30	B1	24	30
DeepSpaCE	test	2	2519	FASN	6	0.670198	B1_3x25	B1	3	25
DeepSpaCE	test	2	2536	FASN	1	0.0283367	B1_10x21	B1	10	21
DeepSpaCE	test	2	2546	FASN	2	0.0406278	B1_11x19	B1	11	19
DeepSpaCE	test	2	2551	FASN	2	0.0265877	B1_13x27	B1	13	27
DeepSpaCE	test	2	2557	FASN	3	0.743984	B1_2x30	B1	2	30
DeepSpaCE	test	2	2561	FASN	3	0.0285679	B1_15x17	B1	15	17
DeepSpaCE	test	2	2569	FASN	1	0.0287839	B1_14x22	B1	14	22
DeepSpaCE	test	2	2578	FASN	2	0.0930936	B1_6x14	B1	6	14
DeepSpaCE	test	2	2588	FASN	3	0.040224	B1_14x23	B1	14	23
DeepSpaCE	test	2	2589	FASN	3	0	B1_7x25	B1	7	25
DeepSpaCE	test	2	2598	FASN	1	0.0239817	B1_7x24	B1	7	24
DeepSpaCE	test	2	2610	FASN	3	0.0542574	B1_20x27	B1	20	27
DeepSpaCE	test	2	2617	FASN	3	0.100162	B1_11x14	B1	11	14
DeepSpaCE	test	2	2618	FASN	4	0.0362841	B1_12x21	B1	12	21
DeepSpaCE	test	2	2633	FASN	2	0.0599341	B1_16x21	B1	16	21
DeepSpaCE	test	2	2636	FASN	3	0.0267215	B1_14x24	B1	14	24
DeepSpaCE	test	2	2644	FASN	9	0.0404532	B1_13x19	B1	13	19
DeepSpaCE	test	2	2645	FASN	3	0.0408995	B1_20x24	B1	20	24
DeepSpaCE	test	2	2652	FASN	3	0.0796583	B1_15x30	B1	15	30
DeepSpaCE	test	2	2656	FASN	3	0.0368252	B1_17x29	B1	17	29
DeepSpaCE	test	2	2665	FASN	2	0.0304035	B1_6x21	B1	6	21
DeepSpaCE	test	2	2697	FASN	2	0.044516	B1_15x20	B1	15	20
DeepSpaCE	test	2	2700	FASN	2	0.0739893	B1_23x26	B1	23	26
DeepSpaCE	test	2	2715	FASN	2	0.0506924	B1_12x23	B1	12	23
DeepSpaCE	test	2	2727	FASN	6	0.0932291	B1_21x28	B1	21	28
DeepSpaCE	test	2	2763	FASN	1	0.0395303	B1_20x29	B1	20	29
DeepSpaCE	test	2	2780	FASN	6	0.0630706	B1_11x23	B1	11	23
DeepSpaCE	test	2	2790	FASN	6	0.130058	B1_24x28	B1	24	28
DeepSpaCE	test	2	2811	FASN	1	0.0312443	B1_15x28	B1	15	28
DeepSpaCE	test	2	2813	FASN	1	0.0450903	B1_20x25	B1	20	25
DeepSpaCE	test	2	2828	FASN	2	0.0431999	B1_10x16	B1	10	16
DeepSpaCE	test	2	2844	FASN	1	0.0411199	B1_16x29	B1	16	29
DeepSpaCE	test	2	2851	FASN	3	0.369294	B1_4x21	B1	4	21
DeepSpaCE	test	2	2855	FASN	2	0.245636	B1_3x28	B1	3	28
DeepSpaCE	test	2	2871	FASN	4	0.507586	B1_8x12	B1	8	12
DeepSpaCE	test	2	2883	FASN	1	0.0802101	B1_3x30	B1	3	30
DeepSpaCE	test	2	2905	FASN	1	0.036192	B1_14x25	B1	14	25
DeepSpaCE	test	2	2912	FASN	0	0.0332357	B1_8x24	B1	8	24
DeepSpaCE	test	2	2915	FASN	1	0.0671787	B1_16x22	B1	16	22
DeepSpaCE	test	2	2921	FASN	4	0.092379	B1_21x29	B1	21	29
DeepSpaCE	test	2	2933	FASN	3	0.0369896	B1_5x19	B1	5	19
DeepSpaCE	test	2	2936	FASN	4	0.272985	B1_4x20	B1	4	20
DeepSpaCE	test	2	3004	FASN	3	0.321933	B1_5x27	B1	5	27
DeepSpaCE	test	2	3008	FASN	1	0.183714	B1_18x30	B1	18	30
DeepSpaCE	test	2	3035	FASN	2	0.0809271	B1_5x16	B1	5	16
DeepSpaCE	test	2	3037	FASN	5	0.0395433	B1_9x22	B1	9	22
DeepSpaCE	test	2	3042	FASN	3	0.0160201	B1_9x28	B1	9	28
DeepSpaCE	test	2	3043	FASN	5	0.0534896	B1_8x29	B1	8	29
DeepSpaCE	test	2	3048	FASN	1	0.10482	B1_6x29	B1	6	29
DeepSpaCE	test	2	3054	FASN	2	0.187503	B1_4x29	B1	4	29
DeepSpaCE	test	2	3073	FASN	1	0.0377402	B1_15x25	B1	15	25
DeepSpaCE	test	2	3098	FASN	1	0.295815	B1_6x28	B1	6	28
DeepSpaCE	test	2	3100	FASN	3	0.0310923	B1_14x27	B1	14	27
DeepSpaCE	test	2	3108	FASN	10	0.0318003	B1_5x17	B1	5	17
DeepSpaCE	test	2	3115	FASN	8	0.0358977	B1_12x17	B1	12	17
DeepSpaCE	test	2	3135	FASN	1	0.0826693	B1_21x23	B1	21	23
DeepSpaCE	test	2	3159	FASN	6	0.772435	B1_5x23	B1	5	23
DeepSpaCE	test	2	3163	FASN	1	0.133176	B1_23x30	B1	23	30
DeepSpaCE	test	2	3210	FASN	3	0.0508375	B1_11x16	B1	11	16
DeepSpaCE	test	2	3212	FASN	1	0.0318411	B1_6x20	B1	6	20
DeepSpaCE	test	2	3214	FASN	1	0.0321343	B1_11x20	B1	11	20
DeepSpaCE	test	2	3222	FASN	2	0.0581926	B1_8x20	B1	8	20
DeepSpaCE	test	2	3223	FASN	2	0.0424858	B1_12x18	B1	12	18
DeepSpaCE	test	2	3268	FASN	2	0.111885	B1_9x18	B1	9	18
DeepSpaCE	test	2	3271	FASN	1	0.0478127	B1_9x26	B1	9	26
DeepSpaCE	test	2	3273	FASN	1	0.0336281	B1_8x25	B1	8	25
DeepSpaCE	test	2	3302	FASN	6	1	B1_7x29	B1	7	29
DeepSpaCE	test	2	3305	FASN	7	0.428855	B1_4x24	B1	4	24
DeepSpaCE	test	2	3358	FASN	0	0.132404	B1_5x20	B1	5	20
DeepSpaCE	test	2	3359	FASN	3	0.0385438	B1_7x14	B1	7	14
DeepSpaCE	test	2	3382	FASN	1	0.186359	B1_4x18	B1	4	18
DeepSpaCE	test	2	3426	FASN	6	0.0990643	B1_17x30	B1	17	30
ST-Net	test	2	1	FASN	0	0.134753	B1_10x13	B1	10	13
ST-Net	test	2	2	FASN	0	0.0868461	B1_10x14	B1	10	14
ST-Net	test	2	3	FASN	0	0.0542763	B1_10x15	B1	10	15
ST-Net	test	2	4	FASN	0	0.0193786	B1_10x16	B1	10	16
ST-Net	test	2	5	FASN	0	0.0148895	B1_10x17	B1	10	17
ST-Net	test	2	6	FASN	0	0.0586212	B1_10x18	B1	10	18
ST-Net	test	2	7	FASN	0	0.0270915	B1_10x19	B1	10	19
ST-Net	test	2	8	FASN	1	0.0407695	B1_10x20	B1	10	20
ST-Net	test	2	9	FASN	0	0.0467493	B1_10x21	B1	10	21
ST-Net	test	2	10	FASN	1	0.011963	B1_10x22	B1	10	22
ST-Net	test	2	11	FASN	1	0.0612503	B1_10x23	B1	10	23
ST-Net	test	2	12	FASN	2	0.132246	B1_10x24	B1	10	24
ST-Net	test	2	13	FASN	3	0.0409058	B1_10x25	B1	10	25
ST-Net	test	2	14	FASN	0	0.267485	B1_10x26	B1	10	26
ST-Net	test	2	15	FASN	1	0.191132	B1_10x27	B1	10	27
ST-Net	test	2	16	FASN	0	0.00725408	B1_10x28	B1	10	28
ST-Net	test	2	17	FASN	2	0.0184734	B1_10x29	B1	10	29
ST-Net	test	2	18	FASN	0	0.0179578	B1_10x30	B1	10	30
ST-Net	test	2	19	FASN	0	0.00879235	B1_11x14	B1	11	14
ST-Net	test	2	20	FASN	1	0.0675516	B1_11x15	B1	11	15
ST-Net	test	2	21	FASN	0	0.139427	B1_11x16	B1	11	16
ST-Net	test	2	22	FASN	0	0.0537222	B1_11x17	B1	11	17
ST-Net	test	2	23	FASN	0	0.0310051	B1_11x18	B1	11	18
ST-Net	test	2	24	FASN	0	0.0090237	B1_11x19	B1	11	19
ST-Net	test	2	25	FASN	0	0.00654387	B1_11x20	B1	11	20
ST-Net	test	2	26	FASN	0	0.011935	B1_11x21	B1	11	21
ST-Net	test	2	27	FASN	1	0.0336168	B1_11x22	B1	11	22
ST-Net	test	2	28	FASN	3	0.0104751	B1_11x23	B1	11	23
ST-Net	test	2	29	FASN	2	0.00542144	B1_11x24	B1	11	24
ST-Net	test	2	30	FASN	2	0.015718	B1_11x25	B1	11	25
ST-Net	test	2	31	FASN	1	0.143925	B1_11x26	B1	11	26
ST-Net	test	2	32	FASN	0	0.198369	B1_11x27	B1	11	27
ST-Net	test	2	33	FASN	2	0.00699468	B1_11x28	B1	11	28
ST-Net	test	2	34	FASN	1	0.0118965	B1_11x29	B1	11	29
ST-Net	test	2	35	FASN	1	0.125735	B1_11x30	B1	11	30
ST-Net	test	2	36	FASN	0	0.00735637	B1_12x14	B1	12	14
ST-Net	test	2	37	FASN	0	0.0563725	B1_12x15	B1	12	15
ST-Net	test	2	38	FASN	1	0.034019	B1_12x16	B1	12	16
ST-Net	test	2	39	FASN	1	0.0353954	B1_12x17	B1	12	17
ST-Net	test	2	40	FASN	0	0.072606	B1_12x18	B1	12	18
ST-Net	test	2	41	FASN	0	0.0111024	B1_12x19	B1	12	19
ST-Net	test	2	42	FASN	0	0.0131678	B1_12x20	B1	12	20
ST-Net	test	2	43	FASN	1	0.0109841	B1_12x21	B1	12	21
ST-Net	test	2	44	FASN	1	0.0109121	B1_12x22	B1	12	22
ST-Net	test	2	45	FASN	1	0.00969268	B1_12x23	B1	12	23
ST-Net	test	2	46	FASN	2	0.0572465	B1_12x24	B1	12	24
ST-Net	test	2	47	FASN	5	0.275182	B1_12x25	B1	12	25
ST-Net	test	2	48	FASN	1	0.32463	B1_12x26	B1	12	26
ST-Net	test	2	49	FASN	5	0.0662372	B1_12x27	B1	12	27
ST-Net	test	2	50	FASN	1	0.0048012	B1_12x28	B1	12	28
ST-Net	test	2	51	FASN	1	0.0146105	B1_12x29	B1	12	29
ST-Net	test	2	52	FASN	1	0.232767	B1_12x30	B1	12	30
ST-Net	test	2	53	FASN	1	0.0270055	B1_13x15	B1	13	15
ST-Net	test	2	54	FASN	0	0.0575741	B1_13x16	B1	13	16
ST-Net	test	2	55	FASN	0	0.00655771	B1_13x17	B1	13	17
ST-Net	test	2	56	FASN	0	0.00510194	B1_13x18	B1	13	18
ST-Net	test	2	57	FASN	1	0.00755276	B1_13x19	B1	13	19
ST-Net	test	2	58	FASN	0	0.00401083	B1_13x20	B1	13	20
ST-Net	test	2	59	FASN	0	0.00712179	B1_13x21	B1	13	21
ST-Net	test	2	60	FASN	0	0.0195148	B1_13x22	B1	13	22
ST-Net	test	2	61	FASN	0	0.0248316	B1_13x23	B1	13	23
ST-Net	test	2	62	FASN	0	0.394196	B1_13x24	B1	13	24
ST-Net	test	2	63	FASN	4	0.106611	B1_13x25	B1	13	25
ST-Net	test	2	64	FASN	0	0.026325	B1_13x26	B1	13	26
ST-Net	test	2	65	FASN	1	0.0145684	B1_13x27	B1	13	27
ST-Net	test	2	66	FASN	3	0.00626062	B1_13x28	B1	13	28
ST-Net	test	2	67	FASN	0	0.0150131	B1_13x29	B1	13	29
ST-Net	test	2	68	FASN	0	0.000464066	B1_14x17	B1	14	17
ST-Net	test	2	69	FASN	0	0.00476401	B1_14x18	B1	14	18
ST-Net	test	2	70	FASN	1	0.00782417	B1_14x19	B1	14	19
ST-Net	test	2	71	FASN	1	0.00604385	B1_14x20	B1	14	20
ST-Net	test	2	72	FASN	3	0.0163248	B1_14x21	B1	14	21
ST-Net	test	2	73	FASN	0	0.00826515	B1_14x22	B1	14	22
ST-Net	test	2	74	FASN	1	0.0236298	B1_14x23	B1	14	23
ST-Net	test	2	75	FASN	1	0.0328532	B1_14x24	B1	14	24
ST-Net	test	2	76	FASN	0	0.0104219	B1_14x25	B1	14	25
ST-Net	test	2	77	FASN	1	0.000556207	B1_14x26	B1	14	26
ST-Net	test	2	78	FASN	1	0.010614	B1_14x27	B1	14	27
ST-Net	test	2	79	FASN	0	0.00710279	B1_14x28	B1	14	28
ST-Net	test	2	80	FASN	11	0.068972	B1_14x29	B1	14	29
ST-Net	test	2	81	FASN	0	0.0428018	B1_14x30	B1	14	30
ST-Net	test	2	82	FASN	0	0	B1_15x17	B1	15	17
ST-Net	test	2	83	FASN	0	0.00354209	B1_15x18	B1	15	18
ST-Net	test	2	84	FASN	0	0.0104704	B1_15x19	B1	15	19
ST-Net	test	2	85	FASN	0	0.00714282	B1_15x20	B1	15	20
ST-Net	test	2	86	FASN	3	0.00674801	B1_15x21	B1	15	21
ST-Net	test	2	87	FASN	0	0.00229141	B1_15x25	B1	15	25
ST-Net	test	2	88	FASN	0	0.00146991	B1_15x26	B1	15	26
ST-Net	test	2	89	FASN	0	0.00952304	B1_15x27	B1	15	27
ST-Net	test	2	90	FASN	0	0.00428924	B1_15x28	B1	15	28
ST-Net	test	2	91	FASN	1	0.00435922	B1_15x29	B1	15	29
ST-Net	test	2	92	FASN	1	0.0192482	B1_15x30	B1	15	30
ST-Net	test	2	93	FASN	0	0.0100584	B1_16x18	B1	16	18
ST-Net	test	2	94	FASN	0	0.0108693	B1_16x19	B1	16	19
ST-Net	test	2	95	FASN	1	0.0033105	B1_16x20	B1	16	20
ST-Net	test	2	96	FASN	0	0.00821098	B1_16x21	B1	16	21
ST-Net	test	2	97	FASN	0	0.0108657	B1_16x22	B1	16	22
ST-Net	test	2	98	FASN	1	0.0146023	B1_16x23	B1	16	23
ST-Net	test	2	99	FASN	1	0.00913365	B1_16x24	B1	16	24
ST-Net	test	2	100	FASN	0	0.00133469	B1_16x25	B1	16	25
ST-Net	test	2	101	FASN	3	0.000686449	B1_16x26	B1	16	26
ST-Net	test	2	102	FASN	0	0.0043352	B1_16x27	B1	16	27
ST-Net	test	2	103	FASN	0	0.00537272	B1_16x28	B1	16	28
ST-Net	test	2	104	FASN	0	0.00479385	B1_16x29	B1	16	29
ST-Net	test	2	105	FASN	2	0.124459	B1_16x30	B1	16	30
ST-Net	test	2	106	FASN	0	0.00993382	B1_17x20	B1	17	20
ST-Net	test	2	107	FASN	1	0.00971354	B1_17x21	B1	17	21
ST-Net	test	2	108	FASN	0	0.00539955	B1_17x24	B1	17	24
ST-Net	test	2	109	FASN	1	0.00745873	B1_17x25	B1	17	25
ST-Net	test	2	110	FASN	1	0.0050916	B1_17x26	B1	17	26
ST-Net	test	2	111	FASN	1	0.00632652	B1_17x27	B1	17	27
ST-Net	test	2	112	FASN	1	0.00727284	B1_17x29	B1	17	29
ST-Net	test	2	113	FASN	2	0.0183645	B1_17x30	B1	17	30
ST-Net	test	2	114	FASN	0	0.00593718	B1_18x19	B1	18	19
ST-Net	test	2	115	FASN	3	0.00967355	B1_18x21	B1	18	21
ST-Net	test	2	116	FASN	1	0.00892737	B1_18x22	B1	18	22
ST-Net	test	2	117	FASN	2	0.0131522	B1_18x23	B1	18	23
ST-Net	test	2	118	FASN	1	0.00429159	B1_18x24	B1	18	24
ST-Net	test	2	119	FASN	1	0.00960437	B1_18x25	B1	18	25
ST-Net	test	2	120	FASN	2	0.00616579	B1_18x26	B1	18	26
ST-Net	test	2	121	FASN	1	0.0131773	B1_18x28	B1	18	28
ST-Net	test	2	122	FASN	0	0.0103372	B1_18x29	B1	18	29
ST-Net	test	2	123	FASN	0	0.0430137	B1_18x30	B1	18	30
ST-Net	test	2	124	FASN	0	0.0117715	B1_19x19	B1	19	19
ST-Net	test	2	125	FASN	1	0.00955522	B1_19x23	B1	19	23
ST-Net	test	2	126	FASN	1	0.0113597	B1_19x24	B1	19	24
ST-Net	test	2	127	FASN	0	0.00722081	B1_19x25	B1	19	25
ST-Net	test	2	128	FASN	1	0.00949271	B1_19x26	B1	19	26
ST-Net	test	2	129	FASN	4	0.019625	B1_19x28	B1	19	28
ST-Net	test	2	130	FASN	0	0.00589557	B1_19x29	B1	19	29
ST-Net	test	2	131	FASN	0	0.0201873	B1_19x30	B1	19	30
ST-Net	test	2	132	FASN	0	0.0111239	B1_20x20	B1	20	20
ST-Net	test	2	133	FASN	1	0.015191	B1_20x21	B1	20	21
ST-Net	test	2	134	FASN	0	0.0125475	B1_20x22	B1	20	22
ST-Net	test	2	135	FASN	2	0.00936581	B1_20x23	B1	20	23
ST-Net	test	2	136	FASN	1	0.00838012	B1_20x24	B1	20	24
ST-Net	test	2	137	FASN	0	0.00646688	B1_20x25	B1	20	25
ST-Net	test	2	138	FASN	0	0.00938592	B1_20x26	B1	20	26
ST-Net	test	2	139	FASN	1	0.0109345	B1_20x27	B1	20	27
ST-Net	test	2	140	FASN	1	0.0132383	B1_20x28	B1	20	28
ST-Net	test	2	141	FASN	0	0.00678686	B1_20x29	B1	20	29
ST-Net	test	2	142	FASN	0	0.0225416	B1_20x30	B1	20	30
ST-Net	test	2	143	FASN	0	0.0102441	B1_21x23	B1	21	23
ST-Net	test	2	144	FASN	3	0.0169477	B1_21x25	B1	21	25
ST-Net	test	2	145	FASN	1	0.0137825	B1_21x26	B1	21	26
ST-Net	test	2	146	FASN	0	0.0221376	B1_21x27	B1	21	27
ST-Net	test	2	147	FASN	3	0.0551914	B1_21x28	B1	21	28
ST-Net	test	2	148	FASN	1	0.0105197	B1_21x29	B1	21	29
ST-Net	test	2	149	FASN	2	0.0168706	B1_22x22	B1	22	22
ST-Net	test	2	150	FASN	3	0.108157	B1_22x25	B1	22	25
ST-Net	test	2	151	FASN	5	0.115322	B1_22x26	B1	22	26
ST-Net	test	2	152	FASN	0	0.0107554	B1_22x27	B1	22	27
ST-Net	test	2	153	FASN	3	0.0483041	B1_22x28	B1	22	28
ST-Net	test	2	154	FASN	1	0.219817	B1_22x29	B1	22	29
ST-Net	test	2	155	FASN	1	0.0189149	B1_22x30	B1	22	30
ST-Net	test	2	156	FASN	0	0.00937109	B1_23x24	B1	23	24
ST-Net	test	2	157	FASN	1	0.073213	B1_23x25	B1	23	25
ST-Net	test	2	158	FASN	1	0.0592999	B1_23x26	B1	23	26
ST-Net	test	2	159	FASN	0	0.00803966	B1_23x27	B1	23	27
ST-Net	test	2	160	FASN	0	0.0213813	B1_23x28	B1	23	28
ST-Net	test	2	161	FASN	0	0.268207	B1_23x29	B1	23	29
ST-Net	test	2	162	FASN	0	0.0307229	B1_23x30	B1	23	30
ST-Net	test	2	163	FASN	1	0.0154058	B1_24x28	B1	24	28
ST-Net	test	2	164	FASN	0	0.0137866	B1_24x29	B1	24	29
ST-Net	test	2	165	FASN	0	0.0107668	B1_24x30	B1	24	30
ST-Net	test	2	166	FASN	11	0.298644	B1_2x24	B1	2	24
ST-Net	test	2	167	FASN	22	0.32095	B1_2x25	B1	2	25
ST-Net	test	2	168	FASN	25	0.478567	B1_2x26	B1	2	26
ST-Net	test	2	169	FASN	10	0.132767	B1_2x27	B1	2	27
ST-Net	test	2	170	FASN	16	0.266388	B1_2x28	B1	2	28
ST-Net	test	2	171	FASN	9	0.362396	B1_2x29	B1	2	29
ST-Net	test	2	172	FASN	8	0.396047	B1_2x30	B1	2	30
ST-Net	test	2	173	FASN	22	0.733152	B1_2x31	B1	2	31
ST-Net	test	2	174	FASN	5	0.0511331	B1_3x19	B1	3	19
ST-Net	test	2	175	FASN	11	0.357479	B1_3x20	B1	3	20
ST-Net	test	2	176	FASN	26	0.828567	B1_3x21	B1	3	21
ST-Net	test	2	177	FASN	20	1	B1_3x22	B1	3	22
ST-Net	test	2	178	FASN	25	0.787722	B1_3x23	B1	3	23
ST-Net	test	2	179	FASN	12	0.651819	B1_3x24	B1	3	24
ST-Net	test	2	180	FASN	37	0.420378	B1_3x25	B1	3	25
ST-Net	test	2	181	FASN	24	0.50389	B1_3x26	B1	3	26
ST-Net	test	2	182	FASN	30	0.112789	B1_3x27	B1	3	27
ST-Net	test	2	183	FASN	10	0.691461	B1_3x28	B1	3	28
ST-Net	test	2	184	FASN	22	0.421966	B1_3x29	B1	3	29
ST-Net	test	2	185	FASN	10	0.218532	B1_3x30	B1	3	30
ST-Net	test	2	186	FASN	0	0.0687412	B1_4x16	B1	4	16
ST-Net	test	2	187	FASN	2	0.0876014	B1_4x17	B1	4	17
ST-Net	test	2	188	FASN	0	0.178666	B1_4x18	B1	4	18
ST-Net	test	2	189	FASN	5	0.0302778	B1_4x19	B1	4	19
ST-Net	test	2	190	FASN	7	0.165517	B1_4x20	B1	4	20
ST-Net	test	2	191	FASN	4	0.310855	B1_4x21	B1	4	21
ST-Net	test	2	192	FASN	15	0.527839	B1_4x22	B1	4	22
ST-Net	test	2	193	FASN	19	0.55938	B1_4x23	B1	4	23
ST-Net	test	2	194	FASN	21	0.710034	B1_4x24	B1	4	24
ST-Net	test	2	195	FASN	13	0.232802	B1_4x25	B1	4	25
ST-Net	test	2	196	FASN	21	0.168183	B1_4x26	B1	4	26
ST-Net	test	2	197	FASN	23	0.215746	B1_4x27	B1	4	27
ST-Net	test	2	198	FASN	16	0.624548	B1_4x28	B1	4	28
ST-Net	test	2	199	FASN	16	0.165374	B1_4x29	B1	4	29
ST-Net	test	2	200	FASN	4	0.0695481	B1_4x30	B1	4	30
ST-Net	test	2	201	FASN	0	0.00265049	B1_5x14	B1	5	14
ST-Net	test	2	202	FASN	0	0.000279073	B1_5x15	B1	5	15
ST-Net	test	2	203	FASN	0	0.0643356	B1_5x16	B1	5	16
ST-Net	test	2	204	FASN	2	0.00558213	B1_5x17	B1	5	17
ST-Net	test	2	205	FASN	0	0.220201	B1_5x18	B1	5	18
ST-Net	test	2	206	FASN	1	0.114843	B1_5x19	B1	5	19
ST-Net	test	2	207	FASN	0	0.135691	B1_5x20	B1	5	20
ST-Net	test	2	208	FASN	7	0.490884	B1_5x21	B1	5	21
ST-Net	test	2	209	FASN	7	0.46205	B1_5x22	B1	5	22
ST-Net	test	2	210	FASN	11	0.561738	B1_5x23	B1	5	23
ST-Net	test	2	211	FASN	14	0.780025	B1_5x24	B1	5	24
ST-Net	test	2	212	FASN	8	0.13962	B1_5x25	B1	5	25
ST-Net	test	2	213	FASN	22	0.152132	B1_5x26	B1	5	26
ST-Net	test	2	214	FASN	8	0.369281	B1_5x27	B1	5	27
ST-Net	test	2	215	FASN	10	0.19494	B1_5x28	B1	5	28
ST-Net	test	2	216	FASN	4	0.119982	B1_5x29	B1	5	29
ST-Net	test	2	217	FASN	11	0.321935	B1_5x30	B1	5	30
ST-Net	test	2	218	FASN	0	0.0311013	B1_6x11	B1	6	11
ST-Net	test	2	219	FASN	0	0.0327161	B1_6x12	B1	6	12
ST-Net	test	2	220	FASN	0	0.0103733	B1_6x13	B1	6	13
ST-Net	test	2	221	FASN	0	0.00595386	B1_6x14	B1	6	14
ST-Net	test	2	222	FASN	0	0.00589386	B1_6x15	B1	6	15
ST-Net	test	2	223	FASN	1	0.00255392	B1_6x16	B1	6	16
ST-Net	test	2	224	FASN	0	0.00202134	B1_6x17	B1	6	17
ST-Net	test	2	225	FASN	0	0.00471911	B1_6x18	B1	6	18
ST-Net	test	2	226	FASN	0	0.00165208	B1_6x19	B1	6	19
ST-Net	test	2	227	FASN	0	0.00583727	B1_6x20	B1	6	20
ST-Net	test	2	228	FASN	1	0.0141002	B1_6x21	B1	6	21
ST-Net	test	2	229	FASN	6	0.080874	B1_6x22	B1	6	22
ST-Net	test	2	230	FASN	26	0.367433	B1_6x23	B1	6	23
ST-Net	test	2	231	FASN	9	0.0871196	B1_6x24	B1	6	24
ST-Net	test	2	232	FASN	20	0.195399	B1_6x25	B1	6	25
ST-Net	test	2	233	FASN	14	0.0799146	B1_6x26	B1	6	26
ST-Net	test	2	234	FASN	19	0.30016	B1_6x27	B1	6	27
ST-Net	test	2	235	FASN	5	0.175714	B1_6x28	B1	6	28
ST-Net	test	2	236	FASN	6	0.308106	B1_6x29	B1	6	29
ST-Net	test	2	237	FASN	13	0.820175	B1_6x30	B1	6	30
ST-Net	test	2	238	FASN	1	0.152328	B1_7x11	B1	7	11
ST-Net	test	2	239	FASN	3	0.745823	B1_7x12	B1	7	12
ST-Net	test	2	240	FASN	0	0.015378	B1_7x13	B1	7	13
ST-Net	test	2	241	FASN	0	0.00686841	B1_7x14	B1	7	14
ST-Net	test	2	242	FASN	0	0.0219609	B1_7x15	B1	7	15
ST-Net	test	2	243	FASN	0	0.00632941	B1_7x16	B1	7	16
ST-Net	test	2	244	FASN	2	0.00492153	B1_7x17	B1	7	17
ST-Net	test	2	245	FASN	0	0.00471401	B1_7x18	B1	7	18
ST-Net	test	2	246	FASN	0	0.00439741	B1_7x19	B1	7	19
ST-Net	test	2	247	FASN	0	0.000459152	B1_7x20	B1	7	20
ST-Net	test	2	248	FASN	1	0.00267641	B1_7x21	B1	7	21
ST-Net	test	2	249	FASN	3	0.00385052	B1_7x22	B1	7	22
ST-Net	test	2	250	FASN	5	0.0095921	B1_7x23	B1	7	23
ST-Net	test	2	251	FASN	1	0.0365156	B1_7x24	B1	7	24
ST-Net	test	2	252	FASN	7	0.122766	B1_7x25	B1	7	25
ST-Net	test	2	253	FASN	3	0.014577	B1_7x26	B1	7	26
ST-Net	test	2	254	FASN	6	0.135212	B1_7x27	B1	7	27
ST-Net	test	2	255	FASN	2	0.471013	B1_7x28	B1	7	28
ST-Net	test	2	256	FASN	19	0.662818	B1_7x29	B1	7	29
ST-Net	test	2	257	FASN	18	0.526368	B1_7x30	B1	7	30
ST-Net	test	2	258	FASN	1	0.507279	B1_8x12	B1	8	12
ST-Net	test	2	259	FASN	0	0.269093	B1_8x13	B1	8	13
ST-Net	test	2	260	FASN	0	0.0079033	B1_8x14	B1	8	14
ST-Net	test	2	261	FASN	0	0.0108243	B1_8x15	B1	8	15
ST-Net	test	2	262	FASN	0	0.00770996	B1_8x16	B1	8	16
ST-Net	test	2	263	FASN	1	0.44198	B1_8x17	B1	8	17
ST-Net	test	2	264	FASN	0	0.031469	B1_8x18	B1	8	18
ST-Net	test	2	265	FASN	0	0.00783323	B1_8x19	B1	8	19
ST-Net	test	2	266	FASN	0	0.00888216	B1_8x20	B1	8	20
ST-Net	test	2	267	FASN	0	0.0123825	B1_8x21	B1	8	21
ST-Net	test	2	268	FASN	1	0.0186591	B1_8x22	B1	8	22
ST-Net	test	2	269	FASN	1	0.0120301	B1_8x23	B1	8	23
ST-Net	test	2	270	FASN	0	0.0165928	B1_8x24	B1	8	24
ST-Net	test	2	271	FASN	1	0.0328573	B1_8x25	B1	8	25
ST-Net	test	2	272	FASN	7	0.109185	B1_8x26	B1	8	26
ST-Net	test	2	273	FASN	6	0.19149	B1_8x27	B1	8	27
ST-Net	test	2	274	FASN	6	0.273846	B1_8x28	B1	8	28
ST-Net	test	2	275	FASN	8	0.150775	B1_8x29	B1	8	29
ST-Net	test	2	276	FASN	9	0.242665	B1_8x30	B1	8	30
ST-Net	test	2	277	FASN	0	0.0935232	B1_9x12	B1	9	12
ST-Net	test	2	278	FASN	1	0.424921	B1_9x13	B1	9	13
ST-Net	test	2	279	FASN	1	0.042853	B1_9x14	B1	9	14
ST-Net	test	2	280	FASN	0	0.0133528	B1_9x15	B1	9	15
ST-Net	test	2	281	FASN	0	0.0114008	B1_9x16	B1	9	16
ST-Net	test	2	282	FASN	2	0.578605	B1_9x17	B1	9	17
ST-Net	test	2	283	FASN	1	0.580925	B1_9x18	B1	9	18
ST-Net	test	2	284	FASN	0	0.0464857	B1_9x19	B1	9	19
ST-Net	test	2	285	FASN	2	0.0605666	B1_9x20	B1	9	20
ST-Net	test	2	286	FASN	3	0.0373356	B1_9x21	B1	9	21
ST-Net	test	2	287	FASN	2	0.0103865	B1_9x22	B1	9	22
ST-Net	test	2	288	FASN	1	0.0138375	B1_9x23	B1	9	23
ST-Net	test	2	289	FASN	0	0.0448207	B1_9x24	B1	9	24
ST-Net	test	2	290	FASN	0	0.015361	B1_9x25	B1	9	25
ST-Net	test	2	291	FASN	1	0.27324	B1_9x26	B1	9	26
ST-Net	test	2	292	FASN	1	0.0354054	B1_9x27	B1	9	27
ST-Net	test	2	293	FASN	6	0.103236	B1_9x28	B1	9	28
ST-Net	test	2	294	FASN	3	0.0393913	B1_9x29	B1	9	29
ST-Net	test	2	295	FASN	1	0.084627	B1_9x30	B1	9	30
EGNv1	test	2	1	FASN	0	0.195585	B1_10x13	B1	10	13
EGNv1	test	2	2	FASN	0	0.281705	B1_10x14	B1	10	14
EGNv1	test	2	3	FASN	0	0.13431	B1_10x15	B1	10	15
EGNv1	test	2	4	FASN	0	0.0503042	B1_10x16	B1	10	16
EGNv1	test	2	5	FASN	0	0.16204	B1_10x17	B1	10	17
EGNv1	test	2	6	FASN	0	0.135177	B1_10x18	B1	10	18
EGNv1	test	2	7	FASN	0	0.242463	B1_10x19	B1	10	19
EGNv1	test	2	8	FASN	0.160053	0.0554119	B1_10x20	B1	10	20
EGNv1	test	2	9	FASN	0	0.0312168	B1_10x21	B1	10	21
EGNv1	test	2	10	FASN	0.160053	0.0447308	B1_10x22	B1	10	22
EGNv1	test	2	11	FASN	0.160053	0.137002	B1_10x23	B1	10	23
EGNv1	test	2	12	FASN	0.253678	0.337181	B1_10x24	B1	10	24
EGNv1	test	2	13	FASN	0.320106	0.066282	B1_10x25	B1	10	25
EGNv1	test	2	14	FASN	0	0.362616	B1_10x26	B1	10	26
EGNv1	test	2	15	FASN	0.160053	0.240395	B1_10x27	B1	10	27
EGNv1	test	2	16	FASN	0	0.0411351	B1_10x28	B1	10	28
EGNv1	test	2	17	FASN	0.253678	0.078501	B1_10x29	B1	10	29
EGNv1	test	2	18	FASN	0	0.039553	B1_10x30	B1	10	30
EGNv1	test	2	19	FASN	0	0.0902042	B1_11x14	B1	11	14
EGNv1	test	2	20	FASN	0.160053	0.0531371	B1_11x15	B1	11	15
EGNv1	test	2	21	FASN	0	0.209697	B1_11x16	B1	11	16
EGNv1	test	2	22	FASN	0	0.094872	B1_11x17	B1	11	17
EGNv1	test	2	23	FASN	0	0.205117	B1_11x18	B1	11	18
EGNv1	test	2	24	FASN	0	0.0589227	B1_11x19	B1	11	19
EGNv1	test	2	25	FASN	0	0.139669	B1_11x20	B1	11	20
EGNv1	test	2	26	FASN	0	0.131514	B1_11x21	B1	11	21
EGNv1	test	2	27	FASN	0.160053	0.214154	B1_11x22	B1	11	22
EGNv1	test	2	28	FASN	0.320106	0.143841	B1_11x23	B1	11	23
EGNv1	test	2	29	FASN	0.253678	0.0207302	B1_11x24	B1	11	24
EGNv1	test	2	30	FASN	0.253678	0.0416381	B1_11x25	B1	11	25
EGNv1	test	2	31	FASN	0.160053	0.206133	B1_11x26	B1	11	26
EGNv1	test	2	32	FASN	0	0.099164	B1_11x27	B1	11	27
EGNv1	test	2	33	FASN	0.253678	0.0421082	B1_11x28	B1	11	28
EGNv1	test	2	34	FASN	0.160053	0.0564408	B1_11x29	B1	11	29
EGNv1	test	2	35	FASN	0.160053	0.104306	B1_11x30	B1	11	30
EGNv1	test	2	36	FASN	0	0.142971	B1_12x14	B1	12	14
EGNv1	test	2	37	FASN	0	0.192896	B1_12x15	B1	12	15
EGNv1	test	2	38	FASN	0.160053	0.201012	B1_12x16	B1	12	16
EGNv1	test	2	39	FASN	0.160053	0.0960414	B1_12x17	B1	12	17
EGNv1	test	2	40	FASN	0	0.0624906	B1_12x18	B1	12	18
EGNv1	test	2	41	FASN	0	0.0749556	B1_12x19	B1	12	19
EGNv1	test	2	42	FASN	0	0.102678	B1_12x20	B1	12	20
EGNv1	test	2	43	FASN	0.160053	0.0663284	B1_12x21	B1	12	21
EGNv1	test	2	44	FASN	0.160053	0.0964026	B1_12x22	B1	12	22
EGNv1	test	2	45	FASN	0.160053	0	B1_12x23	B1	12	23
EGNv1	test	2	46	FASN	0.253678	0.0682304	B1_12x24	B1	12	24
EGNv1	test	2	47	FASN	0.413731	0.193983	B1_12x25	B1	12	25
EGNv1	test	2	48	FASN	0.160053	0.199614	B1_12x26	B1	12	26
EGNv1	test	2	49	FASN	0.413731	0.158964	B1_12x27	B1	12	27
EGNv1	test	2	50	FASN	0.160053	0.0742259	B1_12x28	B1	12	28
EGNv1	test	2	51	FASN	0.160053	0.0710912	B1_12x29	B1	12	29
EGNv1	test	2	52	FASN	0.160053	0.268298	B1_12x30	B1	12	30
EGNv1	test	2	53	FASN	0.160053	0.143912	B1_13x15	B1	13	15
EGNv1	test	2	54	FASN	0	0.342762	B1_13x16	B1	13	16
EGNv1	test	2	55	FASN	0	0.124696	B1_13x17	B1	13	17
EGNv1	test	2	56	FASN	0	0.0780582	B1_13x18	B1	13	18
EGNv1	test	2	57	FASN	0.160053	0.0558075	B1_13x19	B1	13	19
EGNv1	test	2	58	FASN	0	0.0923793	B1_13x20	B1	13	20
EGNv1	test	2	59	FASN	0	0.0891471	B1_13x21	B1	13	21
EGNv1	test	2	60	FASN	0	0.100165	B1_13x22	B1	13	22
EGNv1	test	2	61	FASN	0	0.0858845	B1_13x23	B1	13	23
EGNv1	test	2	62	FASN	0	0.561988	B1_13x24	B1	13	24
EGNv1	test	2	63	FASN	0.371632	0.217034	B1_13x25	B1	13	25
EGNv1	test	2	64	FASN	0	0.0802221	B1_13x26	B1	13	26
EGNv1	test	2	65	FASN	0.160053	0.295721	B1_13x27	B1	13	27
EGNv1	test	2	66	FASN	0.320106	0.0734366	B1_13x28	B1	13	28
EGNv1	test	2	67	FASN	0	0.117863	B1_13x29	B1	13	29
EGNv1	test	2	68	FASN	0	0.120829	B1_14x17	B1	14	17
EGNv1	test	2	69	FASN	0	0.17069	B1_14x18	B1	14	18
EGNv1	test	2	70	FASN	0.160053	0.134221	B1_14x19	B1	14	19
EGNv1	test	2	71	FASN	0.160053	0.0948103	B1_14x20	B1	14	20
EGNv1	test	2	72	FASN	0.320106	0.0782783	B1_14x21	B1	14	21
EGNv1	test	2	73	FASN	0	0.113545	B1_14x22	B1	14	22
EGNv1	test	2	74	FASN	0.160053	0.111187	B1_14x23	B1	14	23
EGNv1	test	2	75	FASN	0.160053	0.0833247	B1_14x24	B1	14	24
EGNv1	test	2	76	FASN	0	0.0650976	B1_14x25	B1	14	25
EGNv1	test	2	77	FASN	0.160053	0.0922545	B1_14x26	B1	14	26
EGNv1	test	2	78	FASN	0.160053	0.0836752	B1_14x27	B1	14	27
EGNv1	test	2	79	FASN	0	0.0525669	B1_14x28	B1	14	28
EGNv1	test	2	80	FASN	0.573784	0.153709	B1_14x29	B1	14	29
EGNv1	test	2	81	FASN	0	0.168878	B1_14x30	B1	14	30
EGNv1	test	2	82	FASN	0	0.117864	B1_15x17	B1	15	17
EGNv1	test	2	83	FASN	0	0.0862361	B1_15x18	B1	15	18
EGNv1	test	2	84	FASN	0	0.0589932	B1_15x19	B1	15	19
EGNv1	test	2	85	FASN	0	0.0300625	B1_15x20	B1	15	20
EGNv1	test	2	86	FASN	0.320106	0.136236	B1_15x21	B1	15	21
EGNv1	test	2	87	FASN	0	0.0486983	B1_15x25	B1	15	25
EGNv1	test	2	88	FASN	0	0.108517	B1_15x26	B1	15	26
EGNv1	test	2	89	FASN	0	0.164557	B1_15x27	B1	15	27
EGNv1	test	2	90	FASN	0	0.0601991	B1_15x28	B1	15	28
EGNv1	test	2	91	FASN	0.160053	0.0167693	B1_15x29	B1	15	29
EGNv1	test	2	92	FASN	0.160053	0.0778303	B1_15x30	B1	15	30
EGNv1	test	2	93	FASN	0	0.0760745	B1_16x18	B1	16	18
EGNv1	test	2	94	FASN	0	0.10776	B1_16x19	B1	16	19
EGNv1	test	2	95	FASN	0.160053	0.052103	B1_16x20	B1	16	20
EGNv1	test	2	96	FASN	0	0.0627442	B1_16x21	B1	16	21
EGNv1	test	2	97	FASN	0	0.0724415	B1_16x22	B1	16	22
EGNv1	test	2	98	FASN	0.160053	0.117623	B1_16x23	B1	16	23
EGNv1	test	2	99	FASN	0.160053	0.0691539	B1_16x24	B1	16	24
EGNv1	test	2	100	FASN	0	0.0524035	B1_16x25	B1	16	25
EGNv1	test	2	101	FASN	0.320106	0.0760422	B1_16x26	B1	16	26
EGNv1	test	2	102	FASN	0	0.0563788	B1_16x27	B1	16	27
EGNv1	test	2	103	FASN	0	0.0896827	B1_16x28	B1	16	28
EGNv1	test	2	104	FASN	0	0.0664847	B1_16x29	B1	16	29
EGNv1	test	2	105	FASN	0.253678	0.0873562	B1_16x30	B1	16	30
EGNv1	test	2	106	FASN	0	0.0513697	B1_17x20	B1	17	20
EGNv1	test	2	107	FASN	0.160053	0.0901827	B1_17x21	B1	17	21
EGNv1	test	2	108	FASN	0	0.0373717	B1_17x24	B1	17	24
EGNv1	test	2	109	FASN	0.160053	0.0543391	B1_17x25	B1	17	25
EGNv1	test	2	110	FASN	0.160053	0.0522752	B1_17x26	B1	17	26
EGNv1	test	2	111	FASN	0.160053	0.124106	B1_17x27	B1	17	27
EGNv1	test	2	112	FASN	0.160053	0.0874765	B1_17x29	B1	17	29
EGNv1	test	2	113	FASN	0.253678	0.152554	B1_17x30	B1	17	30
EGNv1	test	2	114	FASN	0	0.056537	B1_18x19	B1	18	19
EGNv1	test	2	115	FASN	0.320106	0.0704783	B1_18x21	B1	18	21
EGNv1	test	2	116	FASN	0.160053	0.0599222	B1_18x22	B1	18	22
EGNv1	test	2	117	FASN	0.253678	0.0915207	B1_18x23	B1	18	23
EGNv1	test	2	118	FASN	0.160053	0.10019	B1_18x24	B1	18	24
EGNv1	test	2	119	FASN	0.160053	0.0503052	B1_18x25	B1	18	25
EGNv1	test	2	120	FASN	0.253678	0.0660545	B1_18x26	B1	18	26
EGNv1	test	2	121	FASN	0.160053	0.250862	B1_18x28	B1	18	28
EGNv1	test	2	122	FASN	0	0.211412	B1_18x29	B1	18	29
EGNv1	test	2	123	FASN	0	0.0981575	B1_18x30	B1	18	30
EGNv1	test	2	124	FASN	0	0.247624	B1_19x19	B1	19	19
EGNv1	test	2	125	FASN	0.160053	0.0355276	B1_19x23	B1	19	23
EGNv1	test	2	126	FASN	0.160053	0.105115	B1_19x24	B1	19	24
EGNv1	test	2	127	FASN	0	0.137308	B1_19x25	B1	19	25
EGNv1	test	2	128	FASN	0.160053	0.120487	B1_19x26	B1	19	26
EGNv1	test	2	129	FASN	0.371632	0.464328	B1_19x28	B1	19	28
EGNv1	test	2	130	FASN	0	0.180204	B1_19x29	B1	19	29
EGNv1	test	2	131	FASN	0	0.0592194	B1_19x30	B1	19	30
EGNv1	test	2	132	FASN	0	0.0903529	B1_20x20	B1	20	20
EGNv1	test	2	133	FASN	0.160053	0.10144	B1_20x21	B1	20	21
EGNv1	test	2	134	FASN	0	0.103216	B1_20x22	B1	20	22
EGNv1	test	2	135	FASN	0.253678	0.0553827	B1_20x23	B1	20	23
EGNv1	test	2	136	FASN	0.160053	0.0378012	B1_20x24	B1	20	24
EGNv1	test	2	137	FASN	0	0.0682659	B1_20x25	B1	20	25
EGNv1	test	2	138	FASN	0	0.080248	B1_20x26	B1	20	26
EGNv1	test	2	139	FASN	0.160053	0.0478824	B1_20x27	B1	20	27
EGNv1	test	2	140	FASN	0.160053	0.056737	B1_20x28	B1	20	28
EGNv1	test	2	141	FASN	0	0.0845442	B1_20x29	B1	20	29
EGNv1	test	2	142	FASN	0	0.143537	B1_20x30	B1	20	30
EGNv1	test	2	143	FASN	0	0.107438	B1_21x23	B1	21	23
EGNv1	test	2	144	FASN	0.320106	0.0412741	B1_21x25	B1	21	25
EGNv1	test	2	145	FASN	0.160053	0.0435419	B1_21x26	B1	21	26
EGNv1	test	2	146	FASN	0	0.0269706	B1_21x27	B1	21	27
EGNv1	test	2	147	FASN	0.320106	0.186639	B1_21x28	B1	21	28
EGNv1	test	2	148	FASN	0.160053	0.124317	B1_21x29	B1	21	29
EGNv1	test	2	149	FASN	0.253678	0.0807454	B1_22x22	B1	22	22
EGNv1	test	2	150	FASN	0.320106	0.205154	B1_22x25	B1	22	25
EGNv1	test	2	151	FASN	0.413731	0.207454	B1_22x26	B1	22	26
EGNv1	test	2	152	FASN	0	0.0769735	B1_22x27	B1	22	27
EGNv1	test	2	153	FASN	0.320106	0.332708	B1_22x28	B1	22	28
EGNv1	test	2	154	FASN	0.160053	0.0711016	B1_22x29	B1	22	29
EGNv1	test	2	155	FASN	0.160053	0.0869344	B1_22x30	B1	22	30
EGNv1	test	2	156	FASN	0	0.105775	B1_23x24	B1	23	24
EGNv1	test	2	157	FASN	0.160053	0.047775	B1_23x25	B1	23	25
EGNv1	test	2	158	FASN	0.160053	0.152327	B1_23x26	B1	23	26
EGNv1	test	2	159	FASN	0	0.20213	B1_23x27	B1	23	27
EGNv1	test	2	160	FASN	0	0.0586717	B1_23x28	B1	23	28
EGNv1	test	2	161	FASN	0	0.118314	B1_23x29	B1	23	29
EGNv1	test	2	162	FASN	0	0.0814854	B1_23x30	B1	23	30
EGNv1	test	2	163	FASN	0.160053	0.232267	B1_24x28	B1	24	28
EGNv1	test	2	164	FASN	0	0.0664485	B1_24x29	B1	24	29
EGNv1	test	2	165	FASN	0	0.0908575	B1_24x30	B1	24	30
EGNv1	test	2	166	FASN	0.573784	0.562447	B1_2x24	B1	2	24
EGNv1	test	2	167	FASN	0.72401	0.552851	B1_2x25	B1	2	25
EGNv1	test	2	168	FASN	0.75232	0.88983	B1_2x26	B1	2	26
EGNv1	test	2	169	FASN	0.553693	0.375939	B1_2x27	B1	2	27
EGNv1	test	2	170	FASN	0.654211	0.587632	B1_2x28	B1	2	28
EGNv1	test	2	171	FASN	0.531685	0.701351	B1_2x29	B1	2	29
EGNv1	test	2	172	FASN	0.507356	0.368508	B1_2x30	B1	2	30
EGNv1	test	2	173	FASN	0.72401	0.972169	B1_2x31	B1	2	31
EGNv1	test	2	174	FASN	0.413731	0.478079	B1_3x19	B1	3	19
EGNv1	test	2	175	FASN	0.573784	0.0930772	B1_3x20	B1	3	20
EGNv1	test	2	176	FASN	0.761034	0.602429	B1_3x21	B1	3	21
EGNv1	test	2	177	FASN	0.703004	0.662715	B1_3x22	B1	3	22
EGNv1	test	2	178	FASN	0.75232	0.852483	B1_3x23	B1	3	23
EGNv1	test	2	179	FASN	0.592267	0.860385	B1_3x24	B1	3	24
EGNv1	test	2	180	FASN	0.839947	0.990295	B1_3x25	B1	3	25
EGNv1	test	2	181	FASN	0.743263	0.649302	B1_3x26	B1	3	26
EGNv1	test	2	182	FASN	0.792934	0.368277	B1_3x27	B1	3	27
EGNv1	test	2	183	FASN	0.553693	0.844813	B1_3x28	B1	3	28
EGNv1	test	2	184	FASN	0.72401	0.652961	B1_3x29	B1	3	29
EGNv1	test	2	185	FASN	0.553693	0.605004	B1_3x30	B1	3	30
EGNv1	test	2	186	FASN	0	0.25572	B1_4x16	B1	4	16
EGNv1	test	2	187	FASN	0.253678	0.201951	B1_4x17	B1	4	17
EGNv1	test	2	188	FASN	0	0.19629	B1_4x18	B1	4	18
EGNv1	test	2	189	FASN	0.413731	0.0678275	B1_4x19	B1	4	19
EGNv1	test	2	190	FASN	0.480159	0.265865	B1_4x20	B1	4	20
EGNv1	test	2	191	FASN	0.371632	0.276429	B1_4x21	B1	4	21
EGNv1	test	2	192	FASN	0.640212	0.497086	B1_4x22	B1	4	22
EGNv1	test	2	193	FASN	0.691738	0.735437	B1_4x23	B1	4	23
EGNv1	test	2	194	FASN	0.713746	0.428212	B1_4x24	B1	4	24
EGNv1	test	2	195	FASN	0.609379	0.580655	B1_4x25	B1	4	25
EGNv1	test	2	196	FASN	0.713746	0.631454	B1_4x26	B1	4	26
EGNv1	test	2	197	FASN	0.733837	0.491651	B1_4x27	B1	4	27
EGNv1	test	2	198	FASN	0.654211	0.654667	B1_4x28	B1	4	28
EGNv1	test	2	199	FASN	0.654211	0.439068	B1_4x29	B1	4	29
EGNv1	test	2	200	FASN	0.371632	0.54356	B1_4x30	B1	4	30
EGNv1	test	2	201	FASN	0	0.049215	B1_5x14	B1	5	14
EGNv1	test	2	202	FASN	0	0.137942	B1_5x15	B1	5	15
EGNv1	test	2	203	FASN	0	0.231492	B1_5x16	B1	5	16
EGNv1	test	2	204	FASN	0.253678	0.1044	B1_5x17	B1	5	17
EGNv1	test	2	205	FASN	0	0.18089	B1_5x18	B1	5	18
EGNv1	test	2	206	FASN	0.160053	0.307487	B1_5x19	B1	5	19
EGNv1	test	2	207	FASN	0	0.461258	B1_5x20	B1	5	20
EGNv1	test	2	208	FASN	0.480159	0.510143	B1_5x21	B1	5	21
EGNv1	test	2	209	FASN	0.480159	0.531132	B1_5x22	B1	5	22
EGNv1	test	2	210	FASN	0.573784	0.357793	B1_5x23	B1	5	23
EGNv1	test	2	211	FASN	0.62531	0.699449	B1_5x24	B1	5	24
EGNv1	test	2	212	FASN	0.507356	0.637432	B1_5x25	B1	5	25
EGNv1	test	2	213	FASN	0.72401	0.654835	B1_5x26	B1	5	26
EGNv1	test	2	214	FASN	0.507356	0.930846	B1_5x27	B1	5	27
EGNv1	test	2	215	FASN	0.553693	0.516634	B1_5x28	B1	5	28
EGNv1	test	2	216	FASN	0.371632	0.424661	B1_5x29	B1	5	29
EGNv1	test	2	217	FASN	0.573784	0.565223	B1_5x30	B1	5	30
EGNv1	test	2	218	FASN	0	0.131323	B1_6x11	B1	6	11
EGNv1	test	2	219	FASN	0	0.14079	B1_6x12	B1	6	12
EGNv1	test	2	220	FASN	0	0.136502	B1_6x13	B1	6	13
EGNv1	test	2	221	FASN	0	0.149139	B1_6x14	B1	6	14
EGNv1	test	2	222	FASN	0	0.0725361	B1_6x15	B1	6	15
EGNv1	test	2	223	FASN	0.160053	0.0848489	B1_6x16	B1	6	16
EGNv1	test	2	224	FASN	0	0.109002	B1_6x17	B1	6	17
EGNv1	test	2	225	FASN	0	0.131386	B1_6x18	B1	6	18
EGNv1	test	2	226	FASN	0	0.0809456	B1_6x19	B1	6	19
EGNv1	test	2	227	FASN	0	0.212662	B1_6x20	B1	6	20
EGNv1	test	2	228	FASN	0.160053	0.0861372	B1_6x21	B1	6	21
EGNv1	test	2	229	FASN	0.449326	0.0887202	B1_6x22	B1	6	22
EGNv1	test	2	230	FASN	0.761034	0.386485	B1_6x23	B1	6	23
EGNv1	test	2	231	FASN	0.531685	0.184379	B1_6x24	B1	6	24
[truncated: 1,539 more rows]

## Sheet: Fig2d
pred_type	gene	model_id	dataset	cor_pearson	mi	ssim	auc_0
test	A2M	iStar	cscc	0.144174	0.0315859	0.125028	0.630072
test	A2M	iStar	her2+	0.142383	0.0533258	0.129442	0.535663
test	A2ML1	iStar	cscc	0.251696	0.0421602	0.232402	0.635941
test	AAMDC	iStar	her2+	0.0105012	0.0275982	0.0228752	0.55579
test	ABCA3	iStar	her2+	0.0407247	0.0259297	0.0571203	0.577644
test	ABCA7	iStar	her2+	0.0435285	0.0241455	0.0497798	0.549505
test	ABCF3	iStar	her2+	0.0437303	0.0313092	0.0560867	0.556894
test	ABHD14A	iStar	her2+	0.0199381	0.0177227	0.0393955	0.512005
test	ABHD4	iStar	her2+	0.0258985	0.0210766	0.0417453	0.526357
test	ABLIM1	iStar	cscc	0.189537	0.0314868	0.150893	0.60754
test	AC006386.1	iStar	cscc	0.241274	0.0390632	0.220395	0.621825
test	AC012005.1	iStar	cscc	0.244312	0.0375122	0.20259	0.616443
test	AC090498.1	iStar	cscc	0.263892	0.046861	0.201978	0.609431
test	ACAA1	iStar	her2+	0.0545921	0.0298873	0.0663047	0.577168
test	ACER3	iStar	her2+	0.0300869	0.0248026	0.0471736	0.545384
test	ACTB	iStar	cscc	0.366432	0.0700978	0.293519	0.64472
test	ACTG1	iStar	cscc	0.381011	0.0720887	0.301914	0.657696
test	ACTN1	iStar	cscc	0.200666	0.0363051	0.145949	0.591714
test	ACTN4	iStar	cscc	0.181846	0.0374402	0.174787	0.56865
test	ACTR2	iStar	cscc	0.147499	0.0275914	0.117532	0.572165
test	ACTR3	iStar	cscc	0.139748	0.0289496	0.125331	0.595024
test	ADAM15	iStar	her2+	0.0551273	0.0393099	0.0541316	0.545669
test	ADCY3	iStar	her2+	0.0165112	0.0232016	0.0379258	0.547978
test	ADI1	iStar	her2+	0.0626305	0.0328797	0.0714838	0.559623
test	AEBP1	iStar	cscc	0.261037	0.0550147	0.207027	0.657905
test	AEBP1	iStar	her2+	0.107938	0.0549648	0.0975295	0.571005
test	AES	iStar	her2+	0.103579	0.0446289	0.101496	0.538363
test	AGAP2	iStar	her2+	0.0258551	0.0229031	0.035552	0.55063
test	AGO2	iStar	her2+	0.0479425	0.026806	0.0639683	0.549558
test	AGPAT2	iStar	her2+	0.0583371	0.0441262	0.0680848	0.549232
test	AGR2	iStar	her2+	0.103261	0.0481711	0.112829	0.584
test	AHCY	iStar	her2+	0.0631841	0.0317205	0.0742665	0.568601
test	AHNAK	iStar	cscc	0.307162	0.0559179	0.250702	0.636985
test	AHNAK2	iStar	cscc	0.297867	0.0537744	0.253687	0.644436
test	AKAP9	iStar	her2+	0.0162065	0.0202669	0.0342422	0.535288
test	AKR1A1	iStar	her2+	0.0551806	0.0327131	0.0673834	0.529268
test	AKR1B10	iStar	cscc	0.113986	0.0338266	0.113215	0.539209
test	AKR1C1	iStar	cscc	0.121619	0.0265705	0.112417	0.585812
test	AKR1C2	iStar	cscc	0.110725	0.0229138	0.107797	0.586721
test	AKT1S1	iStar	her2+	0.0912136	0.0459265	0.0943747	0.540238
test	ALDH16A1	iStar	her2+	0.00615013	0.032217	0.0224004	0.52801
test	ALDH2	iStar	cscc	0.181684	0.0294991	0.144108	0.592212
test	ALDOA	iStar	cscc	0.290492	0.05563	0.228232	0.644257
test	ALG3	iStar	her2+	0.0492504	0.0270993	0.0623916	0.535282
test	AMD 1.00	iStar	cscc	0.121489	0.02712	0.114838	0.598562
test	ANGPTL4	iStar	her2+	0.00564143	0.0231546	0.0232717	0.503772
test	ANKLE2	iStar	her2+	0.0814622	0.0345375	0.0828545	0.57213
test	ANKRD12	iStar	her2+	0.052254	0.02311	0.0673129	0.53559
test	ANKRD28	iStar	her2+	0.014563	0.0253108	0.0549464	0.52409
test	ANO10	iStar	her2+	-0.00246071	0.0201382	0.0203338	0.5377
test	ANP32B	iStar	cscc	0.142858	0.0253862	0.131086	0.580738
test	ANXA1	iStar	cscc	0.164134	0.0391942	0.146043	0.585951
test	ANXA2	iStar	cscc	0.338889	0.0659504	0.230638	0.644265
test	ANXA5	iStar	cscc	0.140035	0.027249	0.12951	0.577389
test	ANXA7	iStar	cscc	0.14084	0.0296202	0.0991858	0.600362
test	ANXA8	iStar	cscc	0.262948	0.0503944	0.233619	0.634089
test	ANXA8L1	iStar	cscc	0.300524	0.053359	0.26949	0.652233
test	AP2M1	iStar	cscc	0.189009	0.0343133	0.159406	0.614649
test	AP2S1	iStar	cscc	0.233892	0.0434072	0.194806	0.645079
test	AP5B1	iStar	her2+	-0.0148095	0.0210109	0.0235064	0.464714
test	AP5Z1	iStar	her2+	-0.00709294	0.0225912	0.0156607	0.525793
test	APBA2	iStar	her2+	0.0113838	0.0328443	0.0345222	0.566122
test	APBB2	iStar	her2+	0.00809633	0.0268023	0.028193	0.525265
test	APCDD1	iStar	cscc	0.198005	0.0390619	0.161664	0.624388
test	APLP2	iStar	cscc	0.18533	0.0325137	0.160274	0.627147
test	APOBEC3G	iStar	her2+	0.0722054	0.0328805	0.0856947	0.565269
test	APOC1	iStar	her2+	0.0984231	0.0520567	0.102699	0.5191
test	APOE	iStar	cscc	0.230161	0.0346779	0.173747	0.630421
test	APP	iStar	cscc	0.27438	0.0463198	0.222619	0.633948
test	APRT	iStar	cscc	0.197738	0.041413	0.164126	0.628506
test	AQP1	iStar	her2+	0.00366844	0.0262387	0.0282214	0.560456
test	AQP3	iStar	cscc	0.240049	0.0439924	0.191198	0.591087
test	ARF1	iStar	cscc	0.157515	0.0328935	0.137434	0.608199
test	ARF5	iStar	her2+	-0.00588075	0.0234022	0.0220701	0.50339
test	ARF6	iStar	cscc	0.142204	0.0315856	0.105167	0.579869
test	ARF6	iStar	her2+	0.118031	0.0352643	0.116049	0.611074
test	ARFGEF2	iStar	her2+	0.0411485	0.0231491	0.0635733	0.551405
test	ARHGAP10	iStar	her2+	0.0200098	0.0223142	0.0483037	0.554477
test	ARHGAP4	iStar	her2+	0.0710311	0.0249721	0.0719215	0.544382
test	ARHGAP45	iStar	her2+	0.0708183	0.0307318	0.0828039	0.515258
test	ARHGAP5	iStar	her2+	0.0128519	0.0319218	0.0465761	0.559774
test	ARHGDIB	iStar	cscc	0.199262	0.033394	0.180588	0.621378
test	ARHGEF10L	iStar	her2+	1.70065e-05	0.0223633	0.0203112	0.538628
test	ARHGEF12	iStar	cscc	0.176947	0.0327913	0.156666	0.600824
test	ARHGEF3	iStar	her2+	0.0361551	0.0323626	0.0466319	0.595008
test	ARHGEF40	iStar	her2+	-0.00110886	0.0179952	0.0327377	0.517947
test	ARID1B	iStar	her2+	-0.0110364	0.0262883	0.0112222	0.527092
test	ARID3A	iStar	her2+	0.0349784	0.025582	0.0520377	0.562321
test	ARID4A	iStar	her2+	0.00299929	0.0291236	0.0319335	0.453465
test	ARID5A	iStar	her2+	0.0932258	0.0285229	0.0848321	0.529179
test	ARID5B	iStar	her2+	0.0663831	0.0235939	0.0776396	0.586132
test	ARNT	iStar	her2+	0.0279039	0.0273298	0.0397727	0.572395
test	ARPC1A	iStar	cscc	0.222707	0.0371253	0.18628	0.63931
test	ARPC1B	iStar	cscc	0.194348	0.0317624	0.154729	0.600221
test	ARPC2	iStar	cscc	0.150061	0.0326007	0.12584	0.574263
test	ARPC3	iStar	cscc	0.167115	0.0323026	0.128462	0.612148
test	ARPC4	iStar	cscc	0.119079	0.0253132	0.111588	0.589393
test	ARPC5	iStar	cscc	0.161113	0.0276141	0.134604	0.562759
test	ASCL2	iStar	her2+	-0.035673	0.0296238	-0.01294	0.52148
test	ASH2L	iStar	her2+	0.0517944	0.0269475	0.074353	0.570585
test	ASL	iStar	her2+	0.0238514	0.0283109	0.0400969	0.537793
test	ASMTL	iStar	her2+	-0.0209539	0.0246625	-0.00202043	0.49007
test	ASNA1	iStar	her2+	0.0835551	0.0381185	0.0895292	0.561276
test	ASNS	iStar	her2+	0.00558047	0.0238312	0.0271065	0.522871
test	ASPRV1	iStar	cscc	0.183005	0.0263957	0.142991	0.584015
test	ATAD1	iStar	her2+	0.0294286	0.0261452	0.0533694	0.565991
test	ATF4	iStar	cscc	0.274861	0.0513707	0.237951	0.661351
test	ATF6B	iStar	her2+	-0.00815795	0.0250654	0.0152699	0.521035
test	ATG12	iStar	her2+	0.0705044	0.031145	0.0780872	0.591188
test	ATG16L2	iStar	her2+	0.0382658	0.0214402	0.0599012	0.575373
test	ATL2	iStar	her2+	0.0625937	0.0209531	0.0857002	0.581301
test	ATOX1	iStar	cscc	0.180619	0.0350066	0.167355	0.639729
test	ATP1A1	iStar	cscc	0.312611	0.0562931	0.250541	0.637455
test	ATP1B3	iStar	cscc	0.348005	0.0653105	0.271964	0.644791
test	ATP2A2	iStar	cscc	0.174336	0.0312661	0.141058	0.59757
test	ATP2B4	iStar	cscc	0.201199	0.0372415	0.183625	0.631231
test	ATP5A1	iStar	cscc	0.219907	0.0391374	0.16971	0.615583
test	ATP5B	iStar	cscc	0.199777	0.0428945	0.152464	0.613149
test	ATP5C1	iStar	cscc	0.141934	0.0256867	0.122192	0.60321
test	ATP5D	iStar	cscc	0.189236	0.0396064	0.154574	0.650748
test	ATP5E	iStar	cscc	0.18555	0.038776	0.118137	0.606382
test	ATP5F1	iStar	cscc	0.180549	0.0316115	0.159197	0.592135
test	ATP5G2	iStar	cscc	0.220663	0.0409573	0.167966	0.63603
test	ATP5G3	iStar	cscc	0.17436	0.0334402	0.135353	0.609973
test	ATP5H	iStar	cscc	0.145435	0.0288421	0.119321	0.563713
test	ATP5H	iStar	her2+	0.0650054	0.0391377	0.0745693	0.571552
test	ATP5I	iStar	cscc	0.26166	0.0419978	0.203417	0.627848
test	ATP5J	iStar	cscc	0.117317	0.0306026	0.100154	0.582052
test	ATP5J2	iStar	cscc	0.182125	0.0332895	0.150257	0.62056
test	ATP5L	iStar	cscc	0.235249	0.039526	0.214485	0.632524
test	ATP5O	iStar	cscc	0.239371	0.0408531	0.199952	0.624993
test	ATP5O	iStar	her2+	0.0993793	0.0381115	0.11048	0.556105
test	ATP6AP1	iStar	cscc	0.143369	0.0291943	0.11289	0.614868
test	ATP6AP1	iStar	her2+	0.0857478	0.0383606	0.0867115	0.569408
test	ATP6AP2	iStar	cscc	0.193381	0.03533	0.140547	0.63239
test	ATP6V0B	iStar	cscc	0.188245	0.0359353	0.164707	0.639235
test	ATP6V0D1	iStar	her2+	0.0313202	0.0280897	0.0358572	0.530979
test	ATP6V0E1	iStar	cscc	0.13306	0.0286343	0.116977	0.607766
test	ATP6V1G1	iStar	cscc	0.180687	0.0343124	0.142978	0.618647
test	ATPIF1	iStar	cscc	0.182923	0.0375568	0.147686	0.621885
test	AURKAIP1	iStar	her2+	0.0827782	0.0344208	0.0863841	0.531441
test	AVEN	iStar	her2+	0.0105488	0.0230467	0.0311547	0.537238
test	B2M	iStar	cscc	0.343989	0.0685473	0.244534	0.634011
test	BABAM1	iStar	her2+	0.0298225	0.0317988	0.0458404	0.535105
test	BAD	iStar	her2+	0.0447275	0.0378104	0.0586704	0.551856
test	BAG1	iStar	cscc	0.163782	0.0326541	0.122672	0.604609
test	BAIAP3	iStar	her2+	-0.00751851	0.0250619	0.0225032	0.507433
test	BCAM	iStar	her2+	0.0820408	0.0374862	0.0867799	0.578355
test	BCAP31	iStar	cscc	0.2185	0.0426461	0.192673	0.629349
test	BCL2L12	iStar	her2+	0.0420683	0.0340809	0.0696031	0.570361
test	BGN	iStar	cscc	0.217489	0.0356936	0.175201	0.638444
test	BGN	iStar	her2+	0.108372	0.0555506	0.0928431	0.556181
test	BICD2	iStar	cscc	0.161304	0.0298859	0.151663	0.579253
test	BICDL1	iStar	her2+	-0.0019632	0.0321277	0.0280598	0.560263
test	BIN3	iStar	her2+	0.0614761	0.0332257	0.0735927	0.569912
test	BIRC2	iStar	her2+	0.0649858	0.02613	0.071567	0.563593
test	BOK	iStar	her2+	-0.0141669	0.027068	0.00894294	0.510182
test	BOLA3	iStar	her2+	0.0647058	0.0360893	0.0965745	0.600206
test	BRD9	iStar	her2+	0.0575487	0.0355455	0.0686389	0.546043
test	BRF1	iStar	her2+	0.0482617	0.0348429	0.0663666	0.545983
test	BRF2	iStar	her2+	0.0457944	0.032326	0.0571073	0.537299
test	BRK1	iStar	cscc	0.140363	0.0292729	0.107559	0.589908
test	BRK1	iStar	her2+	0.0312923	0.0236504	0.0347466	0.534911
test	BRPF1	iStar	her2+	0.0161074	0.0262395	0.0274747	0.567245
test	BSG	iStar	cscc	0.222656	0.0415692	0.181982	0.646315
test	BSG	iStar	her2+	0.0800086	0.0508315	0.06792	0.545013
test	BST2	iStar	her2+	0.0666561	0.0428502	0.0723076	0.539554
test	BTF3	iStar	cscc	0.273413	0.0508199	0.216209	0.638843
test	BTG1	iStar	cscc	0.136708	0.0262542	0.118444	0.577863
test	BTG1	iStar	her2+	0.132461	0.0449984	0.145073	0.578105
test	BZW1	iStar	cscc	0.119763	0.0267775	0.101512	0.567078
test	C10orf10	iStar	her2+	0.0342889	0.0229775	0.0439002	0.550942
test	C10orf54	iStar	her2+	0.0936509	0.0325105	0.0981566	0.579115
test	C10orf99	iStar	cscc	0.254926	0.0420101	0.183838	0.607064
test	C12orf45	iStar	her2+	0.0202876	0.0304759	0.054112	0.580512
test	C14orf166	iStar	cscc	0.146571	0.0280608	0.128921	0.592957
test	C14orf2	iStar	cscc	0.191062	0.0391936	0.155205	0.606031
test	C15orf61	iStar	her2+	-0.0049254	0.0267559	0.0349035	0.572422
test	C19orf24	iStar	her2+	-0.00390025	0.0274002	0.0141876	0.509887
test	C19orf33	iStar	cscc	0.271062	0.0485109	0.24518	0.651064
test	C19orf52	iStar	her2+	-0.00153368	0.0215199	0.0283841	0.55265
test	C19orf53	iStar	cscc	0.137541	0.0273514	0.113328	0.606969
test	C19orf60	iStar	her2+	0.0143883	0.021149	0.0330742	0.506678
test	C1QB	iStar	her2+	0.14382	0.0506955	0.142108	0.557558
test	C1R	iStar	cscc	0.177997	0.0340697	0.119801	0.620096
test	C1R	iStar	her2+	0.0512706	0.0289159	0.0527507	0.517573
test	C1S	iStar	cscc	0.0993755	0.0235391	0.0793309	0.59839
test	C1S	iStar	her2+	0.0928206	0.0424371	0.102451	0.568733
test	C1orf216	iStar	her2+	-0.0131694	0.0259962	0.0154077	0.501989
test	C2	iStar	her2+	0.0176096	0.023945	0.0346034	0.551477
test	C2CD2L	iStar	her2+	0.0069569	0.024716	0.0229205	0.518857
test	C3	iStar	her2+	0.163452	0.0560152	0.146738	0.527541
test	C4orf3	iStar	cscc	0.154134	0.0329045	0.144436	0.608635
test	C4orf48	iStar	her2+	-0.00224869	0.0435788	0.00222074	0.50348
test	C5orf38	iStar	her2+	0.0077012	0.026653	0.0326997	0.520184
test	C6orf136	iStar	her2+	0.0464138	0.0245309	0.0737411	0.549506
test	C6orf48	iStar	her2+	0.0707315	0.0372024	0.087625	0.556347
test	C6orf62	iStar	cscc	0.144322	0.0273075	0.118603	0.572091
test	C7orf73	iStar	cscc	0.117488	0.0287119	0.111834	0.586127
test	C8orf59	iStar	cscc	0.187145	0.0348064	0.153945	0.629797
test	CA12	iStar	cscc	0.153903	0.0258875	0.119648	0.572145
test	CA2	iStar	cscc	0.0989404	0.023459	0.0987077	0.553193
test	CAB39	iStar	cscc	0.107454	0.0244581	0.102383	0.595108
test	CADM4	iStar	her2+	0.0222547	0.0256509	0.0353002	0.536737
test	CALD1	iStar	cscc	0.105741	0.0263644	0.0877324	0.576031
test	CALM1	iStar	cscc	0.17488	0.0351745	0.134876	0.581056
test	CALM2	iStar	cscc	0.182996	0.0346644	0.130896	0.60705
test	CALML3	iStar	cscc	0.233398	0.0435025	0.180013	0.625547
test	CALML5	iStar	cscc	0.347031	0.0510426	0.296239	0.606335
test	CALML5	iStar	her2+	-9.7689e-05	0.0296411	0.00846118	0.456606
test	CALR	iStar	cscc	0.107493	0.0269962	0.0722415	0.613422
test	CAMTA2	iStar	her2+	0.00971942	0.0227091	0.0348736	0.526435
test	CANX	iStar	cscc	0.274113	0.0472762	0.216394	0.645129
test	CAP1	iStar	cscc	0.207367	0.0339754	0.168514	0.595428
test	CAPG	iStar	cscc	0.209237	0.0357573	0.166041	0.621803
test	CAPG	iStar	her2+	0.0868317	0.0384108	0.0885162	0.537802
test	CAPN1	iStar	cscc	0.19743	0.0345574	0.166889	0.629013
test	CAPN2	iStar	cscc	0.208883	0.0311319	0.187324	0.600168
test	CAPNS1	iStar	cscc	0.150631	0.0329752	0.128179	0.603488
test	CAPZA1	iStar	cscc	0.100236	0.0241122	0.0973624	0.586458
test	CAPZB	iStar	cscc	0.156252	0.0338035	0.141681	0.592908
test	CARS2	iStar	her2+	0.00843109	0.029468	0.0236137	0.538879
test	CASP14	iStar	cscc	0.186014	0.0387587	0.174529	0.604131
test	CAST	iStar	cscc	0.15564	0.0281942	0.139856	0.588056
test	CAV1	iStar	cscc	0.115523	0.0221612	0.11605	0.554656
test	CBLC	iStar	her2+	0.0126252	0.0220613	0.0457291	0.559703
test	CBR1	iStar	cscc	0.202951	0.0362883	0.160285	0.630603
test	CBX3	iStar	cscc	0.183942	0.0354832	0.136187	0.632047
test	CCDC106	iStar	her2+	-0.0153794	0.0293009	0.0123522	0.500197
test	CCDC167	iStar	her2+	0.0109922	0.0240681	0.0341868	0.530276
test	CCDC57	iStar	her2+	-0.0143564	0.0244856	0.00544604	0.525716
test	CCDC80	iStar	her2+	0.0165986	0.0240816	0.0308564	0.522901
test	CCDC88B	iStar	her2+	0.0749466	0.0214154	0.0901354	0.538768
test	CCL19	iStar	cscc	0.0252587	0.0217041	0.0694003	0.55244
test	CCL19	iStar	her2+	0.103574	0.033634	0.109668	0.558874
test	CCL2	iStar	her2+	0.0427268	0.0354003	0.0686344	0.55598
test	CCL21	iStar	cscc	0.0691314	0.0207258	0.102637	0.556127
test	CCL21	iStar	her2+	0.046222	0.0326622	0.0775885	0.545402
test	CCM2	iStar	her2+	0.0873088	0.0355817	0.0997639	0.560136
test	CCNB1IP1	iStar	her2+	0.03309	0.0220816	0.0471934	0.552765
test	CCND1	iStar	cscc	0.206846	0.0346816	0.159582	0.623348
test	CCND2	iStar	cscc	0.138032	0.0285623	0.118987	0.591613
test	CCNE2	iStar	her2+	0.0497395	0.0312816	0.0697027	0.617099
test	CCNI	iStar	cscc	0.113019	0.0245899	0.113049	0.555158
test	CCS	iStar	her2+	0.0520346	0.025348	0.0633122	0.545891
test	CCT2	iStar	cscc	0.115203	0.0278737	0.0917252	0.572769
test	CCT3	iStar	cscc	0.132509	0.0341521	0.104445	0.593271
test	CCT4	iStar	her2+	0.128276	0.0472029	0.142154	0.591359
test	CCT6A	iStar	cscc	0.280143	0.0508086	0.240379	0.660052
test	CCT7	iStar	cscc	0.129701	0.0305568	0.121024	0.592159
test	CD14	iStar	her2+	0.019014	0.0295716	0.0311483	0.499045
test	CD151	iStar	cscc	0.173759	0.0307328	0.151001	0.629074
test	CD164	iStar	cscc	0.140838	0.0276234	0.114119	0.60441
test	CD24	iStar	cscc	0.179446	0.0422285	0.153313	0.600948
test	CD320	iStar	her2+	0.0690619	0.027431	0.0742469	0.570074
test	CD3D	iStar	her2+	0.101335	0.0305993	0.0994386	0.599893
test	CD4	iStar	her2+	-0.00524906	0.0181761	0.0151488	0.519503
test	CD44	iStar	cscc	0.299998	0.0571561	0.237664	0.624549
test	CD47	iStar	cscc	0.179892	0.0290391	0.156538	0.620186
test	CD52	iStar	her2+	0.121176	0.0392711	0.105077	0.542442
test	CD59	iStar	cscc	0.250342	0.0462103	0.205228	0.638759
test	CD63	iStar	cscc	0.338054	0.0603255	0.293537	0.667044
test	CD68	iStar	her2+	0.0864314	0.0349126	0.0916112	0.53878
test	CD74	iStar	cscc	0.232478	0.0543972	0.145118	0.64555
test	CD74	iStar	her2+	0.200581	0.0675733	0.169994	0.471542
test	CD79A	iStar	her2+	0.0223613	0.0278496	0.0394724	0.551716
test	CD81	iStar	cscc	0.191855	0.0343508	0.15687	0.634754
test	CD9	iStar	cscc	0.194733	0.0363084	0.15834	0.602215
test	CD99	iStar	cscc	0.230401	0.0408586	0.205902	0.639255
test	CDC25B	iStar	cscc	0.162553	0.032533	0.148899	0.612793
test	CDC37	iStar	cscc	0.202247	0.0378911	0.174612	0.61856
test	CDC42	iStar	cscc	0.158988	0.0334867	0.115603	0.601868
test	CDH1	iStar	cscc	0.186324	0.0335477	0.156419	0.605259
test	CDH11	iStar	her2+	0.00759214	0.0275186	0.0466324	0.508922
test	CDH3	iStar	cscc	0.281807	0.0546751	0.229398	0.644886
test	CDK5RAP1	iStar	her2+	0.0526486	0.0188399	0.0694357	0.538205
test	CDSN	iStar	cscc	0.193982	0.0310702	0.147725	0.606556
test	CDV3	iStar	cscc	0.112834	0.0206754	0.101012	0.575716
test	CEBPB	iStar	cscc	0.208819	0.0356795	0.192884	0.632174
test	CEP250	iStar	her2+	0.0356519	0.030743	0.0553733	0.541609
test	CERCAM	iStar	her2+	-0.00428087	0.0208545	0.0102052	0.512563
test	CERS5	iStar	her2+	0.0194133	0.0254284	0.0356047	0.533681
test	CES2	iStar	her2+	0.019408	0.0180037	0.0408245	0.526437
test	CFAP36	iStar	her2+	0.05496	0.0323184	0.0741095	0.586106
test	CFDP1	iStar	her2+	0.0710301	0.0351076	0.108901	0.560882
test	CFL1	iStar	cscc	0.279351	0.047585	0.218929	0.616918
test	CGGBP1	iStar	her2+	0.0428153	0.0253775	0.0575741	0.561522
test	CHCHD2	iStar	cscc	0.226332	0.043216	0.187678	0.61711
test	CHCHD6	iStar	her2+	-0.000464395	0.0251394	0.0251009	0.53798
test	CHD1	iStar	her2+	0.0348226	0.0304379	0.0482743	0.556627
test	CHD6	iStar	her2+	0.0307972	0.0269605	0.0559528	0.554974
test	CHFR	iStar	her2+	0.0699056	0.0312031	0.0857309	0.565282
test	CHST11	iStar	her2+	0.0573127	0.0387437	0.0494094	0.621782
test	CIR1	iStar	her2+	0.0139176	0.0311689	0.0466474	0.567953
test	CIRBP	iStar	cscc	0.248586	0.0443845	0.173871	0.655791
test	CITED4	iStar	cscc	0.130678	0.0258371	0.125124	0.60079
test	CKAP4	iStar	cscc	0.0638532	0.0255852	0.057685	0.527121
test	CLASRP	iStar	her2+	0.0673825	0.0304012	0.0783087	0.555899
test	CLCA2	iStar	cscc	0.238508	0.0498951	0.189173	0.627192
test	CLDN1	iStar	cscc	0.158221	0.0283584	0.142655	0.602517
test	CLDN3	iStar	her2+	0.120524	0.0512525	0.108475	0.572975
test	CLDN4	iStar	her2+	0.181514	0.0643001	0.167425	0.620465
test	CLEC2D	iStar	cscc	0.138889	0.0308521	0.123712	0.635507
test	CLIC1	iStar	cscc	0.252071	0.0418469	0.201186	0.628553
test	CLSTN1	iStar	cscc	0.263281	0.0439316	0.22359	0.63002
test	CLTA	iStar	cscc	0.174119	0.0311103	0.134754	0.604455
test	CLTB	iStar	cscc	0.206894	0.0369706	0.203842	0.635467
test	CLTC	iStar	cscc	0.176684	0.0331759	0.133606	0.596646
test	CLU	iStar	her2+	0.055625	0.0391112	0.0473003	0.537674
test	CNBP	iStar	cscc	0.25591	0.0500721	0.189213	0.635861
test	CNFN	iStar	cscc	0.159976	0.0362242	0.124444	0.598174
test	CNN2	iStar	cscc	0.213787	0.0383152	0.181189	0.627472
test	CNN2	iStar	her2+	0.0795621	0.0417497	0.0865815	0.551992
test	COL14A1	iStar	her2+	-0.0119247	0.0222722	0.0156835	0.516784
test	COL17A1	iStar	cscc	0.220442	0.0424015	0.170199	0.60727
test	COL18A1	iStar	cscc	0.272869	0.0490764	0.228514	0.653636
test	COL1A1	iStar	cscc	0.275743	0.0538679	0.240953	0.573926
test	COL1A2	iStar	cscc	0.303899	0.0579727	0.260507	0.607392
test	COL3A1	iStar	cscc	0.239123	0.0494847	0.222205	0.633093
test	COL3A1	iStar	her2+	0.0570076	0.0475193	0.05583	0.489307
test	COL4A1	iStar	cscc	0.106231	0.0297953	0.118941	0.581821
test	COL4A1	iStar	her2+	0.0951754	0.0375474	0.0969278	0.559971
test	COL4A2	iStar	cscc	0.19284	0.0408709	0.170078	0.614209
test	COL5A1	iStar	cscc	0.161752	0.0369341	0.150337	0.631056
test	COL5A2	iStar	cscc	0.202414	0.0338169	0.197941	0.620339
test	COL5A3	iStar	cscc	0.182043	0.0344002	0.162006	0.642089
test	COL6A1	iStar	cscc	0.190089	0.0420386	0.161037	0.62296
test	COL6A2	iStar	cscc	0.25271	0.0506876	0.223752	0.635863
test	COL6A2	iStar	her2+	0.154146	0.0491822	0.142894	0.583638
test	COL6A3	iStar	cscc	0.215386	0.0373673	0.2092	0.607795
test	COL7A1	iStar	cscc	0.307271	0.0573607	0.275235	0.663476
test	COL8A2	iStar	her2+	0.0191342	0.034978	0.0370017	0.510878
test	COMMD1	iStar	cscc	0.243377	0.0456475	0.193298	0.616337
test	COMMD1	iStar	her2+	0.0128556	0.0281457	0.030488	0.539609
test	COMMD6	iStar	cscc	0.195643	0.0328711	0.152157	0.627905
test	COMP	iStar	her2+	0.0553566	0.0443315	0.0534167	0.528061
test	COPS7A	iStar	her2+	0.0160507	0.0285409	0.0313189	0.545712
test	COPS9	iStar	cscc	0.200185	0.0332901	0.153908	0.625966
test	COQ4	iStar	her2+	0.0504649	0.0316223	0.0623681	0.534945
test	CORO1A	iStar	her2+	0.0754116	0.0252084	0.08191	0.577677
test	CORO1B	iStar	her2+	0.0589678	0.0354833	0.068808	0.538324
test	CORO2A	iStar	her2+	0.0440892	0.0275887	0.0514042	0.573359
test	CORO7	iStar	her2+	0.0431096	0.0257897	0.0550779	0.554672
test	COTL1	iStar	cscc	0.111378	0.0263209	0.109507	0.601325
test	COX4I1	iStar	cscc	0.253767	0.0406656	0.207423	0.621199
test	COX5A	iStar	cscc	0.146827	0.0294966	0.111312	0.590026
test	COX5A	iStar	her2+	0.0243187	0.0324705	0.0410152	0.555034
test	COX5B	iStar	cscc	0.137503	0.0290581	0.0907892	0.595003
test	COX6A1	iStar	cscc	0.193331	0.0338842	0.168363	0.595608
test	COX6B1	iStar	cscc	0.256119	0.0455717	0.189268	0.64542
test	COX6C	iStar	cscc	0.225482	0.0358268	0.18771	0.611568
test	COX7A2	iStar	cscc	0.179696	0.0320495	0.123603	0.586218
test	COX7B	iStar	cscc	0.184469	0.0339403	0.150446	0.604804
test	COX7C	iStar	cscc	0.240592	0.0474605	0.167824	0.6212
test	COX8A	iStar	cscc	0.19642	0.0341618	0.158108	0.61246
test	CPNE1	iStar	her2+	0.0578706	0.032722	0.064748	0.567884
test	CPSF1	iStar	her2+	0.0592007	0.025379	0.0629961	0.545919
test	CPVL	iStar	her2+	-0.0107097	0.0281589	0.00916728	0.51868
test	CRABP2	iStar	cscc	0.188945	0.0364998	0.154348	0.598553
test	CRABP2	iStar	her2+	0.062886	0.0401043	0.0843781	0.512795
test	CRACR2B	iStar	her2+	0.149521	0.0397955	0.146875	0.605565
test	CRCT1	iStar	cscc	0.0648616	0.0201849	0.063689	0.563257
test	CRELD2	iStar	her2+	0.0777812	0.0285012	0.0930926	0.562407
test	CROCC	iStar	her2+	0.0341714	0.0227666	0.0678924	0.571532
test	CSDE1	iStar	cscc	0.27876	0.046414	0.244018	0.633704
test	CSF1	iStar	her2+	0.0425117	0.0256933	0.0623227	0.538274
test	CSF1R	iStar	her2+	0.0623105	0.0279441	0.0759189	0.522403
test	CSNK2B	iStar	cscc	0.172393	0.0318116	0.14222	0.602805
test	CST3	iStar	cscc	0.188022	0.0411092	0.155307	0.61832
test	CST6	iStar	cscc	0.184269	0.0332644	0.184623	0.608317
test	CSTA	iStar	cscc	0.307158	0.0541271	0.230472	0.612279
test	CSTB	iStar	cscc	0.170887	0.0427023	0.147959	0.59432
test	CTDNEP1	iStar	cscc	0.179777	0.0334689	0.117653	0.607817
test	CTDSPL	iStar	her2+	0.111674	0.0348778	0.114087	0.598597
test	CTIF	iStar	her2+	0.0208072	0.0228548	0.0409855	0.525364
test	CTNNA1	iStar	cscc	0.240521	0.041597	0.190285	0.641015
test	CTNNB1	iStar	cscc	0.232658	0.0402735	0.203988	0.613099
test	CTSA	iStar	cscc	0.148798	0.0301425	0.135303	0.604978
test	CTSB	iStar	cscc	0.233723	0.0437613	0.194248	0.609519
test	CTSC	iStar	cscc	0.205825	0.0315851	0.177632	0.594418
test	CTSD	iStar	cscc	0.254432	0.0493479	0.217596	0.63778
test	CTSK	iStar	her2+	0.0323905	0.0402308	0.0195508	0.530492
test	CTTN	iStar	cscc	0.200084	0.0351131	0.170479	0.608827
test	CTU2	iStar	her2+	0.00742661	0.0183002	0.0296042	0.516552
test	CUTC	iStar	her2+	0.0219068	0.0261227	0.0450435	0.605949
test	CUX1	iStar	her2+	0.0664473	0.0344648	0.0659449	0.543275
test	CX3CL1	iStar	her2+	0.0287217	0.0357523	0.0480686	0.555554
test	CXADR	iStar	cscc	0.181486	0.0390682	0.157075	0.600632
test	CXCL10	iStar	cscc	0.0256964	0.0179394	0.0628321	0.551734
test	CXCL10	iStar	her2+	0.103156	0.0384134	0.0980427	0.586203
test	CXCL14	iStar	cscc	0.245812	0.0442158	0.195397	0.572296
test	CXCL9	iStar	cscc	0.0432518	0.0205494	0.0826727	0.544353
test	CXXC5	iStar	her2+	0.0876011	0.0446496	0.0981103	0.540714
test	CYB5R1	iStar	cscc	0.203743	0.0364181	0.195843	0.622086
test	CYCS	iStar	cscc	0.200966	0.0382722	0.170818	0.608724
test	CYP27A1	iStar	her2+	0.0340089	0.0238364	0.0491189	0.536361
test	DAPK3	iStar	her2+	0.114698	0.0341966	0.115081	0.564958
test	DAZAP1	iStar	cscc	0.20405	0.0371157	0.17492	0.60624
test	DAZAP2	iStar	cscc	0.195072	0.0351479	0.16536	0.61192
test	DBI	iStar	cscc	0.217405	0.0408076	0.190562	0.609629
test	DBNL	iStar	cscc	0.190339	0.0336182	0.173601	0.627584
test	DCAF6	iStar	her2+	0.0894501	0.0346573	0.115641	0.586752
test	DCN	iStar	cscc	0.190472	0.037418	0.165063	0.615289
test	DCTN2	iStar	cscc	0.169118	0.0344116	0.133647	0.614078
test	DCXR	iStar	her2+	0.0168527	0.0296036	0.028976	0.533173
test	DDAH1	iStar	her2+	0.0772561	0.0307116	0.0802431	0.642121
test	DDB1	iStar	cscc	0.216716	0.0403684	0.185806	0.61289
test	DDB2	iStar	her2+	0.0637726	0.0296768	0.0732039	0.57047
test	DDIT3	iStar	her2+	0.07389	0.0341058	0.106017	0.54864
test	DDRGK1	iStar	her2+	0.0193227	0.0249426	0.0362232	0.532391
test	DDT	iStar	her2+	0.0240793	0.029477	0.0374454	0.506031
test	DDX17	iStar	cscc	0.247534	0.0475551	0.206099	0.630816
test	DDX21	iStar	cscc	0.0921416	0.0218599	0.0979822	0.554769
test	DDX3X	iStar	cscc	0.219608	0.0377982	0.202882	0.624378
test	DDX5	iStar	cscc	0.308418	0.0505284	0.266938	0.642273
test	DEAF1	iStar	her2+	0.0337077	0.0347936	0.0534455	0.557954
test	DEFB1	iStar	cscc	0.183855	0.0323014	0.165623	0.60786
test	DEFB103A	iStar	cscc	0.148162	0.0279728	0.142145	0.60346
test	DEFB103B	iStar	cscc	0.116193	0.0253882	0.104938	0.594499
test	DEGS1	iStar	cscc	0.176035	0.0304088	0.142776	0.603111
test	DENND1A	iStar	her2+	0.0554267	0.0289597	0.0703161	0.554685
test	DERL3	iStar	her2+	0.0214101	0.0256806	0.0285543	0.536369
test	DESI1	iStar	her2+	0.0582217	0.0293753	0.0744633	0.591098
test	DHCR24	iStar	cscc	0.232155	0.0489221	0.224503	0.642618
test	DHX16	iStar	her2+	0.0239397	0.0260024	0.0437863	0.554115
test	DLG1	iStar	her2+	0.072535	0.0253918	0.0825597	0.551063
test	DMAP1	iStar	her2+	-0.0129809	0.0225678	0.00919246	0.510316
test	DMKN	iStar	cscc	0.323558	0.0604619	0.233011	0.620284
test	DNAJB1	iStar	cscc	0.169419	0.0320604	0.154267	0.589339
test	DNAJB2	iStar	her2+	0.0612258	0.0351667	0.0734895	0.540051
test	DNAJB6	iStar	cscc	0.194642	0.0364876	0.187093	0.60235
test	DNAJC1	iStar	her2+	0.0241905	0.0311693	0.0371655	0.560465
test	DNAJC7	iStar	her2+	0.0473086	0.0330425	0.063945	0.546218
test	DOCK6	iStar	her2+	0.0267642	0.0270395	0.0354207	0.551239
test	DPH3	iStar	her2+	0.0323526	0.0285384	0.0564834	0.589195
test	DPM2	iStar	her2+	0.0804804	0.0320993	0.0836355	0.562716
test	DPP7	iStar	her2+	0.0155755	0.029332	0.0320252	0.518341
test	DPP9	iStar	her2+	0.0381709	0.0270058	0.0444921	0.531788
test	DPYSL3	iStar	her2+	0.054459	0.029883	0.0717988	0.54765
test	DSC1	iStar	cscc	0.194462	0.0299756	0.141374	0.611307
test	DSC2	iStar	cscc	0.276478	0.0614194	0.231343	0.636062
test	DSC3	iStar	cscc	0.263619	0.0518015	0.188822	0.599976
test	DSG1	iStar	cscc	0.199999	0.0391621	0.177113	0.591371
test	DSG3	iStar	cscc	0.222141	0.0429618	0.179565	0.597806
test	DSP	iStar	cscc	0.285748	0.0659999	0.226593	0.625076
test	DST	iStar	cscc	0.266259	0.0472945	0.209279	0.617636
test	DSTN	iStar	cscc	0.226773	0.0449267	0.169501	0.613625
test	DVL1	iStar	her2+	0.0265308	0.0309115	0.0337614	0.551121
test	DYNC1H1	iStar	cscc	0.223585	0.0409376	0.201992	0.638245
test	DYNLL1	iStar	cscc	0.247248	0.0441044	0.197074	0.614182
test	EBAG9	iStar	her2+	0.023729	0.0333119	0.0433155	0.576688
test	ECHDC2	iStar	her2+	0.01429	0.0221429	0.0377337	0.541206
test	ECM1	iStar	cscc	0.10532	0.0275936	0.106865	0.569247
test	ECM1	iStar	her2+	-6.91418e-05	0.0272126	0.0200765	0.514034
test	EDF1	iStar	cscc	0.213656	0.0405582	0.161212	0.625641
test	EEF1A1	iStar	cscc	0.36561	0.0668091	0.268134	0.612402
test	EEF1B2	iStar	cscc	0.272884	0.0471127	0.201747	0.614704
test	EEF2	iStar	cscc	0.409999	0.0794069	0.310388	0.690496
test	EFEMP2	iStar	her2+	-0.00883512	0.0229273	0.00294566	0.501166
test	EFHD2	iStar	her2+	0.0361704	0.0273823	0.0532809	0.533656
test	EI24	iStar	cscc	0.135091	0.0318471	0.0962227	0.585049
test	EIF1	iStar	cscc	0.32065	0.0569151	0.255552	0.635039
test	EIF1AD	iStar	her2+	0.0687834	0.0213667	0.0722818	0.533081
test	EIF1AX	iStar	cscc	0.126628	0.0265857	0.100697	0.572329
test	EIF2S2	iStar	cscc	0.14847	0.0323327	0.123917	0.581445
test	EIF3A	iStar	cscc	0.168463	0.0305536	0.12771	0.605287
test	EIF3B	iStar	cscc	0.274807	0.0475459	0.236052	0.636178
test	EIF3B	iStar	her2+	0.0713873	0.0336013	0.0807511	0.543389
test	EIF3C	iStar	cscc	0.240373	0.0409013	0.196966	0.626262
test	EIF3CL	iStar	cscc	0.206594	0.0364454	0.16775	0.61011
test	EIF3E	iStar	cscc	0.166669	0.028387	0.138541	0.58892
test	EIF3F	iStar	cscc	0.186853	0.0339815	0.134165	0.593255
test	EIF3F	iStar	her2+	0.0009925	0.0267841	0.014668	0.529527
test	EIF3G	iStar	cscc	0.171378	0.0301801	0.163157	0.619995
test	EIF3G	iStar	her2+	0.0622451	0.0371223	0.0736604	0.510317
test	EIF3H	iStar	cscc	0.220322	0.0382776	0.17917	0.616393
test	EIF3K	iStar	cscc	0.233126	0.0394951	0.172978	0.625268
test	EIF3M	iStar	cscc	0.137468	0.0310074	0.121757	0.581515
test	EIF4B	iStar	cscc	0.193154	0.0360507	0.144143	0.596662
test	EIF4G1	iStar	cscc	0.223311	0.0420898	0.187568	0.637367
test	EIF4G2	iStar	cscc	0.204505	0.0371655	0.157708	0.598047
test	EIF5	iStar	cscc	0.153899	0.0265177	0.13519	0.561988
test	EIF5A	iStar	cscc	0.207909	0.0413236	0.155141	0.615794
test	EIF5AL1	iStar	cscc	0.19618	0.0372865	0.183381	0.615113
test	EIF5B	iStar	cscc	0.121802	0.0228344	0.127775	0.560186
test	EIF6	iStar	cscc	0.241385	0.0439165	0.20411	0.626997
test	ELL2	iStar	cscc	0.187808	0.0415367	0.159628	0.639974
test	ELN	iStar	her2+	0.0201169	0.022569	0.0408716	0.504446
test	ELOF1	iStar	her2+	0.0168409	0.0295613	0.0353739	0.517251
test	ELOVL1	iStar	cscc	0.182258	0.0357633	0.13601	0.626654
test	EMC3	iStar	her2+	0.0485008	0.0316631	0.0574345	0.555055
test	EMP1	iStar	cscc	0.116022	0.0248048	0.0989159	0.575248
test	EMP2	iStar	cscc	0.145339	0.0325773	0.138449	0.563597
test	ENAH	iStar	cscc	0.144335	0.0273741	0.128948	0.561487
test	ENG	iStar	cscc	0.11304	0.0335961	0.0958558	0.623778
test	ENO1	iStar	cscc	0.32492	0.0682662	0.249517	0.635144
test	ENPP1	iStar	her2+	0.0137434	0.0360193	0.0344819	0.526941
test	ENSA	iStar	cscc	0.231682	0.0389722	0.191402	0.612978
test	EPAS1	iStar	cscc	0.104344	0.0216503	0.102543	0.595697
test	EPHB3	iStar	her2+	0.100201	0.032444	0.105241	0.561492
test	EPN1	iStar	cscc	0.184251	0.0360997	0.158091	0.638576
test	ERAL1	iStar	her2+	0.0688613	0.0324009	0.086033	0.579776
test	ERI3	iStar	her2+	0.0738453	0.033383	0.0813971	0.553322
test	ERMP1	iStar	her2+	0.0772316	0.0254123	0.0978941	0.584248
test	ESRP1	iStar	cscc	0.135855	0.029633	0.130619	0.589324
test	ETF1	iStar	cscc	0.223535	0.0377759	0.205257	0.604714
test	ETFB	iStar	her2+	0.0535731	0.0338627	0.0637699	0.527435
test	ETS2	iStar	cscc	0.170816	0.0333142	0.149556	0.624794
test	EVA1B	iStar	her2+	0.0434063	0.0309819	0.0477504	0.510609
test	EXD3	iStar	her2+	0.027605	0.0300584	0.0524536	0.555544
test	EXOC5	iStar	her2+	0.0174135	0.0256532	0.050321	0.576639
test	EXOSC1	iStar	her2+	0.0226026	0.0310914	0.0567325	0.575923
test	EXOSC10	iStar	her2+	0.0140033	0.0329565	0.0384087	0.547634
test	EXOSC2	iStar	her2+	0.0604674	0.0311532	0.0636372	0.589366
test	EZH2	iStar	her2+	0.0819061	0.0284871	0.117895	0.608675
test	EZR	iStar	cscc	0.207627	0.03799	0.184678	0.608963
test	FAAH	iStar	her2+	0.0372957	0.0297302	0.0583017	0.585788
test	FABP5	iStar	cscc	0.32112	0.0680626	0.237895	0.64479
test	FADS2	iStar	her2+	0.148195	0.0555141	0.152334	0.567046
test	FAH	iStar	her2+	0.0115728	0.0217645	0.0276184	0.529121
test	FAIM2	iStar	her2+	-0.00675194	0.0217741	0.0301983	0.522631
test	FAM102A	iStar	her2+	0.0441763	0.028374	0.0484677	0.558765
test	FAM117A	iStar	her2+	0.0541874	0.0360456	0.0791944	0.611845
test	FAM118A	iStar	her2+	0.00800365	0.0190158	0.0323374	0.540289
test	FAM129B	iStar	cscc	0.106237	0.0252773	0.0941704	0.575548
test	FAM160B1	iStar	her2+	0.0480538	0.0289602	0.0752775	0.563544
test	FAM162A	iStar	cscc	0.14597	0.032933	0.130561	0.593891
test	FAM173A	iStar	her2+	0.0598513	0.0289183	0.0742041	0.543659
test	FAM193B	iStar	her2+	0.102472	0.0308327	0.111638	0.584892
test	FAM213A	iStar	cscc	0.131459	0.0277034	0.109858	0.601347
test	FAM213B	iStar	her2+	0.000173675	0.0314203	0.0215686	0.517972
test	FAM3A	iStar	her2+	0.0382827	0.0290458	0.0472018	0.534457
test	FAM45A	iStar	her2+	0.0112547	0.0254724	0.0293625	0.519962
test	FAM83H	iStar	cscc	0.113011	0.0237306	0.0943466	0.574517
test	FAM84A	iStar	cscc	0.176807	0.0309275	0.142769	0.583148
test	FAP	iStar	her2+	-0.0108248	0.022933	0.0239861	0.540148
test	FARP1	iStar	her2+	0.0787621	0.035983	0.0677235	0.54185
test	FARSB	iStar	her2+	0.0350007	0.0237262	0.0448832	0.538485
test	FASN	iStar	cscc	0.152343	0.0298178	0.139428	0.614218
test	FASN	iStar	her2+	0.275492	0.0830522	0.235391	0.659535
test	FAT1	iStar	cscc	0.122787	0.0250986	0.107723	0.583008
test	FAU	iStar	cscc	0.319264	0.0592631	0.243064	0.636862
test	FBF1	iStar	her2+	0.0499202	0.0251327	0.0736194	0.59008
test	FBL	iStar	cscc	0.225115	0.0394286	0.18899	0.625489
test	FBLN2	iStar	her2+	0.0727991	0.0356343	0.0586836	0.560714
test	FBN1	iStar	cscc	0.0938817	0.0230608	0.0914221	0.600431
test	FCER1G	iStar	her2+	0.0333955	0.0279748	0.0473137	0.563001
test	FDFT1	iStar	cscc	0.107478	0.0243408	0.107727	0.557457
test	FDPS	iStar	her2+	0.0651276	0.0311211	0.0766601	0.536421
test	FGFBP1	iStar	cscc	0.13452	0.0346584	0.116858	0.582221
test	FGFR1	iStar	her2+	-0.00530618	0.0298737	0.00929153	0.531804
test	FGFR3	iStar	cscc	0.214644	0.0446089	0.211897	0.623612
test	FKBP10	iStar	her2+	0.0226532	0.0302755	0.0374583	0.550391
test	FKBP1A	iStar	cscc	0.198703	0.0351729	0.163332	0.617911
test	FKBP8	iStar	her2+	0.00969513	0.0234072	0.0215543	0.544933
test	FLG	iStar	cscc	0.150406	0.0283939	0.154101	0.544185
test	FLG2	iStar	cscc	0.118163	0.0201965	0.121797	0.52938
test	FLNA	iStar	cscc	0.216101	0.0401794	0.169515	0.612223
test	FLNA	iStar	her2+	0.0920456	0.0639261	0.088874	0.507242
test	FLNB	iStar	cscc	0.171096	0.038129	0.141904	0.620036
test	FLOT2	iStar	cscc	0.203142	0.0367184	0.166876	0.615811
test	FN1	iStar	cscc	0.157045	0.0314677	0.149301	0.59215
test	FN1	iStar	her2+	0.172632	0.0722606	0.136524	0.594222
test	FNBP4	iStar	her2+	0.0186179	0.0253416	0.0332134	0.550899
test	FOXP4	iStar	her2+	0.132691	0.0386173	0.128491	0.565113
test	FSCN1	iStar	cscc	0.260547	0.0473384	0.217568	0.627334
test	FSTL1	iStar	cscc	0.139403	0.0275367	0.141526	0.603142
test	FSTL1	iStar	her2+	-0.00945149	0.0326652	0.00461761	0.511439
test	FSTL3	iStar	her2+	-0.00446532	0.0277734	0.0115414	0.533831
test	FTH1	iStar	cscc	0.21922	0.0423007	0.182726	0.610612
test	FTL	iStar	cscc	0.346306	0.0649659	0.298652	0.672289
test	FUOM	iStar	her2+	0.0423883	0.0278922	0.0677696	0.534129
test	FUS	iStar	cscc	0.15186	0.0293195	0.142414	0.603209
test	FUS	iStar	her2+	0.114618	0.0464828	0.13399	0.581015
test	FXYD3	iStar	cscc	0.236132	0.0510802	0.18485	0.627762
test	FZD2	iStar	her2+	0.00712649	0.0270345	0.0206198	0.530797
test	G3BP1	iStar	cscc	0.143124	0.0290007	0.126427	0.608247
test	GALK1	iStar	her2+	-0.0071347	0.0274005	0.0210637	0.529442
test	GANAB	iStar	her2+	0.105656	0.0444435	0.101968	0.547268
test	GAPDH	iStar	cscc	0.144413	0.0331517	0.0857592	0.596068
test	GAR1	iStar	her2+	0.0645979	0.0277981	0.0822364	0.564681
test	GAS6	iStar	her2+	0.0726959	0.0356825	0.0732156	0.551438
test	GATA3	iStar	her2+	0.144283	0.042897	0.143767	0.587414
test	GATC	iStar	her2+	0.0848921	0.0359959	0.0866727	0.556753
test	GBP 1.00	iStar	cscc	0.110867	0.0215302	0.103136	0.591522
test	GBP 1.00	iStar	her2+	0.0311606	0.0228322	0.0482964	0.525729
test	GBP 2.00	iStar	her2+	0.043705	0.0418267	0.0784643	0.52283
test	GBP 3.00	iStar	her2+	0.0448953	0.0317641	0.070325	0.628966
test	GBP 4.00	iStar	her2+	0.055132	0.0323989	0.0911804	0.595662
test	GBP 5.00	iStar	her2+	0.0221615	0.0221821	0.0241531	0.537443
test	GDI2	iStar	cscc	0.195399	0.0358572	0.17303	0.58552
test	GEMIN4	iStar	her2+	-0.0170222	0.0244751	0.00981315	0.535429
test	GGH	iStar	cscc	0.205715	0.0358912	0.159129	0.609797
test	GHITM	iStar	cscc	0.158159	0.033457	0.136613	0.573813
test	GIPC1	iStar	cscc	0.196037	0.037568	0.176286	0.638466
test	GJA1	iStar	cscc	0.277393	0.0513041	0.233071	0.639277
test	GJB2	iStar	cscc	0.329815	0.0618066	0.263213	0.656727
test	GJB6	iStar	cscc	0.289333	0.0590967	0.239357	0.641378
test	GLCCI1	iStar	her2+	0.0323826	0.0344354	0.0499199	0.560098
test	GLG1	iStar	her2+	0.0321632	0.0276839	0.0452071	0.527083
test	GLO1	iStar	cscc	0.138554	0.0232896	0.12247	0.583999
test	GLRX3	iStar	cscc	0.132917	0.0234507	0.117445	0.596136
test	GLTP	iStar	cscc	0.264784	0.0478352	0.204196	0.604249
test	GLTSCR2	iStar	her2+	0.0552786	0.0441645	0.0568539	0.536541
test	GM2A	iStar	cscc	0.213916	0.0386404	0.186154	0.621073
test	GMFG	iStar	her2+	0.0484102	0.0253933	0.0721065	0.552314
test	GMPPA	iStar	her2+	0.0686564	0.031546	0.0687494	0.551226
test	GNAI2	iStar	cscc	0.198201	0.0279546	0.178789	0.584568
test	GNAI2	iStar	her2+	0.0894109	0.047017	0.0669995	0.566024
test	GNAI3	iStar	cscc	0.137012	0.0298818	0.112641	0.58602
test	GNAS	iStar	cscc	0.261099	0.0444404	0.222803	0.609956
test	GNAS	iStar	her2+	0.264323	0.0736031	0.252107	0.626439
test	GNB1	iStar	cscc	0.206552	0.0332895	0.184962	0.613563
test	GNB2	iStar	cscc	0.171114	0.0309153	0.122316	0.602363
test	GNG5	iStar	cscc	0.112074	0.0268008	0.0925346	0.585855
test	GNL2	iStar	her2+	0.0919434	0.0383263	0.103732	0.614939
test	GPC1	iStar	cscc	0.240931	0.0418282	0.212595	0.636923
test	GPNMB	iStar	cscc	0.263681	0.0450925	0.206189	0.647821
test	GPR108	iStar	her2+	0.0570979	0.0350079	0.0686462	0.54062
test	GPRC5A	iStar	her2+	0.0831845	0.0378583	0.0991132	0.512079
test	GPS1	iStar	her2+	0.0361316	0.0279516	0.0512182	0.536745
test	GPSM1	iStar	her2+	0.028463	0.0322712	0.0475233	0.568882
test	GPX1	iStar	cscc	0.148775	0.0238491	0.117915	0.589199
test	GPX3	iStar	cscc	0.198689	0.0303968	0.165484	0.607428
test	GPX3	iStar	her2+	0.0210348	0.0204921	0.033579	0.522932
test	GPX4	iStar	cscc	0.247702	0.0422671	0.207685	0.645021
test	GRK3	iStar	her2+	0.119031	0.0347719	0.122628	0.600091
test	GRN	iStar	cscc	0.274033	0.0542295	0.238778	0.643737
test	GSK3A	iStar	her2+	0.095399	0.0351928	0.0849068	0.5647
test	GSN	iStar	cscc	0.100304	0.0208766	0.0997612	0.571214
test	GSPT1	iStar	cscc	0.134421	0.0247549	0.111876	0.585449
test	GSTM3	iStar	her2+	0.0101058	0.0284635	0.0392615	0.529162
test	GSTO1	iStar	cscc	0.170343	0.0327285	0.117775	0.633294
test	GSTP1	iStar	cscc	0.348163	0.0696787	0.273556	0.646857
test	GUK1	iStar	cscc	0.244417	0.0475415	0.203086	0.630056
test	GYPC	iStar	her2+	0.0793249	0.0332129	0.084366	0.550529
test	H1FX	iStar	cscc	0.186569	0.0322562	0.155115	0.621739
test	H2AFJ	iStar	cscc	0.128872	0.0245643	0.127177	0.579903
test	H2AFY	iStar	cscc	0.187579	0.0342923	0.158995	0.618153
test	H2AFZ	iStar	cscc	0.195217	0.0326071	0.15201	0.621684
test	H3F3A	iStar	cscc	0.208288	0.0354358	0.163517	0.592574
test	H3F3B	iStar	cscc	0.276385	0.0491699	0.20312	0.623988
test	HADHA	iStar	cscc	0.195349	0.0375611	0.154089	0.628092
test	HAGHL	iStar	her2+	0.0655384	0.0356029	0.0592377	0.568581
test	HCFC1R1	iStar	her2+	0.0967872	0.0414147	0.080576	0.560664
test	HCST	iStar	her2+	0.0865478	0.0296582	0.0958959	0.55489
test	HDAC5	iStar	her2+	-0.00597955	0.0230951	0.00924438	0.505113
test	HDAC6	iStar	her2+	-0.00521487	0.0280034	0.0153319	0.509996
test	HDGF	iStar	cscc	0.262901	0.0437428	0.213443	0.635148
test	HDLBP	iStar	cscc	0.154089	0.029937	0.140061	0.605447
test	HEBP2	iStar	cscc	0.152289	0.0315848	0.136765	0.592158
test	HELZ2	iStar	her2+	0.0341956	0.0280787	0.0509076	0.529572
test	HES1	iStar	her2+	0.0794659	0.0328781	0.0914973	0.573937
test	HIF1A	iStar	cscc	0.174768	0.0297099	0.123553	0.59738
test	HIGD1A	iStar	cscc	0.170944	0.0321739	0.1427	0.610172
test	HINT1	iStar	cscc	0.224039	0.0367286	0.177934	0.615464
test	HLA.A	iStar	cscc	0.358029	0.0689827	0.289477	0.632182
test	HLA.B	iStar	cscc	0.391189	0.0802095	0.309006	0.672394
test	HLA.B	iStar	her2+	0.124599	0.0724115	0.112104	0.481664
test	HLA.C	iStar	cscc	0.29786	0.0584988	0.269303	0.648106
test	HLA.DMA	iStar	her2+	0.0197289	0.0252959	0.0334485	0.517184
test	HLA.DMB	iStar	her2+	0.0766973	0.0273202	0.0942631	0.528066
test	HLA.DOA	iStar	her2+	0.0365527	0.0289643	0.0674633	0.567484
test	HLA.DPA1	iStar	cscc	0.141917	0.031913	0.103875	0.61663
test	HLA.DPA1	iStar	her2+	0.161634	0.0531782	0.158054	0.567361
test	HLA.DPB1	iStar	cscc	0.0677086	0.0218952	0.0585066	0.594579
test	HLA.DPB1	iStar	her2+	0.152747	0.043774	0.163696	0.556191
test	HLA.DRA	iStar	cscc	0.189829	0.0480369	0.149273	0.638444
test	HLA.DRA	iStar	her2+	0.130417	0.0637579	0.132048	0.519746
test	HLA.DRB1	iStar	cscc	0.0904033	0.0234771	0.0743135	0.594237
test	HLA.DRB1	iStar	her2+	0.0825958	0.0428522	0.0950069	0.521673
test	HLA.E	iStar	cscc	0.296068	0.0541206	0.249225	0.641469
test	HMGA1	iStar	cscc	0.185155	0.0320951	0.170783	0.601688
test	HMGB1	iStar	cscc	0.197471	0.0334825	0.172682	0.60658
test	HMGB2	iStar	her2+	0.122629	0.0400792	0.138506	0.5784
test	HMGN1	iStar	cscc	0.196934	0.0360563	0.177413	0.590981
test	HMGN2	iStar	cscc	0.283097	0.052647	0.212522	0.673142
test	HN1	iStar	cscc	0.119322	0.0249815	0.0956247	0.580418
test	HNRNPA0	iStar	cscc	0.184077	0.0319849	0.139603	0.616615
test	HNRNPA1	iStar	cscc	0.247155	0.0470573	0.172189	0.632472
test	HNRNPA2B1	iStar	cscc	0.31593	0.0542264	0.250267	0.637991
test	HNRNPA3	iStar	cscc	0.26706	0.0419002	0.227182	0.62875
test	HNRNPAB	iStar	cscc	0.247144	0.0463929	0.18013	0.637855
test	HNRNPC	iStar	cscc	0.238849	0.0420687	0.176702	0.617278
test	HNRNPD	iStar	cscc	0.208072	0.0416507	0.163102	0.625921
test	HNRNPDL	iStar	cscc	0.179831	0.0341644	0.139228	0.625344
test	HNRNPF	iStar	cscc	0.180573	0.037317	0.133888	0.598423
test	HNRNPH1	iStar	cscc	0.281888	0.0514795	0.213079	0.649472
test	HNRNPK	iStar	cscc	0.283311	0.0471862	0.211749	0.624441
test	HNRNPL	iStar	cscc	0.0949768	0.0221632	0.0937529	0.562844
test	HNRNPM	iStar	cscc	0.208327	0.042655	0.186245	0.62906
test	HNRNPR	iStar	cscc	0.191595	0.0335034	0.169992	0.612407
test	HNRNPU	iStar	cscc	0.212429	0.0404002	0.164812	0.620139
test	HNRNPUL2	iStar	her2+	0.0988913	0.0328824	0.0992285	0.550247
test	HOOK3	iStar	her2+	0.0160718	0.0254671	0.0445844	0.509283
test	HOPX	iStar	cscc	0.199902	0.0322039	0.176185	0.604499
test	HPS6	iStar	her2+	-0.00976409	0.0279192	0.0178127	0.573947
test	HSBP1	iStar	cscc	0.122834	0.0285525	0.0919044	0.571501
test	HSD17B1	iStar	her2+	0.0477051	0.0281138	0.0520136	0.539748
test	HSP90AA1	iStar	cscc	0.232993	0.0420592	0.194148	0.594617
test	HSP90AB1	iStar	cscc	0.236822	0.0431852	0.188537	0.616943
test	HSP90B1	iStar	cscc	0.178339	0.0316214	0.14904	0.591982
test	HSPA4	iStar	her2+	0.0710097	0.0323512	0.0810649	0.552873
test	HSPA5	iStar	cscc	0.201575	0.0381059	0.185683	0.612291
test	HSPA8	iStar	cscc	0.226256	0.0394696	0.171199	0.598692
test	HSPA9	iStar	cscc	0.199764	0.0353126	0.184163	0.624334
test	HSPB1	iStar	cscc	0.246286	0.0509704	0.195499	0.617448
test	HSPB1	iStar	her2+	0.110946	0.0651315	0.12999	0.547667
test	HSPB11	iStar	her2+	0.0446079	0.0306653	0.0737318	0.596367
test	HSPG2	iStar	cscc	0.230551	0.0461831	0.208469	0.680495
test	HSPH1	iStar	cscc	0.150027	0.0251811	0.141329	0.584123
test	HTRA1	iStar	cscc	0.18166	0.0377107	0.14969	0.646391
test	HYI	iStar	her2+	0.0738919	0.0300433	0.0841463	0.56788
test	ID1	iStar	cscc	0.131806	0.0279017	0.11462	0.601635
test	IDH3G	iStar	her2+	0.0463454	0.025701	0.0559609	0.543683
test	IDUA	iStar	her2+	0.0232146	0.0243322	0.0392267	0.535139
test	IER5L	iStar	her2+	0.0957907	0.0436331	0.0982982	0.540902
test	IFI16	iStar	cscc	0.133157	0.0266845	0.109994	0.585749
test	IFI27	iStar	cscc	0.267271	0.0520863	0.209754	0.627059
test	IFI27	iStar	her2+	0.0500264	0.0502558	0.0594194	0.487037
test	IFI27L1	iStar	her2+	0.0152371	0.0258438	0.0421513	0.579686
test	IFI44L	iStar	her2+	0.0852258	0.0323159	0.0926926	0.557002
test	IFI6	iStar	cscc	0.14834	0.02845	0.105739	0.59691
test	IFITM3	iStar	cscc	0.238708	0.0518334	0.145905	0.653025
test	IFNGR1	iStar	cscc	0.185785	0.0302695	0.15622	0.619643
test	IGFBP2	iStar	cscc	0.137493	0.025963	0.130725	0.577157
test	IGFBP2	iStar	her2+	0.074265	0.0466579	0.0575145	0.527078
test	IGFBP3	iStar	cscc	0.133552	0.029522	0.116743	0.589667
test	IGFBP4	iStar	cscc	0.3098	0.0577705	0.261769	0.668102
test	IGFBP4	iStar	her2+	0.109129	0.0414118	0.102998	0.534987
test	IGFBP5	iStar	cscc	0.0407167	0.0162954	0.0523183	0.535754
test	IGFBP6	iStar	cscc	0.121175	0.0219753	0.120436	0.572479
test	IGFBP7	iStar	cscc	0.170219	0.0340401	0.155027	0.609971
test	IGFL1	iStar	cscc	0.120085	0.0225374	0.110304	0.592905
test	IGHA1	iStar	her2+	0.0709666	0.0588972	0.0672437	0.524122
test	IGHG3	iStar	her2+	0.0964187	0.0522426	0.0845299	0.475487
test	IGHG4	iStar	her2+	0.0192828	0.0403127	0.034494	0.634827
test	IGHM	iStar	her2+	0.0442014	0.0522664	0.0386954	0.528282
test	IGKC	iStar	her2+	0.0840758	0.0632343	0.0888223	0.532207
test	IGLC2	iStar	her2+	0.0516329	0.0551083	0.0484296	0.512446
test	IGLC3	iStar	her2+	0.0551281	0.0565732	0.0499185	0.604498
test	IGLC7	iStar	her2+	0.0393419	0.033157	0.0690819	0.495518
test	IKZF3	iStar	her2+	0.0266079	0.0294276	0.0598306	0.536229
test	IL10RA	iStar	her2+	0.124748	0.0323205	0.117434	0.626655
test	IL1RN	iStar	cscc	0.134573	0.0302425	0.131113	0.592668
test	ILF2	iStar	cscc	0.226347	0.0373773	0.18346	0.63319
test	ILF3	iStar	cscc	0.199803	0.0347786	0.181654	0.62449
test	ILKAP	iStar	her2+	0.000346682	0.017507	0.0195111	0.514689
test	IMPA2	iStar	cscc	0.234223	0.0464678	0.205955	0.629286
test	IMPDH2	iStar	cscc	0.179187	0.0397539	0.145959	0.603111
test	INAFM1	iStar	her2+	-0.00948424	0.01881	0.0123217	0.504645
test	INPP4B	iStar	her2+	0.00929811	0.0276875	0.0473625	0.506009
test	INPP5D	iStar	her2+	0.0747184	0.0266617	0.0842788	0.560136
test	INPP5J	iStar	her2+	0.0208801	0.0266942	0.0544943	0.563286
test	INTS8	iStar	her2+	0.0859995	0.0390748	0.105372	0.588502
test	IQGAP1	iStar	cscc	0.166732	0.0257157	0.152337	0.601602
test	IRAK1	iStar	cscc	0.264278	0.0434973	0.229071	0.658923
test	IRF2BP2	iStar	cscc	0.119404	0.0234633	0.10234	0.578112
test	ISG15	iStar	cscc	0.0857841	0.017691	0.106475	0.570626
test	ISG15	iStar	her2+	0.00585964	0.038173	0.0229514	0.488988
test	ISLR	iStar	her2+	0.0249802	0.0312704	0.0333914	0.53413
test	ITGA3	iStar	cscc	0.132796	0.0306656	0.117603	0.606358
test	ITGA5	iStar	her2+	0.0213036	0.0232569	0.0364166	0.519006
test	ITGA6	iStar	cscc	0.254044	0.0426674	0.216698	0.621899
test	ITGAV	iStar	cscc	0.18025	0.0325918	0.152261	0.617598
test	ITGB1	iStar	cscc	0.202521	0.0345897	0.171651	0.61599
test	ITGB4	iStar	cscc	0.335121	0.0522132	0.294089	0.637515
test	ITGB4	iStar	her2+	0.016197	0.0289242	0.0378041	0.549882
test	ITGB5	iStar	cscc	0.166943	0.029529	0.134158	0.613593
test	ITGB6	iStar	her2+	0.0838319	0.0584862	0.0656426	0.598963
test	ITM2B	iStar	cscc	0.229843	0.0452758	0.176109	0.609254
test	ITSN1	iStar	her2+	0.0146923	0.0214522	0.0342054	0.529547
test	IVL	iStar	cscc	0.245495	0.0544299	0.183615	0.633088
test	JAG1	iStar	cscc	0.201495	0.0324817	0.170132	0.623684
test	JAG2	iStar	her2+	0.031541	0.0248938	0.054676	0.528835
test	JAK1	iStar	her2+	-0.00292302	0.0246469	0.0215132	0.517938
test	JAK3	iStar	her2+	0.0650293	0.0361968	0.0792902	0.540408
test	JCHAIN	iStar	cscc	0.0477563	0.0216469	0.0483215	0.585284
test	JCHAIN	iStar	her2+	0.105048	0.0402473	0.107379	0.536788
test	JMJD6	iStar	her2+	0.0327864	0.0283838	0.0488758	0.569028
test	JTB	iStar	cscc	0.17165	0.0345548	0.152741	0.619332
test	JUNB	iStar	cscc	0.173234	0.0319205	0.145144	0.616992
test	JUP	iStar	cscc	0.270833	0.059118	0.206856	0.618291
test	KARS	iStar	cscc	0.151291	0.0287852	0.12051	0.610421
test	KAT6B	iStar	her2+	0.0334381	0.0225074	0.0510229	0.530289
test	KATNA1	iStar	her2+	-0.000135329	0.0314532	0.0241598	0.535669
test	KCNAB2	iStar	her2+	0.0958361	0.0314733	0.111399	0.550566
test	KCTD10	iStar	her2+	0.0719034	0.0278396	0.0685056	0.59
test	KDELR1	iStar	cscc	0.206059	0.0342509	0.182394	0.619972
test	KDELR2	iStar	cscc	0.158252	0.0314312	0.136439	0.612966
test	KDM4B	iStar	her2+	0.0452709	0.0377674	0.0597691	0.533229
test	KHDRBS1	iStar	cscc	0.158599	0.0319751	0.12796	0.600769
test	KIAA0895L	iStar	her2+	0.0868803	0.0331484	0.0956527	0.582537
test	KIAA1211L	iStar	her2+	0.041797	0.0288926	0.0573206	0.631623
test	KIAA1217	iStar	her2+	0.0702896	0.032697	0.0718742	0.586591
test	KIAA1468	iStar	her2+	0.0226122	0.0285507	0.0424715	0.578591
test	KIAA1715	iStar	her2+	0.0300423	0.0360612	0.050321	0.557489
test	KIF13B	iStar	her2+	0.029706	0.0289145	0.0531799	0.57615
test	KIF5B	iStar	cscc	0.1036	0.0207982	0.114864	0.570358
test	KLF5	iStar	cscc	0.22465	0.0433395	0.20053	0.616829
test	KLF6	iStar	cscc	0.083912	0.0211074	0.0854262	0.539733
test	KLF9	iStar	her2+	0.0268522	0.0277701	0.0353636	0.581145
test	KLK10	iStar	cscc	0.172152	0.037109	0.152061	0.59941
test	KLK11	iStar	cscc	0.181519	0.0278115	0.168281	0.599547
test	KLK5	iStar	cscc	0.159715	0.0303141	0.133115	0.60995
test	KLK6	iStar	cscc	0.195057	0.0286955	0.149993	0.597473
test	KLK7	iStar	cscc	0.296411	0.0478651	0.246612	0.603093
test	KMT2B	iStar	her2+	0.10078	0.0385535	0.107488	0.584847
test	KMT2E	iStar	her2+	0.0330436	0.0274171	0.0473054	0.547378
test	KPNB1	iStar	cscc	0.145009	0.02348	0.135308	0.571876
test	KPNB1	iStar	her2+	0.0263693	0.0315569	0.0447085	0.522767
test	KRAS	iStar	her2+	0.0633882	0.0318184	0.0804999	0.541877
test	KRT1	iStar	cscc	0.288087	0.0494048	0.226844	0.574074
test	KRT10	iStar	cscc	0.305853	0.049721	0.235413	0.562451
test	KRT10	iStar	her2+	0.0539416	0.0388162	0.0699751	0.569349
test	KRT14	iStar	cscc	0.313339	0.0724829	0.248022	0.628731
test	KRT15	iStar	cscc	0.108521	0.0268289	0.110208	0.568724
test	KRT16	iStar	cscc	0.383406	0.0830002	0.323812	0.659549
test	KRT17	iStar	cscc	0.27107	0.0679294	0.196145	0.661844
test	KRT17	iStar	her2+	0.0356218	0.0261944	0.0626344	0.483308
test	KRT2	iStar	cscc	0.204246	0.0248101	0.165447	0.568416
test	KRT5	iStar	cscc	0.354487	0.080856	0.29927	0.670193
test	KRT6A	iStar	cscc	0.273752	0.0584503	0.207611	0.57295
test	KRT6B	iStar	cscc	0.376606	0.0734081	0.266023	0.580152
test	KRT6C	iStar	cscc	0.312202	0.0654712	0.218515	0.651089
test	KRT75	iStar	cscc	0.156154	0.0303645	0.147578	0.630749
test	KRT8	iStar	her2+	0.111162	0.0553358	0.0969281	0.597924
test	KRT80	iStar	cscc	0.167828	0.030346	0.140198	0.601172
test	KRT86	iStar	her2+	0.0300163	0.039356	0.0572547	0.642682
test	KRTDAP	iStar	cscc	0.419753	0.0700522	0.330258	0.641664
test	KTN1	iStar	cscc	0.133338	0.0338275	0.120565	0.564255
test	LAD1	iStar	cscc	0.251821	0.0506017	0.203989	0.646222
test	LAMA3	iStar	cscc	0.0973044	0.0191848	0.100365	0.557994
test	LAMB2	iStar	her2+	0.0379385	0.0266104	0.0511734	0.538965
test	LAMB3	iStar	cscc	0.232729	0.038254	0.18701	0.619941
test	LAMC2	iStar	cscc	0.145627	0.0300491	0.148432	0.594262
test	LAMP1	iStar	cscc	0.216395	0.0413691	0.169432	0.616267
test	LAMP2	iStar	cscc	0.132762	0.0249758	0.116789	0.567487
test	LAMTOR1	iStar	cscc	0.153854	0.0292556	0.132635	0.603907
test	LAMTOR2	iStar	her2+	0.0897555	0.0389719	0.0999736	0.550175
test	LANCL1	iStar	her2+	0.0204687	0.0308901	0.0491767	0.566581
test	LAP3	iStar	cscc	0.116466	0.0267242	0.116484	0.607161
test	LAPTM4A	iStar	cscc	0.192468	0.0318225	0.173521	0.606357
test	LAPTM5	iStar	cscc	0.144329	0.0299738	0.135859	0.633048
test	LARP1	iStar	cscc	0.142152	0.0264876	0.130932	0.555332
test	LARP1B	iStar	her2+	0.0489449	0.0252554	0.0827764	0.557097
test	LARP7	iStar	her2+	0.0373861	0.02734	0.0644533	0.551073
test	LCE3D	iStar	cscc	0.043104	0.0225795	0.051617	0.569329
test	LCE3E	iStar	cscc	0.0807429	0.0214447	0.058662	0.569273
test	LCK	iStar	her2+	0.0634813	0.0279013	0.0684095	0.521014
test	LCP1	iStar	her2+	0.0710067	0.0334433	0.0694235	0.565504
test	LDHA	iStar	cscc	0.214324	0.0469122	0.156553	0.590075
test	LDHB	iStar	cscc	0.19752	0.0337036	0.165997	0.602773
test	LGALS1	iStar	cscc	0.262136	0.0435979	0.236027	0.616355
test	LGALS1	iStar	her2+	0.0335324	0.0437384	0.042299	0.524918
test	LGALS3	iStar	cscc	0.194217	0.0344683	0.139372	0.616898
test	LGALS3BP	iStar	cscc	0.184592	0.0363594	0.140757	0.633866
test	LGALS7	iStar	cscc	0.382207	0.0778959	0.321695	0.629766
test	LGALS7B	iStar	cscc	0.386224	0.0781788	0.32562	0.646839
test	LGALSL	iStar	cscc	0.10737	0.0242992	0.113492	0.58272
test	LIMA1	iStar	cscc	0.178944	0.03269	0.156653	0.611376
test	LIMCH1	iStar	her2+	0.0747315	0.0246441	0.0721546	0.558668
test	LIMK1	iStar	her2+	0.0318018	0.0269065	0.0455549	0.546273
test	LINC00176	iStar	her2+	0.0517694	0.0290393	0.0668699	0.549124
test	LINGO1	iStar	her2+	0.0183716	0.0248692	0.0366286	0.493123
test	LLGL1	iStar	her2+	0.0292618	0.0341876	0.0375343	0.555389
test	LMAN2	iStar	cscc	0.187365	0.0332314	0.164225	0.613326
test	LMF1	iStar	her2+	0.028512	0.0267858	0.0544554	0.563719
test	LMNA	iStar	cscc	0.257072	0.0475945	0.187601	0.61161
test	LMNA	iStar	her2+	0.0679501	0.054594	0.0621864	0.564556
test	LOR	iStar	cscc	0.127678	0.023358	0.140662	0.55615
test	LRP10	iStar	cscc	0.168542	0.0304069	0.141461	0.600594
test	LRRC59	iStar	cscc	0.162414	0.0316858	0.158716	0.616368
test	LRRC8A	iStar	her2+	0.0201995	0.0250165	0.0394177	0.570272
test	LRRFIP1	iStar	cscc	0.111683	0.0195227	0.104167	0.57236
test	LRWD1	iStar	her2+	0.000117931	0.0302869	0.0208168	0.54669
test	LSM 4.00	iStar	cscc	0.204533	0.042472	0.164228	0.635622
test	LST1	iStar	her2+	0.0244821	0.0267643	0.0282972	0.521712
test	LTB4R	iStar	cscc	0.267771	0.0510277	0.208599	0.669904
test	LTB4R	iStar	her2+	0.106674	0.0381138	0.08845	0.596927
test	LTBP3	iStar	her2+	0.0197356	0.0348831	0.016199	0.511396
test	LTF	iStar	her2+	-0.0191989	0.0326013	0.0140081	0.518093
test	LUC7L	iStar	her2+	0.0642383	0.0299204	0.0739672	0.575669
test	LUC7L3	iStar	her2+	0.136167	0.0458716	0.111016	0.604217
test	LUM	iStar	cscc	0.131719	0.033821	0.133296	0.601262
test	LUM	iStar	her2+	0.0539881	0.0530807	0.0345436	0.528444
test	LY6D	iStar	cscc	0.227977	0.0431484	0.171799	0.579645
test	LY6E	iStar	cscc	0.16542	0.030991	0.123769	0.617369
test	LYL1	iStar	her2+	0.0336733	0.0306834	0.0576491	0.573682
test	LYNX1	iStar	cscc	0.168971	0.031509	0.124467	0.612462
test	LYPD3	iStar	cscc	0.317919	0.0610163	0.249727	0.626534
test	MACF1	iStar	cscc	0.16866	0.0301195	0.155492	0.60488
test	MAF	iStar	cscc	0.181555	0.0349651	0.140054	0.608373
test	MAFB	iStar	cscc	0.110369	0.022999	0.11101	0.552749
test	MAGEF1	iStar	her2+	0.132073	0.0436184	0.130812	0.640264
test	MAGI1	iStar	her2+	0.0340455	0.0272006	0.0481609	0.611213
test	MAGOHB	iStar	her2+	0.108813	0.0386827	0.131615	0.603608
test	MAL2	iStar	cscc	0.205666	0.0393647	0.168322	0.618374
test	MALL	iStar	cscc	0.105117	0.0240227	0.0981581	0.580905
test	MAP1S	iStar	her2+	0.00562102	0.0333937	0.0266951	0.528777
test	MAP2K2	iStar	cscc	0.200969	0.0371506	0.17082	0.631943
test	MAP3K14	iStar	her2+	0.0410846	0.0249205	0.0565107	0.548032
test	MAP3K6	iStar	her2+	0.0451445	0.0231243	0.044258	0.539996
test	MAP4	iStar	cscc	0.132266	0.0291735	0.122105	0.585531
test	MAP4K2	iStar	her2+	0.0480591	0.0222913	0.0503555	0.562033
test	MAP7D1	iStar	cscc	0.187606	0.0318074	0.165479	0.612325
test	MAPK6	iStar	cscc	0.174392	0.0309524	0.152994	0.605583
test	MAPK9	iStar	her2+	0.028892	0.0321204	0.055717	0.574051
test	MAPKAPK5	iStar	her2+	0.0638064	0.0283429	0.09735	0.57788
test	MARCKS	iStar	cscc	0.160193	0.0348462	0.14632	0.563226
test	MARS	iStar	her2+	0.0802725	0.0387638	0.0910656	0.574594
test	MAVS	iStar	her2+	0.0168397	0.0266982	0.0181543	0.541738
test	MBD2	iStar	cscc	0.124819	0.0265618	0.0848092	0.591322
test	MCL1	iStar	cscc	0.245989	0.0386998	0.191219	0.61599
test	MCTS1	iStar	her2+	0.0433454	0.0330275	0.0728141	0.578747
test	MDH2	iStar	cscc	0.194935	0.0366258	0.162564	0.624554
test	MED13L	iStar	her2+	0.0688627	0.0300277	0.0892947	0.602103
test	MED25	iStar	her2+	0.0572184	0.0225893	0.0693837	0.519139
test	MEN1	iStar	her2+	0.0100709	0.0223275	0.0242642	0.544275
test	METTL12	iStar	her2+	0.0289082	0.0286249	0.0251215	0.530904
test	METTL16	iStar	her2+	0.0138397	0.0238164	0.038555	0.562946
test	MFAP4	iStar	her2+	0.0323622	0.0288983	0.0525388	0.536004
test	MFSD3	iStar	her2+	0.0221527	0.0231966	0.0448744	0.536558
test	MFSD7	iStar	her2+	0.00633599	0.0278369	0.0300851	0.522277
test	MGMT	iStar	her2+	0.0468865	0.0229927	0.0646886	0.535034
test	MGP	iStar	her2+	0.125665	0.0631073	0.0964519	0.528868
test	MIB2	iStar	her2+	0.0524861	0.031336	0.0750221	0.572746
test	MICAL1	iStar	her2+	0.0463158	0.0298643	0.0659295	0.540728
test	MICALL2	iStar	her2+	0.0444373	0.0213778	0.0580099	0.534233
test	MID1IP1	iStar	her2+	0.0374429	0.0334076	0.0558187	0.533694
test	MIDN	iStar	cscc	0.103918	0.0213269	0.108487	0.563958
test	MIF	iStar	her2+	0.0269919	0.0268937	0.0384208	0.542434
test	MIIP	iStar	her2+	0.0536104	0.0268537	0.0735344	0.560309
test	MINOS1	iStar	cscc	0.192971	0.0405929	0.148469	0.627202
test	MKNK1	iStar	her2+	0.040576	0.0320634	0.0602983	0.556418
test	MKNK2	iStar	cscc	0.156092	0.0275747	0.144508	0.593578
test	MLF 2.00	iStar	cscc	0.220189	0.0378311	0.186818	0.643728
test	MLLT4	iStar	her2+	0.0580385	0.0230074	0.0694754	0.584008
test	MLST8	iStar	her2+	0.0365324	0.025681	0.0446051	0.531341
test	MMP1	iStar	cscc	0.105612	0.0325994	0.080302	0.606451
test	MMP14	iStar	cscc	0.232782	0.0473469	0.207932	0.658816
test	MMP2	iStar	cscc	0.117803	0.0256928	0.100945	0.618044
test	MMP3	iStar	cscc	0.0971628	0.022991	0.109844	0.586786
test	MMP9	iStar	cscc	0.0877769	0.0203309	0.111968	0.595034
test	MMP9	iStar	her2+	0.0717251	0.0309675	0.0894422	0.536402
test	MOB1A	iStar	cscc	0.141042	0.0256264	0.119768	0.601893
test	MORC2	iStar	her2+	0.0402668	0.0249963	0.0625567	0.575639
test	MORF4L1	iStar	cscc	0.164053	0.0274553	0.122525	0.576402
test	MORF4L2	iStar	cscc	0.206169	0.0328768	0.153966	0.616501
test	MPND	iStar	her2+	-0.012961	0.0227559	0.0112962	0.527302
test	MPST	iStar	her2+	0.0533898	0.0414716	0.0675938	0.552335
test	MPZL2	iStar	cscc	0.20012	0.0353348	0.157575	0.599166
test	MRFAP1	iStar	cscc	0.184541	0.0349589	0.140746	0.618523
test	MRPL2	iStar	her2+	0.0318198	0.0227173	0.0471404	0.559941
test	MRPL21	iStar	her2+	0.0698084	0.0318582	0.0856125	0.60126
test	MRPL23	iStar	her2+	0.0121348	0.0318226	0.0372484	0.556862
test	MRPL51	iStar	cscc	0.192512	0.0351532	0.17742	0.600288
test	MRPL51	iStar	her2+	0.112291	0.048393	0.109232	0.582178
test	MRPL52	iStar	cscc	0.161894	0.0266308	0.129549	0.585253
test	MRPL54	iStar	her2+	0.00926526	0.0184984	0.0282353	0.516737
test	MRPS21	iStar	cscc	0.13588	0.0256239	0.0974341	0.596192
test	MRPS22	iStar	her2+	0.0569405	0.0351654	0.0723205	0.612003
test	MS4A6A	iStar	her2+	0.0561301	0.0237399	0.0598017	0.542075
test	MSMO1	iStar	cscc	0.187117	0.0309766	0.177604	0.610063
test	MSN	iStar	cscc	0.196884	0.03328	0.150572	0.604841
test	MST1R	iStar	her2+	0.131373	0.0400034	0.119484	0.613231
test	MT.ATP6	iStar	cscc	0.207138	0.0421927	0.145069	0.606742
test	MT.CO1	iStar	cscc	0.209194	0.0449559	0.131522	0.571111
test	MT.CO2	iStar	cscc	0.270365	0.0557362	0.196331	0.626438
test	MT.CO3	iStar	cscc	0.307409	0.0671522	0.240671	0.735333
test	MT.CYB	iStar	cscc	0.22864	0.0452241	0.158128	0.629795
test	MT.ND1	iStar	cscc	0.198445	0.0388864	0.152268	0.573697
test	MT.ND2	iStar	cscc	0.168648	0.0363	0.128731	0.579372
test	MT.ND3	iStar	cscc	0.273289	0.0503304	0.208541	0.637938
test	MT.ND4	iStar	cscc	0.231027	0.0467814	0.181646	0.58682
test	MT.ND5	iStar	cscc	0.108089	0.0246484	0.0916114	0.558578
test	MT1E	iStar	cscc	0.0441917	0.0231301	0.0482167	0.562942
test	MT2A	iStar	cscc	0.237535	0.043647	0.190365	0.63238
test	MTDH	iStar	cscc	0.0846902	0.0195121	0.0945829	0.540833
test	MTG2	iStar	her2+	0.0606191	0.0300235	0.0776945	0.568681
test	MTMR12	iStar	her2+	0.0230523	0.0225598	0.0447832	0.57589
test	MTPN	iStar	cscc	0.167441	0.0351344	0.149908	0.615137
test	MUC1	iStar	her2+	0.142919	0.0590221	0.148098	0.545868
test	MUCL1	iStar	cscc	0.0674572	0.0193381	0.0918442	0.527232
test	MUCL1	iStar	her2+	0.102774	0.0565676	0.110998	0.591651
test	MUS81	iStar	her2+	0.0889992	0.0301979	0.0924768	0.579658
test	MVP	iStar	cscc	0.186268	0.0323829	0.160094	0.627791
test	MVP	iStar	her2+	0.070907	0.0411215	0.0713343	0.534397
test	MX2	iStar	her2+	0.0107805	0.0304014	0.0300052	0.543412
test	MYH10	iStar	her2+	0.0280274	0.0238711	0.0504935	0.549437
test	MYH9	iStar	cscc	0.279847	0.050062	0.217622	0.633434
test	MYL12A	iStar	cscc	0.208408	0.0325842	0.180191	0.608294
test	MYL12B	iStar	cscc	0.289869	0.0514018	0.237288	0.637083
test	MYL12B	iStar	her2+	0.154239	0.0553419	0.156649	0.594641
test	MYL6	iStar	cscc	0.313103	0.0618191	0.241443	0.646269
test	MYL6B	iStar	her2+	0.0156398	0.0289904	0.0327628	0.550845
test	MYL9	iStar	cscc	0.127454	0.028547	0.12003	0.625457
test	MYL9	iStar	her2+	0.0469364	0.0361902	0.0374524	0.526619
test	MYO1B	iStar	cscc	0.149522	0.0263674	0.135292	0.59764
test	MYO1G	iStar	her2+	0.0235533	0.0257779	0.0469435	0.566383
test	MYO9B	iStar	her2+	0.0419376	0.0313993	0.0547848	0.537648
test	MZT2A	iStar	cscc	0.123487	0.0285889	0.107079	0.60959
test	MZT2A	iStar	her2+	0.0653108	0.04564	0.0839849	0.529673
test	MZT2B	iStar	cscc	0.201004	0.0390267	0.171968	0.625892
test	NAA10	iStar	her2+	0.0561679	0.0347687	0.0706807	0.531499
test	NAA50	iStar	cscc	0.210076	0.0334317	0.167715	0.626999
test	NACA	iStar	cscc	0.316658	0.0621752	0.241447	0.625395
test	NACA2	iStar	cscc	0.311229	0.0514493	0.250817	0.638022
test	NANS	iStar	her2+	0.0389486	0.0255483	0.0549559	0.530944
test	NAP1L1	iStar	cscc	0.146512	0.0242406	0.12783	0.577897
test	NCCRP1	iStar	cscc	0.130552	0.0239871	0.117004	0.578089
test	NCKAP1	iStar	cscc	0.139007	0.0287528	0.10382	0.59681
test	NCKAP1L	iStar	her2+	0.0640725	0.0304534	0.0795682	0.578748
test	NCKAP5L	iStar	her2+	-0.00705539	0.0282649	0.0247595	0.576618
test	NCL	iStar	cscc	0.266786	0.0452231	0.221288	0.614991
test	NDRG1	iStar	cscc	0.215888	0.0432603	0.166136	0.600672
test	NDRG1	iStar	her2+	0.0859786	0.0444284	0.0803403	0.560515
test	NDUFA1	iStar	cscc	0.115302	0.0237842	0.117721	0.596131
test	NDUFA1	iStar	her2+	0.0485978	0.0428435	0.0649456	0.526156
test	NDUFA10	iStar	cscc	0.18628	0.0358255	0.160338	0.619752
test	NDUFA11	iStar	cscc	0.227768	0.0382704	0.203201	0.642453
test	NDUFA12	iStar	her2+	0.102268	0.0398087	0.119766	0.601297
test	NDUFA4	iStar	cscc	0.194793	0.0370644	0.167719	0.60671
test	NDUFA4L2	iStar	cscc	0.141847	0.0298305	0.127577	0.605487
test	NDUFB1	iStar	cscc	0.172831	0.0342626	0.151033	0.613903
test	NDUFB10	iStar	cscc	0.223853	0.0395433	0.194466	0.633005
test	NDUFB2	iStar	cscc	0.164676	0.032242	0.134193	0.615395
test	NDUFB2	iStar	her2+	0.096077	0.0390469	0.103337	0.566538
test	NDUFB3	iStar	her2+	0.0910421	0.0346732	0.08984	0.596092
test	NDUFB4	iStar	cscc	0.165131	0.0300688	0.141699	0.602449
test	NDUFB7	iStar	cscc	0.137662	0.0287738	0.127949	0.611624
test	NDUFB9	iStar	cscc	0.205733	0.0387289	0.170576	0.620237
test	NDUFB9	iStar	her2+	0.162183	0.0587409	0.154184	0.547549
test	NDUFC1	iStar	cscc	0.113842	0.0255739	0.0960001	0.587126
test	NDUFC1	iStar	her2+	0.0556539	0.0317395	0.0635787	0.573022
test	NDUFS1	iStar	her2+	0.0739982	0.0350708	0.087926	0.619649
test	NDUFS5	iStar	cscc	0.219561	0.0409934	0.169858	0.614541
test	NDUFS6	iStar	cscc	0.262045	0.0471085	0.222959	0.63477
test	NDUFV3	iStar	her2+	0.0322067	0.0215567	0.0482083	0.539715
test	NEBL	iStar	her2+	0.0349764	0.0292248	0.0701621	0.602449
test	NECTIN1	iStar	cscc	0.278702	0.0522538	0.22666	0.62707
test	NEDD8	iStar	cscc	0.184288	0.0370312	0.146452	0.637166
test	NEFL	iStar	cscc	0.0970606	0.0223356	0.0776506	0.597547
test	NEK7	iStar	her2+	0.0548236	0.028555	0.0815713	0.585047
test	NELFE	iStar	her2+	0.0128356	0.0304553	0.0313531	0.519634
test	NELL2	iStar	cscc	0.091682	0.0200468	0.0702551	0.572223
test	NFATC4	iStar	her2+	0.0243013	0.021543	0.0398762	0.532161
test	NFE2L1	iStar	cscc	0.209032	0.0377642	0.201931	0.631474
test	NFIC	iStar	her2+	0.109158	0.0373412	0.112991	0.54729
test	NGRN	iStar	cscc	0.0895355	0.023325	0.0868056	0.566982
test	NHP2	iStar	cscc	0.16755	0.0325912	0.148242	0.600211
test	NINJ1	iStar	her2+	0.0970203	0.0327909	0.099002	0.533143
test	NIT2	iStar	her2+	0.0686047	0.0349349	0.0675974	0.577904
test	NME1	iStar	cscc	0.216137	0.0395085	0.205077	0.628528
test	NMRAL1	iStar	her2+	0.0767156	0.0346406	0.08235	0.577067
test	NNMT	iStar	cscc	0.149029	0.0312383	0.118358	0.620074
test	NOMO2	iStar	cscc	0.123652	0.0255976	0.106691	0.582666
test	NOP10	iStar	cscc	0.143189	0.0255714	0.118117	0.591334
test	NOP56	iStar	cscc	0.154463	0.0286141	0.147519	0.615929
test	NOTCH3	iStar	cscc	0.19505	0.0410302	0.162936	0.655747
test	NPC2	iStar	cscc	0.16755	0.0289339	0.144842	0.611031
test	NPM1	iStar	cscc	0.256897	0.0485389	0.206219	0.625932
test	NR1H2	iStar	her2+	-0.00369949	0.0219006	0.0158896	0.507912
test	NR4A1	iStar	her2+	0.0104072	0.034412	0.0385855	0.556607
test	NRP1	iStar	her2+	0.0170716	0.0308816	0.0474864	0.568458
test	NSMCE1	iStar	her2+	0.0446569	0.0346345	0.0652743	0.541848
test	NTMT1	iStar	her2+	0.00308955	0.028228	0.0197144	0.529155
test	NUCKS1	iStar	cscc	0.131855	0.0261235	0.112242	0.562624
test	NUP214	iStar	her2+	0.0545951	0.0339889	0.0788055	0.55737
test	NUP93	iStar	her2+	0.0658091	0.0290952	0.0813723	0.609288
test	NXN	iStar	her2+	0.00540403	0.0257318	0.0265655	0.504994
test	OASL	iStar	her2+	0.0226941	0.0291303	0.0549388	0.504677
test	OAZ1	iStar	cscc	0.270681	0.0515311	0.225747	0.647927
test	OCIAD2	iStar	cscc	0.139743	0.0267608	0.121746	0.596182
test	ODC1	iStar	cscc	0.130989	0.0321584	0.141152	0.593983
test	OGFRL1	iStar	her2+	0.0333356	0.0309	0.0556164	0.559346
test	OPTN	iStar	her2+	0.0767633	0.0236225	0.0779235	0.521066
test	ORC2	iStar	her2+	-0.0103207	0.0242799	0.0250369	0.543645
test	OSBPL8	iStar	her2+	0.0319727	0.0185053	0.0518692	0.510851
test	OST4	iStar	cscc	0.130682	0.030367	0.113352	0.582056
test	P4HA2	iStar	her2+	0.00293025	0.0216226	0.0314328	0.525509
test	P4HB	iStar	cscc	0.0526495	0.0210875	0.0535239	0.557473
test	PA2G4	iStar	cscc	0.181561	0.0306221	0.161754	0.609167
test	PABPC1	iStar	cscc	0.260059	0.0442854	0.182521	0.607657
test	PAF1	iStar	her2+	0.0122087	0.0182522	0.0337374	0.502257
test	PAFAH1B3	iStar	her2+	0.0397915	0.0236295	0.0591845	0.530867
test	PALLD	iStar	cscc	0.116116	0.0266002	0.108867	0.597213
test	PAQR4	iStar	her2+	0.0923146	0.0354555	0.103438	0.566766
test	PARK7	iStar	cscc	0.171927	0.0328188	0.116432	0.591958
test	PARN	iStar	her2+	0.0110247	0.0293196	0.0428204	0.568065
test	PCBP2	iStar	cscc	0.305845	0.0511526	0.252525	0.645152
test	PCCB	iStar	her2+	0.0690877	0.0371113	0.0949625	0.570599
test	PCIF1	iStar	her2+	0.0286639	0.029939	0.056578	0.536297
test	PCNA	iStar	cscc	0.159066	0.028216	0.121644	0.621702
test	PDCD4	iStar	cscc	0.144093	0.028243	0.132696	0.604481
test	PDCD5	iStar	her2+	0.0658414	0.0347324	0.0934592	0.56992
test	PDGFRA	iStar	her2+	0.0192237	0.023837	0.037519	0.533358
test	PDGFRB	iStar	her2+	0.080781	0.0324892	0.0871388	0.572264
test	PDIA3	iStar	cscc	0.256593	0.0451152	0.217052	0.629233
test	PDIA6	iStar	cscc	0.162458	0.0307684	0.142589	0.596768
test	PDZK1IP1	iStar	cscc	0.191548	0.0355336	0.168416	0.614659
test	PEBP1	iStar	cscc	0.272235	0.04558	0.243844	0.625608
test	PER1	iStar	her2+	0.0033793	0.0233385	0.0176514	0.51962
test	PERP	iStar	cscc	0.269715	0.0605537	0.215439	0.623041
test	PEX11G	iStar	her2+	0.0655317	0.0245789	0.0822383	0.555403
test	PEX14	iStar	her2+	0.0461765	0.0178859	0.0563886	0.540131
test	PFDN5	iStar	cscc	0.280697	0.0480164	0.236397	0.640217
test	PFN1	iStar	cscc	0.320505	0.0624291	0.260761	0.618682
test	PGAM1	iStar	cscc	0.200905	0.0370673	0.143587	0.611914
test	PGK 1.00	iStar	cscc	0.222587	0.0479149	0.183214	0.631525
test	PGLS	iStar	her2+	-0.00688835	0.0283717	0.00743082	0.516499
test	PHB2	iStar	cscc	0.142908	0.0290336	0.119645	0.595302
test	PHF11	iStar	her2+	0.0324458	0.0308451	0.0613015	0.539702
test	PHF13	iStar	her2+	0.0274221	0.0318358	0.05178	0.586861
test	PHF21A	iStar	her2+	0.0575212	0.0337897	0.0713585	0.561892
test	PHKB	iStar	her2+	0.0889433	0.0262884	0.0990624	0.540753
test	PI3	iStar	cscc	0.198104	0.042244	0.181977	0.596061
test	PIGQ	iStar	her2+	0.0773676	0.0348183	0.086456	0.564593
test	PIH1D1	iStar	her2+	0.024967	0.0280061	0.0240599	0.541122
test	PILRA	iStar	her2+	0.012946	0.0285457	0.0448405	0.560182
test	PIM2	iStar	her2+	0.0747078	0.0235387	0.0787533	0.562988
test	PITX1	iStar	her2+	0.0250075	0.0262448	0.0355542	0.540743
test	PKM	iStar	cscc	0.2966	0.0547641	0.236606	0.64694
test	PKNOX1	iStar	her2+	-0.0200711	0.0282154	0.0205135	0.550812
test	PKP1	iStar	cscc	0.362953	0.0721265	0.288797	0.649537
test	PKP3	iStar	cscc	0.2811	0.055634	0.229027	0.655567
test	PLAC9	iStar	her2+	0.0058846	0.0196971	0.0296779	0.497459
test	PLEC	iStar	cscc	0.255306	0.0423071	0.234707	0.626696
test	PLEKHO2	iStar	her2+	0.0501477	0.0260083	0.0637912	0.540501
test	PLIN2	iStar	her2+	0.00819381	0.0315262	0.0386629	0.55127
test	PLK1	iStar	her2+	0.0965805	0.0329734	0.104754	0.621661
test	PLK2	iStar	cscc	0.148715	0.0344754	0.128236	0.605851
test	PLK2	iStar	her2+	0.0267605	0.0303082	0.0483772	0.56306
test	PLLP	iStar	her2+	-0.0117786	0.0256041	0.0160563	0.527359
test	PLP2	iStar	cscc	0.261401	0.0434249	0.193048	0.628345
test	PLP2	iStar	her2+	0.0821967	0.0286189	0.0886394	0.558349
test	PLPPR2	iStar	her2+	0.0751086	0.0325478	0.0803797	0.567042
test	PLS3	iStar	cscc	0.18657	0.0365101	0.143926	0.610891
test	PLSCR1	iStar	her2+	0.0690076	0.032707	0.0994423	0.587364
test	PLTP	iStar	her2+	-0.000491258	0.027567	0.0112281	0.486878
test	PLVAP	iStar	her2+	0.0599391	0.0311084	0.0654441	0.553557
test	PLXNA1	iStar	her2+	0.0176332	0.037916	0.0339738	0.563101
test	PLXNB2	iStar	cscc	0.186093	0.0361196	0.149679	0.619294
test	PLXND1	iStar	her2+	0.0831814	0.0403899	0.0913572	0.517371
test	PMEPA1	iStar	cscc	0.100054	0.0197341	0.105502	0.547614
test	PMP22	iStar	her2+	0.0358715	0.0295785	0.0479942	0.536808
test	PNISR	iStar	her2+	0.0266277	0.0266364	0.0433335	0.52236
test	PNMT	iStar	her2+	0.107103	0.0434513	0.116256	0.561457
test	PNP	iStar	her2+	0.059178	0.0305911	0.063681	0.602981
test	PNPLA6	iStar	her2+	0.0277732	0.0220221	0.0449745	0.530405
test	PODNL1	iStar	her2+	0.0230853	0.0188783	0.03245	0.558685
test	PODXL	iStar	her2+	0.0319489	0.0298228	0.0448293	0.542219
test	POLR2A	iStar	cscc	0.160469	0.030917	0.140092	0.615673
test	POLR2E	iStar	cscc	0.157277	0.032623	0.143938	0.64319
test	POLR2E	iStar	her2+	0.101675	0.0413695	0.097988	0.558437
test	POLR2J	iStar	her2+	0.0475687	0.0306105	0.0548262	0.532933
test	POLR2L	iStar	cscc	0.214434	0.0428941	0.161969	0.631835
test	POMP	iStar	cscc	0.146166	0.028903	0.118918	0.585989
test	POR	iStar	her2+	0.0750443	0.0351264	0.0816353	0.532046
test	POSTN	iStar	cscc	0.145064	0.0342371	0.133107	0.61416
test	POSTN	iStar	her2+	0.0729251	0.0451435	0.0596636	0.578677
test	PPA1	iStar	cscc	0.14256	0.0285271	0.0978309	0.594936
test	PPDPF	iStar	cscc	0.264424	0.0464017	0.210031	0.635618
test	PPHLN1	iStar	her2+	0.0427025	0.0296553	0.0640278	0.56046
test	PPIA	iStar	cscc	0.290981	0.0528027	0.226329	0.630522
test	PPIB	iStar	her2+	0.0148885	0.0272346	0.0248879	0.511954
test	PPIH	iStar	her2+	0.0304869	0.0393855	0.0642166	0.607195
test	PPL	iStar	cscc	0.266067	0.044654	0.228345	0.630882
test	PPM1G	iStar	her2+	0.0694461	0.0363207	0.0868181	0.553113
test	PPP1CA	iStar	cscc	0.25574	0.0489318	0.199817	0.635048
test	PPP1CB	iStar	cscc	0.170504	0.0396297	0.126063	0.606383
test	PPP1R14B	iStar	cscc	0.225782	0.0417733	0.190886	0.65303
test	PPP1R1A	iStar	her2+	-0.00333233	0.0360139	0.0116974	0.522908
test	PPP1R1B	iStar	her2+	0.111222	0.0419628	0.114588	0.575489
test	PPP1R37	iStar	her2+	0.0527452	0.0248044	0.0573881	0.568029
test	PPP2CA	iStar	cscc	0.19253	0.0325935	0.14854	0.615551
test	PPP4C	iStar	cscc	0.167045	0.0311449	0.153203	0.597819
test	PRDX1	iStar	cscc	0.247872	0.0502185	0.194661	0.629573
test	PRDX6	iStar	cscc	0.134973	0.0299075	0.109264	0.589305
test	PRELID1	iStar	cscc	0.240611	0.0458654	0.19794	0.633939
test	PRKAB1	iStar	her2+	0.0375216	0.0369642	0.0502524	0.580881
test	PRKAR1A	iStar	cscc	0.165752	0.028887	0.129623	0.599149
test	PRKCSH	iStar	her2+	0.144303	0.0439457	0.14512	0.563043
test	PRNP	iStar	cscc	0.272655	0.0448981	0.225569	0.62818
test	PROM2	iStar	cscc	0.240041	0.044712	0.176887	0.642596
test	PROSER1	iStar	her2+	0.060357	0.0333042	0.0775422	0.615094
test	PRPF6	iStar	her2+	0.0777772	0.0324416	0.0854042	0.563974
test	PRPSAP1	iStar	her2+	0.0354346	0.0264334	0.0462939	0.576894
test	PRRC2C	iStar	cscc	0.170901	0.0284277	0.166125	0.599849
test	PRSS23	iStar	cscc	0.14976	0.0258813	0.146143	0.589685
test	PSAP	iStar	cscc	0.304686	0.0509036	0.240984	0.653713
test	PSCA	iStar	her2+	-0.0126542	0.0247403	0.00413801	0.487336
test	PSMA1	iStar	cscc	0.17112	0.0314042	0.144769	0.62037
test	PSMA4	iStar	cscc	0.181964	0.0373961	0.152751	0.614124
test	PSMA7	iStar	cscc	0.189765	0.0300709	0.16393	0.58628
test	PSMB1	iStar	cscc	0.142556	0.02566	0.109436	0.59458
test	PSMB2	iStar	cscc	0.183409	0.0336456	0.170685	0.609977
test	PSMB3	iStar	cscc	0.250714	0.0437643	0.21119	0.631834
test	PSMB4	iStar	cscc	0.213282	0.0392484	0.181061	0.628921
test	PSMB5	iStar	cscc	0.151642	0.0316767	0.129956	0.627082
test	PSMB6	iStar	cscc	0.180004	0.0329933	0.151858	0.60075
test	PSMB7	iStar	cscc	0.228047	0.0380232	0.206377	0.611384
test	PSMB8	iStar	cscc	0.173587	0.0322382	0.1393	0.617297
test	PSMC5	iStar	cscc	0.242478	0.0365988	0.204966	0.628165
test	PSMD1	iStar	cscc	0.124383	0.0246606	0.127031	0.578068
test	PSMD2	iStar	cscc	0.188232	0.0346242	0.17253	0.614338
test	PSMD3	iStar	cscc	0.157638	0.0290886	0.154686	0.616723
test	PSMD4	iStar	her2+	0.0846553	0.0329027	0.0826812	0.556538
test	PSMD8	iStar	cscc	0.173756	0.0343589	0.14314	0.600153
test	PSME1	iStar	cscc	0.190773	0.0379262	0.163915	0.632142
test	PSME2	iStar	cscc	0.223583	0.0388684	0.1965	0.615817
test	PSTPIP1	iStar	her2+	0.0498664	0.0231486	0.0659063	0.554882
test	PTBP1	iStar	cscc	0.314051	0.0546873	0.249189	0.651379
test	PTBP3	iStar	cscc	0.146936	0.0284452	0.121616	0.578428
test	PTGDS	iStar	her2+	0.139024	0.037527	0.127606	0.582346
test	PTGES3	iStar	cscc	0.240419	0.0399922	0.19209	0.618557
test	PTGFRN	iStar	cscc	0.19386	0.0351206	0.14179	0.617557
test	PTMA	iStar	cscc	0.327649	0.058636	0.248924	0.622246
test	PTMS	iStar	cscc	0.154555	0.0298518	0.142617	0.611028
test	PTOV1	iStar	her2+	0.118177	0.0419817	0.113703	0.561914
test	PTP4A1	iStar	cscc	0.158062	0.0272689	0.135018	0.610109
test	PTP4A2	iStar	cscc	0.101613	0.0198603	0.0931747	0.553731
test	PTP4A3	iStar	her2+	-0.00624069	0.0258496	0.00944423	0.482278
test	PTPRC	iStar	her2+	0.0834921	0.0305458	0.0943765	0.569025
test	PTPRF	iStar	cscc	0.233514	0.042785	0.200682	0.594383
test	PTPRJ	iStar	her2+	0.0543475	0.0332039	0.06949	0.578808
test	PTRF	iStar	cscc	0.280269	0.0474907	0.244637	0.634643
test	PTRF	iStar	her2+	0.0385832	0.0333861	0.0548259	0.508882
test	PTRH1	iStar	her2+	0.0435816	0.0232097	0.0695575	0.552251
test	PUS3	iStar	her2+	0.0416313	0.0275087	0.0675386	0.570501
test	PWP1	iStar	her2+	0.00542237	0.0311423	0.0399004	0.55864
test	PWWP2B	iStar	her2+	0.029787	0.0260049	0.0469061	0.544515
test	PXDN	iStar	her2+	0.0839525	0.0354524	0.0839121	0.55352
test	PYCARD	iStar	cscc	0.14333	0.0294378	0.112549	0.599706
test	PYGL	iStar	cscc	0.194237	0.0305995	0.169158	0.622649
test	PYURF	iStar	her2+	0.057613	0.0279648	0.0715111	0.587787
test	QARS	iStar	cscc	0.174542	0.0306471	0.122976	0.609855
test	QSOX1	iStar	cscc	0.121182	0.027222	0.123261	0.589443
test	QSOX1	iStar	her2+	0.10511	0.0425125	0.0999399	0.549456
test	R3HDM2	iStar	her2+	0.0296933	0.0299055	0.0453025	0.578676
test	RAB10	iStar	cscc	0.163619	0.0299926	0.128381	0.59041
test	RAB11A	iStar	cscc	0.205285	0.0376104	0.168978	0.612529
test	RAB11FIP1	iStar	her2+	0.088661	0.0375533	0.10333	0.540202
test	RAB18	iStar	cscc	0.134802	0.0273816	0.129059	0.572106
test	RAB25	iStar	cscc	0.184732	0.0332478	0.155211	0.611765
test	RAB3A	iStar	her2+	1.88687e-05	0.0247607	0.0296167	0.516043
test	RAB3GAP1	iStar	her2+	0.0829966	0.0314724	0.0854545	0.590627
test	RAB3IL1	iStar	her2+	-0.0102191	0.0242722	0.0110059	0.481904
test	RAB7A	iStar	cscc	0.222932	0.0388754	0.182856	0.617673
test	RABGAP1L	iStar	her2+	0.0471536	0.0301181	0.059345	0.550649
test	RAC1	iStar	cscc	0.224548	0.0338448	0.176378	0.598415
test	RACK1	iStar	cscc	0.37389	0.0673253	0.275404	0.641967
test	RAD23B	iStar	cscc	0.170476	0.0294947	0.157526	0.581975
test	RALBP1	iStar	her2+	0.014996	0.0255751	0.042382	0.549986
test	RALGAPA2	iStar	her2+	0.00967493	0.0248786	0.0268336	0.55375
test	RAMP2	iStar	her2+	0.0237088	0.022117	0.0462544	0.555045
test	RAN	iStar	cscc	0.237256	0.0419005	0.18792	0.622726
test	RAP1B	iStar	cscc	0.146737	0.0259807	0.131233	0.591505
test	RAP1B	iStar	her2+	-0.00749857	0.0278766	0.0200454	0.498936
test	RARS2	iStar	her2+	0.0144598	0.0240849	0.0560926	0.559796
test	RASA2	iStar	her2+	0.0264529	0.0240942	0.04724	0.49279
test	RASGRP2	iStar	her2+	-0.00626504	0.0262936	0.026417	0.517483
test	RASSF3	iStar	her2+	0.00438904	0.0296981	0.0204826	0.526189
test	RBL1	iStar	her2+	-0.00352913	0.0309872	0.0231646	0.544041
test	RBM3	iStar	cscc	0.259358	0.0483148	0.19653	0.638906
test	RBM42	iStar	her2+	0.0500074	0.0318594	0.0631602	0.563772
test	RBM8A	iStar	cscc	0.184568	0.0366912	0.166546	0.616529
test	RBP1	iStar	cscc	0.127053	0.0253804	0.112821	0.565789
test	RBX1	iStar	cscc	0.1698	0.0334838	0.150399	0.616483
test	RECQL4	iStar	her2+	0.0790933	0.0335306	0.0960556	0.588716
test	RECQL5	iStar	her2+	0.0575282	0.028495	0.0642457	0.56007
test	REEP5	iStar	cscc	0.151399	0.0259162	0.125839	0.600576
test	REEP6	iStar	her2+	0.0263305	0.0311952	0.034377	0.523881
test	RER1	iStar	cscc	0.135437	0.0283849	0.11605	0.579403
test	RGS1	iStar	her2+	0.122828	0.0332452	0.143133	0.599652
test	RHCG	iStar	cscc	0.12591	0.025164	0.121223	0.588295
test	RHOA	iStar	cscc	0.174882	0.0337155	0.130558	0.602823
test	RHOB	iStar	her2+	0.111854	0.0519121	0.121299	0.59432
test	RHOC	iStar	cscc	0.156624	0.0325152	0.148821	0.617043
test	RIOK1	iStar	her2+	0.00936285	0.024588	0.0542074	0.530261
test	RMND1	iStar	her2+	0.0108144	0.0235855	0.0417427	0.539334
test	RNASE1	iStar	cscc	0.153509	0.0280996	0.137209	0.619684
test	RNASET2	iStar	her2+	0.0936622	0.0344519	0.0998914	0.548398
test	RND3	iStar	her2+	0.017847	0.0246086	0.0411985	0.579136
test	RNF135	iStar	her2+	0.0373505	0.0274236	0.0657312	0.557256
test	RNF149	iStar	cscc	0.137341	0.0330952	0.118715	0.609732
test	RNF170	iStar	her2+	0.0195887	0.0202644	0.0513805	0.526293
test	RNF187	iStar	cscc	0.220155	0.0391717	0.206793	0.630541
test	RNH1	iStar	cscc	0.258386	0.0455924	0.216465	0.64645
test	ROMO1	iStar	cscc	0.183966	0.0333303	0.147918	0.61802
test	RPL10	iStar	cscc	0.310753	0.056841	0.210685	0.637428
test	RPL10A	iStar	cscc	0.237741	0.0465181	0.15837	0.608325
test	RPL11	iStar	cscc	0.365596	0.0636764	0.255783	0.654254
test	RPL12	iStar	cscc	0.343661	0.0588159	0.244208	0.633023
test	RPL13	iStar	cscc	0.379455	0.0747672	0.294569	0.660216
test	RPL13A	iStar	cscc	0.352705	0.0626504	0.259704	0.645542
test	RPL14	iStar	cscc	0.299344	0.0537762	0.219693	0.642452
test	RPL15	iStar	cscc	0.325064	0.0594609	0.225641	0.636809
test	RPL18	iStar	cscc	0.342675	0.0601305	0.249376	0.636418
test	RPL18A	iStar	cscc	0.305079	0.0576349	0.219237	0.639715
test	RPL19	iStar	cscc	0.3273	0.0600614	0.21631	0.639405
test	RPL21	iStar	cscc	0.300348	0.0538549	0.233496	0.608647
test	RPL22	iStar	cscc	0.282073	0.0507117	0.221298	0.621437
test	RPL22L1	iStar	cscc	0.124522	0.0270592	0.129325	0.604209
test	RPL23	iStar	cscc	0.287256	0.0506189	0.213906	0.640348
test	RPL23A	iStar	cscc	0.203157	0.0313455	0.165061	0.591414
test	RPL24	iStar	cscc	0.343803	0.0658171	0.249753	0.64787
test	RPL26	iStar	cscc	0.321636	0.0571192	0.226893	0.625869
test	RPL27	iStar	cscc	0.330426	0.0624541	0.226979	0.631884
test	RPL27A	iStar	cscc	0.352201	0.0664793	0.23298	0.639646
test	RPL28	iStar	cscc	0.324987	0.0620093	0.259647	0.657286
test	RPL29	iStar	cscc	0.288404	0.0524008	0.223105	0.633618
test	RPL3	iStar	cscc	0.357831	0.0679865	0.26478	0.641723
test	RPL30	iStar	cscc	0.0927022	0.0238254	0.082631	0.555136
test	RPL31	iStar	cscc	0.3175	0.0623961	0.231306	0.639
test	RPL32	iStar	cscc	0.357597	0.0654885	0.272822	0.642431
test	RPL34	iStar	cscc	0.373584	0.070335	0.244979	0.666291
test	RPL35	iStar	cscc	0.248086	0.0459593	0.163759	0.628975
test	RPL35A	iStar	cscc	0.349561	0.0649777	0.224203	0.648242
test	RPL36	iStar	cscc	0.355734	0.0677984	0.280838	0.641731
test	RPL36A	iStar	cscc	0.290927	0.0475805	0.248059	0.612144
test	RPL36AL	iStar	cscc	0.240393	0.0443758	0.190641	0.623021
test	RPL37	iStar	cscc	0.315602	0.0613294	0.189751	0.645959
test	RPL37A	iStar	cscc	0.34109	0.0633577	0.243111	0.621264
test	RPL38	iStar	cscc	0.341918	0.0567843	0.250433	0.632059
test	RPL39	iStar	cscc	0.28585	0.0606455	0.192891	0.643409
test	RPL4	iStar	cscc	0.305353	0.0566198	0.231032	0.620917
test	RPL41	iStar	cscc	0.280494	0.0525112	0.192951	0.622813
test	RPL5	iStar	cscc	0.357015	0.0578022	0.259816	0.63208
test	RPL6	iStar	cscc	0.293668	0.0527978	0.217443	0.605092
test	RPL7	iStar	cscc	0.300466	0.0578749	0.206621	0.626231
test	RPL7A	iStar	cscc	0.319204	0.0566645	0.23385	0.615216
test	RPL8	iStar	cscc	0.40975	0.0840297	0.31899	0.682721
test	RPL9	iStar	cscc	0.394688	0.0722402	0.251849	0.661397
test	RPLP0	iStar	cscc	0.260913	0.0541101	0.187357	0.618596
test	RPLP1	iStar	cscc	0.309691	0.0608242	0.211654	0.599746
test	RPLP2	iStar	cscc	0.310636	0.064941	0.216417	0.636152
test	RPN1	iStar	cscc	0.117661	0.0251954	0.104366	0.579251
test	RPN2	iStar	cscc	0.266269	0.0435864	0.213092	0.615777
test	RPS10	iStar	cscc	0.30749	0.050041	0.256444	0.628438
test	RPS11	iStar	cscc	0.375053	0.0699377	0.26371	0.658848
test	RPS12	iStar	cscc	0.342303	0.0678941	0.231681	0.668968
test	RPS13	iStar	cscc	0.301955	0.0542506	0.245356	0.623131
test	RPS14	iStar	cscc	0.32161	0.0595094	0.219615	0.610782
test	RPS15	iStar	cscc	0.288946	0.0486718	0.225293	0.636698
test	RPS15A	iStar	cscc	0.32128	0.0521974	0.240928	0.624953
test	RPS16	iStar	cscc	0.312516	0.0566136	0.223259	0.633448
test	RPS17	iStar	cscc	0.367471	0.0645761	0.265356	0.635354
test	RPS18	iStar	cscc	0.320195	0.0558926	0.241055	0.592637
test	RPS19	iStar	cscc	0.348468	0.0649028	0.253388	0.635204
test	RPS2	iStar	cscc	0.31916	0.0600568	0.2287	0.63168
test	RPS20	iStar	cscc	0.302222	0.0568454	0.207854	0.64092
test	RPS21	iStar	cscc	0.252512	0.0440264	0.199556	0.595688
test	RPS23	iStar	cscc	0.323664	0.0597844	0.222669	0.648159
test	RPS24	iStar	cscc	0.3717	0.0690829	0.27076	0.63162
test	RPS25	iStar	cscc	0.347838	0.0616601	0.235083	0.639213
test	RPS26	iStar	cscc	0.238732	0.042943	0.172627	0.61446
test	RPS27	iStar	cscc	0.332056	0.0613329	0.214881	0.655941
test	RPS27A	iStar	cscc	0.329407	0.0617583	0.212413	0.633864
test	RPS28	iStar	cscc	0.261866	0.0496841	0.191844	0.609761
test	RPS29	iStar	cscc	0.297891	0.0488673	0.21414	0.586178
test	RPS3	iStar	cscc	0.338692	0.0632931	0.254593	0.651853
test	RPS3A	iStar	cscc	0.323802	0.0565446	0.228834	0.626167
test	RPS4X	iStar	cscc	0.365368	0.0686362	0.259722	0.649338
test	RPS4Y1	iStar	cscc	0.250617	0.0513762	0.20116	0.635979
test	RPS5	iStar	cscc	0.302651	0.0559774	0.226191	0.625845
test	RPS6	iStar	cscc	0.355303	0.0719863	0.257896	0.663934
test	RPS7	iStar	cscc	0.278183	0.053052	0.205979	0.599195
test	RPS8	iStar	cscc	0.344663	0.0647276	0.220433	0.648443
test	RPS9	iStar	cscc	0.31713	0.0576872	0.219882	0.644188
test	RPSA	iStar	cscc	0.272441	0.0522131	0.201058	0.616838
test	RRAS	iStar	her2+	0.027502	0.0249045	0.0445659	0.520627
test	RRBP1	iStar	cscc	0.144278	0.0307954	0.138975	0.604913
test	RSL1D1	iStar	her2+	0.0495624	0.0297237	0.064584	0.527836
test	RSRP1	iStar	her2+	0.0314554	0.0303157	0.0498844	0.543674
test	RTN4	iStar	cscc	0.18804	0.0373323	0.150553	0.591094
test	RUVBL1	iStar	her2+	0.0254974	0.0275512	0.0407324	0.582743
test	S100A10	iStar	cscc	0.289739	0.0575966	0.209723	0.630135
test	S100A11	iStar	cscc	0.306553	0.0566405	0.215762	0.647741
test	S100A14	iStar	cscc	0.355898	0.067313	0.282963	0.63745
test	S100A14	iStar	her2+	0.0926312	0.0512444	0.0968426	0.505153
test	S100A16	iStar	cscc	0.294055	0.0588103	0.237671	0.636256
test	S100A2	iStar	cscc	0.317417	0.0690974	0.241822	0.630385
test	S100A4	iStar	cscc	0.166744	0.0367444	0.145681	0.611604
test	S100A6	iStar	cscc	0.282544	0.0548876	0.231776	0.62638
test	S100A7	iStar	cscc	0.315902	0.0654082	0.236801	0.64593
test	S100A7A	iStar	cscc	0.24879	0.0456957	0.204476	0.60947
test	S100A8	iStar	cscc	0.361987	0.0742326	0.300599	0.574613
test	S100A9	iStar	cscc	0.313937	0.0662823	0.264861	0.803396
test	S100A9	iStar	her2+	0.113848	0.0408117	0.112255	0.565046
test	SAMM50	iStar	her2+	0.00570975	0.0316238	0.0273688	0.513847
test	SARAF	iStar	cscc	0.163341	0.0278878	0.116443	0.608966
test	SASH1	iStar	her2+	0.0307885	0.0302887	0.0584359	0.567246
test	SAT1	iStar	cscc	0.153562	0.0315841	0.140209	0.59179
test	SAT1	iStar	her2+	0.0513583	0.0485005	0.0479579	0.528569
test	SBSN	iStar	cscc	0.324304	0.0652995	0.25083	0.637914
test	SCAF1	iStar	her2+	0.0535207	0.0250964	0.0688557	0.539938
test	SCD	iStar	her2+	0.213344	0.0737085	0.203717	0.646676
test	SCNN1D	iStar	her2+	0.0492823	0.024931	0.0780253	0.59468
test	SCP2	iStar	cscc	0.147009	0.0263908	0.110839	0.602928
test	SCX	iStar	her2+	0.053297	0.0317262	0.0790044	0.60533
test	SDC1	iStar	cscc	0.291392	0.0596327	0.237689	0.651309
test	SDHB	iStar	her2+	0.0619698	0.0360585	0.0637713	0.599721
test	SEC13	iStar	cscc	0.0783164	0.0220039	0.0767126	0.570897
test	SEC14L2	iStar	her2+	0.0318438	0.0350503	0.0375547	0.517044
test	SEC23A	iStar	her2+	0.040217	0.0199656	0.0558237	0.5324
test	SEC61A1	iStar	cscc	0.260363	0.0442599	0.213138	0.642398
test	SEC61B	iStar	cscc	0.148753	0.0235203	0.124081	0.584882
test	SEC61G	iStar	cscc	0.142617	0.0304638	0.120647	0.576296
test	SEMA3B	iStar	her2+	0.0570205	0.0360638	0.082508	0.585504
test	SEMA4B	iStar	her2+	0.120452	0.0387658	0.121889	0.618974
test	SEPP1	iStar	cscc	0.0854317	0.0176788	0.0795872	0.571428
test	2009-09-01	iStar	cscc	0.250383	0.0395051	0.212829	0.608117
test	SEPW1	iStar	cscc	0.19485	0.0332722	0.166577	0.619099
test	SERBP1	iStar	cscc	0.187127	0.0354521	0.163885	0.589207
test	SERF2	iStar	cscc	0.237026	0.0424916	0.164002	0.616691
test	SERINC2	iStar	cscc	0.161155	0.0277071	0.133725	0.605612
test	SERP1	iStar	cscc	0.205618	0.0327753	0.171079	0.620072
test	SERPINB1	iStar	cscc	0.154622	0.0346244	0.132207	0.587658
test	SERPINB13	iStar	cscc	0.273844	0.0479577	0.217769	0.633104
test	SERPINB3	iStar	cscc	0.235978	0.0384722	0.20392	0.580065
test	SERPINB4	iStar	cscc	0.213091	0.0389414	0.168573	0.602769
test	SERPINB5	iStar	cscc	0.20445	0.039245	0.17458	0.605861
test	SERPINE2	iStar	cscc	0.102983	0.0247438	0.117287	0.561147
test	SERPINH1	iStar	cscc	0.170278	0.0327333	0.161624	0.639276
test	SET	iStar	cscc	0.16122	0.0344822	0.123151	0.593921
test	SF1	iStar	cscc	0.210231	0.0350941	0.198217	0.60143
test	SF3B1	iStar	cscc	0.238947	0.0349296	0.231903	0.630858
test	SF3B4	iStar	her2+	0.0625744	0.0407179	0.0609234	0.55205
test	SF3B5	iStar	cscc	0.223075	0.03864	0.192156	0.635279
test	SFN	iStar	cscc	0.403774	0.0879959	0.327664	0.613087
test	SFPQ	iStar	cscc	0.227976	0.0364089	0.182574	0.609037
test	SFSWAP	iStar	her2+	0.0580513	0.0277174	0.0685541	0.602211
test	SGTA	iStar	her2+	0.079661	0.0334836	0.0899942	0.547217
test	SH3BGRL3	iStar	cscc	0.230331	0.0479876	0.186535	0.617961
test	SH3BP5L	iStar	her2+	0.0236916	0.0270355	0.0481429	0.571846
test	SHFM1	iStar	cscc	0.18011	0.0350652	0.148792	0.612075
test	SIGLEC1	iStar	her2+	0.0471373	0.0227641	0.0519483	0.556194
test	SIGMAR1	iStar	her2+	-0.00867066	0.0208634	0.00484141	0.504171
test	SKP1	iStar	cscc	0.249615	0.0463777	0.207011	0.636196
test	SLC16A2	iStar	her2+	0.0896916	0.0312985	0.0665369	0.551716
test	SLC16A3	iStar	her2+	0.00565098	0.0347388	0.0225313	0.524764
test	SLC22A18	iStar	her2+	0.00573733	0.0270627	0.0319245	0.535821
test	SLC25A24	iStar	her2+	0.0215806	0.0328398	0.0501032	0.53878
test	SLC25A3	iStar	cscc	0.231718	0.0446751	0.177087	0.614956
test	SLC25A5	iStar	cscc	0.171778	0.0362466	0.131798	0.607525
test	SLC25A6	iStar	cscc	0.320975	0.054074	0.251504	0.644545
test	SLC2A1	iStar	cscc	0.257561	0.0493912	0.23368	0.622351
test	SLC2A1	iStar	her2+	0.109873	0.0370293	0.118462	0.607258
test	SLC2A4RG	iStar	cscc	0.185818	0.0344937	0.143346	0.632685
test	SLC2A8	iStar	her2+	-0.0155275	0.032164	0.0141128	0.528769
test	SLC35A2	iStar	her2+	0.0464957	0.0312357	0.057821	0.56602
test	SLC38A2	iStar	cscc	0.200577	0.0375172	0.155792	0.616392
test	SLC39A6	iStar	cscc	0.112815	0.0276254	0.102985	0.575451
test	SLC3A2	iStar	cscc	0.19934	0.0339815	0.162111	0.618761
test	SLC43A1	iStar	her2+	0.0277947	0.017694	0.0488166	0.534571
test	SLC4A5	iStar	her2+	0.00602089	0.0331902	0.0318128	0.552457
test	SLC7A1	iStar	cscc	0.21383	0.0403492	0.186551	0.643412
test	SLC7A5	iStar	cscc	0.236338	0.0440258	0.203211	0.643312
test	SLC8B1	iStar	her2+	0.0523823	0.023687	0.0695727	0.546302
test	SLC9A3R1	iStar	cscc	0.131595	0.0310237	0.109938	0.604517
test	SLC9A3R2	iStar	her2+	0.0539712	0.0286597	0.0770447	0.539026
test	SLC9A8	iStar	her2+	0.0457128	0.0295851	0.0627745	0.572076
test	SLFN13	iStar	her2+	-0.0176078	0.030519	0.00947621	0.603715
test	SLIRP	iStar	cscc	0.232956	0.0387028	0.181888	0.623791
test	SLPI	iStar	cscc	0.241743	0.0547382	0.198824	0.634602
test	SLPI	iStar	her2+	-0.00418155	0.0246024	0.0306828	0.534933
test	SLURP1	iStar	cscc	0.16157	0.0248215	0.136362	0.612065
test	SMCHD1	iStar	her2+	0.0288869	0.021882	0.0584043	0.525983
test	SMG9	iStar	her2+	0.0702786	0.0234305	0.0855212	0.553913
test	SMYD2	iStar	her2+	0.0634935	0.0289559	0.0823681	0.56897
test	SNAPC3	iStar	her2+	0.0523943	0.028944	0.0772923	0.594012
test	SNF8	iStar	her2+	0.0479593	0.0383324	0.0609726	0.534687
test	SNRPB	iStar	cscc	0.175295	0.0323885	0.154314	0.614669
test	SNRPD2	iStar	cscc	0.258932	0.0427101	0.201952	0.640614
test	SNRPD3	iStar	cscc	0.182618	0.0357543	0.158096	0.614926
test	SNRPD3	iStar	her2+	0.0749349	0.0371588	0.0822457	0.580555
test	SNRPF	iStar	cscc	0.171115	0.0333035	0.144111	0.608534
test	SNRPG	iStar	cscc	0.0992155	0.0246634	0.0819327	0.594075
test	SNTA1	iStar	her2+	0.0243623	0.0189547	0.0340406	0.534606
test	SNX3	iStar	cscc	0.0964625	0.0249197	0.0871108	0.572703
test	SNX33	iStar	her2+	0.0483739	0.0234321	0.0527312	0.545361
test	SNX8	iStar	her2+	0.0408348	0.0275478	0.0556154	0.56232
test	SOD2	iStar	cscc	0.0972459	0.0276321	0.0826765	0.572124
test	SOD3	iStar	her2+	0.028299	0.0231414	0.0399741	0.527483
test	SON	iStar	cscc	0.0773648	0.0203467	0.080092	0.539816
test	SOS 2	iStar	her2+	0.0146744	0.0265211	0.044049	0.526793
test	SOX4	iStar	her2+	0.0906379	0.0412433	0.0905756	0.556463
test	SP6	iStar	her2+	-0.0184279	0.0280418	0.0128849	0.534683
test	SPAG9	iStar	her2+	0.0220915	0.0283101	0.0404578	0.542436
test	SPARC	iStar	cscc	0.284521	0.0539905	0.24226	0.636229
test	SPARC	iStar	her2+	0.117766	0.0545334	0.0995345	0.521347
test	SPIN1	iStar	her2+	0.0923849	0.0326349	0.111729	0.599117
test	SPINK5	iStar	cscc	0.306886	0.0478325	0.265597	0.600363
test	SPINK6	iStar	cscc	0.0396733	0.0209935	0.0528152	0.524557
test	SPINT2	iStar	cscc	0.226996	0.0461503	0.177183	0.603776
test	SPRR1A	iStar	cscc	0.105679	0.0248705	0.0747153	0.573095
test	SPRR1B	iStar	cscc	0.303068	0.0593819	0.233203	0.584728
test	SPRR2A	iStar	cscc	0.113029	0.041843	0.0933053	0.59555
test	SPRR2B	iStar	cscc	0.112957	0.0257447	0.0941669	0.584743
test	SPRR2D	iStar	cscc	0.0689379	0.0292821	0.0723859	0.582887
test	SPRR2E	iStar	cscc	0.099425	0.0303172	0.0786237	0.571782
test	SPRR2F	iStar	cscc	0.0283804	0.0236488	0.0410963	0.530572
test	SPRR2G	iStar	cscc	0.0815396	0.0209858	0.0807496	0.56802
test	SPRR3	iStar	cscc	0.073196	0.0180961	0.109815	0.55018
test	SPSB1	iStar	her2+	0.0208662	0.0254006	0.0343487	0.54375
test	SPTBN1	iStar	cscc	0.121543	0.0257563	0.101161	0.595276
test	SPTSSA	iStar	cscc	0.201615	0.0347558	0.16595	0.617619
test	SQLE	iStar	cscc	0.196202	0.0345097	0.173001	0.627071
test	SRGN	iStar	her2+	0.0812453	0.0299329	0.0633591	0.557166
test	SRM	iStar	cscc	0.183514	0.0358046	0.151742	0.627536
test	SRP14	iStar	cscc	0.091703	0.0244026	0.0869638	0.57317
test	SRP72	iStar	cscc	0.111288	0.0220913	0.113683	0.57009
test	SRP9	iStar	cscc	0.192876	0.0342143	0.167912	0.637551
test	SRPX2	iStar	her2+	0.0332354	0.0275798	0.0420471	0.5441
test	SRR	iStar	her2+	0.0702033	0.028412	0.0760544	0.549915
test	SRRM2	iStar	cscc	0.218843	0.0419101	0.187482	0.636817
test	SRRT	iStar	her2+	0.105511	0.0377037	0.114244	0.59345
test	SRSF1	iStar	her2+	0.0875756	0.0399695	0.0896103	0.582763
test	SRSF11	iStar	cscc	0.173503	0.0301711	0.159102	0.593738
test	SRSF2	iStar	cscc	0.236896	0.0405915	0.166095	0.643362
test	SRSF3	iStar	cscc	0.285238	0.0433807	0.239816	0.624744
test	SRSF5	iStar	cscc	0.223121	0.0395743	0.184731	0.641575
test	SRSF5	iStar	her2+	0.0707631	0.0372	0.0847011	0.554305
test	SRSF9	iStar	cscc	0.248116	0.0417474	0.210946	0.642822
test	SSR1	iStar	cscc	0.158144	0.0288064	0.119322	0.591296
test	SSR2	iStar	cscc	0.155038	0.0313661	0.139767	0.599062
test	SSR3	iStar	cscc	0.151457	0.0260425	0.139555	0.595149
test	SSR4	iStar	cscc	0.228482	0.0444963	0.201076	0.629265
test	SSSCA1	iStar	her2+	0.0207143	0.021897	0.0330315	0.520954
test	SSTR2	iStar	cscc	0.148275	0.0276492	0.11711	0.577422
test	ST14	iStar	cscc	0.172634	0.0371363	0.140545	0.622077
test	STAMBP	iStar	her2+	0.0293937	0.0295445	0.0464689	0.573538
test	STAT1	iStar	cscc	0.148366	0.0297355	0.134711	0.606262
test	STAT5A	iStar	her2+	0.002649	0.0169223	0.0170536	0.500778
test	STK17A	iStar	her2+	0.0292242	0.0276312	0.044196	0.557415
test	STK24	iStar	cscc	0.0859621	0.0229984	0.0763902	0.560685
test	STK4	iStar	her2+	0.00802704	0.0295923	0.036409	0.559917
test	STMN1	iStar	her2+	0.167075	0.0653556	0.180771	0.620086
test	STRAP	iStar	cscc	0.17011	0.033502	0.121142	0.601336
test	STRN3	iStar	her2+	-0.000772639	0.0263741	0.0250682	0.57178
test	STT3A	iStar	her2+	0.0349101	0.0239111	0.0466572	0.555929
test	STT3B	iStar	cscc	0.170264	0.030053	0.165769	0.599917
test	STUB1	iStar	cscc	0.172586	0.029028	0.154812	0.623589
test	SUB1	iStar	cscc	0.190303	0.0336445	0.152043	0.610579
test	SUGP1	iStar	her2+	0.0122961	0.0262094	0.0532525	0.57296
test	SULF2	iStar	cscc	0.168902	0.0318671	0.150093	0.612017
test	SUMO2	iStar	cscc	0.154405	0.02819	0.116942	0.579483
test	SURF1	iStar	her2+	0.0217343	0.0240772	0.0269072	0.535175
test	SURF4	iStar	cscc	0.174674	0.0342164	0.167442	0.596603
test	SVIL	iStar	her2+	0.0609092	0.0225879	0.0786519	0.563351
test	SYDE1	iStar	her2+	-0.0253766	0.0310654	0.00727409	0.521531
test	SYK	iStar	her2+	0.0424112	0.0272462	0.0440109	0.523837
test	SYNCRIP	iStar	cscc	0.174791	0.0324376	0.153046	0.611949
test	SYNGR2	iStar	cscc	0.258265	0.0433953	0.204443	0.625341
test	SYPL1	iStar	cscc	0.211997	0.0355685	0.164546	0.612158
test	TACC3	iStar	her2+	0.0691662	0.0295659	0.0839882	0.580281
test	TACSTD2	iStar	cscc	0.178976	0.0384841	0.157581	0.599776
test	TAGLN	iStar	cscc	0.102331	0.0263404	0.117175	0.59536
test	TAGLN2	iStar	cscc	0.365612	0.0672926	0.290663	0.663563
test	TALDO1	iStar	cscc	0.157619	0.0282211	0.131711	0.594314
test	TANC2	iStar	her2+	0.118659	0.0380457	0.115137	0.604005
test	TAP1	iStar	cscc	0.172725	0.0303001	0.158112	0.613706
test	TAPBP	iStar	cscc	0.291777	0.0484306	0.261282	0.657127
test	TARBP1	iStar	her2+	0.0613482	0.0267906	0.0748352	0.603522
test	TAX1BP1	iStar	her2+	0.0431449	0.0279387	0.0701077	0.535215
test	TAX1BP3	iStar	cscc	0.181342	0.0341464	0.152005	0.622153
test	TAX1BP3	iStar	her2+	0.0631208	0.0237686	0.0580478	0.555073
test	TBC1D10A	iStar	her2+	0.0486841	0.0282007	0.0670046	0.537884
test	TBC1D23	iStar	her2+	0.023274	0.0310882	0.0436813	0.57241
test	TBCA	iStar	her2+	0.00807397	0.0321764	0.046235	0.573852
test	TBXAS1	iStar	her2+	0.0132225	0.0281696	0.04879	0.567288
test	TCEA2	iStar	her2+	-0.000795269	0.0265209	0.0294124	0.514843
test	TCEA3	iStar	her2+	0.0632151	0.0350648	0.0819122	0.57709
test	TCEB2	iStar	cscc	0.2408	0.041382	0.194866	0.639563
test	TCF25	iStar	her2+	0.0546784	0.025621	0.0680763	0.529982
test	TCN1	iStar	cscc	0.0906916	0.023454	0.101446	0.585782
test	TDRD3	iStar	her2+	0.00938308	0.0232823	0.0462407	0.553349
test	TESK1	iStar	her2+	0.0566001	0.0312394	0.0655915	0.577237
test	TESMIN	iStar	her2+	0.0877197	0.0369584	0.109661	0.577106
test	TEX10	iStar	her2+	0.0229248	0.0268726	0.0455499	0.53661
test	TEX2	iStar	her2+	0.0865837	0.0451685	0.10758	0.641506
test	TFF3	iStar	her2+	0.0479151	0.0504047	0.0758937	0.541505
test	TFG	iStar	cscc	0.116211	0.0231419	0.106338	0.586479
test	TGFBI	iStar	cscc	0.185926	0.0412718	0.163788	0.614156
test	TGFBR2	iStar	her2+	0.0314522	0.0267	0.045483	0.522849
test	TGM1	iStar	cscc	0.237116	0.045421	0.20928	0.618011
test	THBD	iStar	cscc	0.129695	0.0287398	0.0967248	0.593537
test	THBS1	iStar	her2+	0.0514009	0.0290163	0.0560827	0.519006
test	THBS2	iStar	cscc	0.20324	0.0399364	0.16377	0.633349
test	THOC5	iStar	her2+	0.00595303	0.0242807	0.0283546	0.532492
test	THOC6	iStar	her2+	0.0329763	0.0327025	0.0595305	0.560745
test	TIGD5	iStar	her2+	0.0511534	0.0260874	0.0566442	0.555952
test	TIMM13	iStar	cscc	0.232221	0.0441597	0.193218	0.646327
test	TIMM8B	iStar	cscc	0.172886	0.0352221	0.140516	0.59193
test	TIMP1	iStar	cscc	0.121628	0.0296667	0.12539	0.601236
test	TIMP1	iStar	her2+	0.11692	0.0571886	0.111184	0.518636
test	TJP3	iStar	her2+	0.100853	0.0295387	0.10279	0.594099
test	TKT	iStar	cscc	0.208695	0.0378109	0.198955	0.621663
test	TM7SF2	iStar	her2+	0.0584277	0.0343638	0.0664957	0.548986
test	TM9SF3	iStar	cscc	0.195724	0.0316581	0.173774	0.618907
test	TMA7	iStar	cscc	0.22028	0.0445795	0.204923	0.613032
test	TMBIM1	iStar	cscc	0.155476	0.0266701	0.142455	0.595725
test	TMBIM6	iStar	cscc	0.217177	0.0375857	0.183585	0.596413
test	TMBIM6	iStar	her2+	0.167974	0.0624402	0.151343	0.581023
test	TMED10	iStar	cscc	0.228436	0.0394747	0.184913	0.631854
test	TMED2	iStar	cscc	0.200509	0.0349798	0.1712	0.62592
test	TMED3	iStar	cscc	0.206037	0.037393	0.182429	0.618854
test	TMED9	iStar	cscc	0.132798	0.0264033	0.121573	0.603785
test	TMEM101	iStar	her2+	0.0371046	0.023977	0.0578365	0.543685
test	TMEM123	iStar	her2+	0.168048	0.0573192	0.148455	0.617963
test	TMEM14B	iStar	her2+	0.0665802	0.0331083	0.0802456	0.584996
test	TMEM154	iStar	cscc	0.175227	0.0326506	0.151656	0.616223
test	TMEM160	iStar	her2+	0.0544691	0.0300201	0.0590181	0.527216
test	TMEM184A	iStar	her2+	0.0649486	0.0319661	0.0770388	0.551564
test	TMEM259	iStar	her2+	0.105226	0.0441643	0.113789	0.539529
test	TMEM45A	iStar	cscc	0.281463	0.0445114	0.22133	0.599805
test	TMEM54	iStar	cscc	0.197272	0.0421988	0.173075	0.641816
test	TMEM59	iStar	cscc	0.196637	0.0323924	0.155942	0.61406
test	TMEM86A	iStar	her2+	0.0117229	0.028993	0.0241813	0.524134
test	TMSB10	iStar	cscc	0.368629	0.0718348	0.277534	0.655765
test	TMSB4X	iStar	cscc	0.291756	0.0470032	0.207575	0.600539
test	TMX1	iStar	her2+	0.0383951	0.0312302	0.0586119	0.585468
test	TNC	iStar	cscc	0.148539	0.0286298	0.126013	0.594489
test	TNC	iStar	her2+	0.0666626	0.0387777	0.0864586	0.612879
test	TNFRSF14	iStar	her2+	0.0320897	0.0217984	0.0469816	0.532922
test	TNFRSF1A	iStar	cscc	0.178022	0.0338012	0.150433	0.642127
test	TNFRSF21	iStar	her2+	0.0115285	0.0269348	0.039236	0.482058
test	TNFRSF4	iStar	her2+	0.0910887	0.0262101	0.0774533	0.544781
test	TNNT1	iStar	her2+	0.0127899	0.0335935	0.0579934	0.599559
test	TNS4	iStar	cscc	0.233892	0.0416749	0.187991	0.633055
test	TOLLIP	iStar	cscc	0.217679	0.0380551	0.173582	0.635232
test	TOM1L2	iStar	her2+	0.014005	0.0247497	0.0292883	0.550173
test	TOMM20	iStar	cscc	0.197707	0.039828	0.153318	0.632645
test	TOMM7	iStar	cscc	0.208157	0.0404154	0.16042	0.629247
test	TP53I3	iStar	her2+	0.0139358	0.021781	0.0366697	0.539082
test	TP63	iStar	cscc	0.221404	0.0430217	0.164959	0.622385
test	TPBG	iStar	cscc	0.136182	0.0278201	0.14188	0.596307
test	TPI1	iStar	cscc	0.229117	0.0439151	0.186791	0.622953
test	TPM2	iStar	her2+	0.00537941	0.0304524	0.0161633	0.519027
test	TPM3	iStar	cscc	0.22655	0.037606	0.187499	0.615289
test	TPM4	iStar	cscc	0.19126	0.0345957	0.132661	0.604548
test	TPSB2	iStar	cscc	0.172223	0.0344243	0.180396	0.625888
test	TPT1	iStar	cscc	0.328612	0.0647848	0.229432	0.645633
test	TRA2B	iStar	cscc	0.17993	0.0331628	0.135876	0.608987
test	TRAC	iStar	her2+	0.162575	0.0383627	0.157872	0.556557
test	TRAF5	iStar	her2+	0.0249858	0.0280078	0.0421908	0.527783
test	TRAM1	iStar	cscc	0.128269	0.024418	0.122765	0.599236
test	TRAP1	iStar	her2+	0.041878	0.0342074	0.0611979	0.540638
test	TRAPPC4	iStar	her2+	0.0636533	0.0230478	0.0776085	0.554248
test	TRIM14	iStar	her2+	0.0520491	0.0320739	0.0741558	0.567933
test	TRIM22	iStar	her2+	0.0545552	0.0367064	0.0701056	0.538194
test	TRIM25	iStar	her2+	0.124254	0.0367988	0.138671	0.579658
test	TRIM29	iStar	cscc	0.32837	0.0629489	0.267538	0.648419
test	TRIM47	iStar	her2+	0.0136401	0.0207373	0.0277008	0.519873
test	TSPAN33	iStar	her2+	0.0090429	0.0236102	0.0291007	0.551204
test	TSPO	iStar	cscc	0.27171	0.052779	0.204528	0.649493
test	TSR2	iStar	her2+	-0.000807994	0.0203407	0.0133395	0.518506
test	TTC31	iStar	her2+	0.0280699	0.026851	0.055647	0.568413
test	TTI1	iStar	her2+	0.0251047	0.0193078	0.0561937	0.564779
test	TUBA4A	iStar	cscc	0.323253	0.0589692	0.284969	0.661807
test	TUBB	iStar	cscc	0.257914	0.0442648	0.208688	0.62703
test	TUBB2A	iStar	cscc	0.253307	0.0414848	0.190451	0.619956
test	TUBB4B	iStar	cscc	0.176455	0.032548	0.147564	0.60259
test	TUBB6	iStar	cscc	0.230653	0.0399358	0.18116	0.627337
test	TUFM	iStar	cscc	0.255465	0.04692	0.220855	0.640559
test	TWF1	iStar	cscc	0.0721239	0.0238022	0.0666177	0.574661
test	TXN	iStar	cscc	0.182087	0.040503	0.132116	0.595307
test	TXN2	iStar	her2+	0.0451845	0.025924	0.0523308	0.52122
test	TXNDC17	iStar	cscc	0.1927	0.0361768	0.130543	0.609167
test	TXNDC17	iStar	her2+	0.10389	0.0492985	0.120456	0.579649
test	TXNIP	iStar	cscc	0.0869289	0.0198665	0.0936061	0.555837
test	TXNL4A	iStar	cscc	0.189841	0.0348077	0.150664	0.624331
test	TXNRD2	iStar	her2+	0.103162	0.0335832	0.100615	0.574974
test	TYMP	iStar	cscc	0.252911	0.0495609	0.203001	0.658244
test	TYROBP	iStar	her2+	0.048893	0.0351607	0.061193	0.53108
test	UBA1	iStar	cscc	0.114581	0.0252959	0.103651	0.56939
test	UBA52	iStar	cscc	0.319453	0.0660503	0.249942	0.647193
test	UBA52	iStar	her2+	0.162485	0.0599723	0.153897	0.599666
test	UBA6	iStar	her2+	0.0762844	0.0321365	0.100436	0.5685
test	UBAP2L	iStar	her2+	0.143087	0.0393273	0.148717	0.621983
test	UBB	iStar	cscc	0.174687	0.0258347	0.156835	0.597221
test	UBC	iStar	cscc	0.276639	0.0484241	0.220711	0.62019
test	UBE2D2	iStar	cscc	0.107299	0.0233178	0.0862044	0.577122
test	UBE2D3	iStar	cscc	0.238289	0.0383082	0.205688	0.621427
test	UBE2I	iStar	cscc	0.190697	0.0363463	0.144367	0.626477
test	UBE2L3	iStar	cscc	0.181046	0.0315531	0.176386	0.627381
test	UBE2M	iStar	cscc	0.173644	0.0331943	0.136475	0.617083
test	UBE2W	iStar	her2+	0.106237	0.029812	0.104491	0.605694
test	UBL5	iStar	cscc	0.19507	0.0354247	0.162066	0.630163
test	UBL7	iStar	her2+	-0.00977982	0.0233645	0.0199598	0.515451
test	UBR2	iStar	her2+	0.033384	0.0268115	0.0573502	0.540018
test	UBXN1	iStar	her2+	0.052978	0.0299307	0.0605722	0.531106
test	UCK1	iStar	her2+	0.00787359	0.0213611	0.028393	0.523259
test	UFD1L	iStar	cscc	0.151577	0.0292178	0.140122	0.609476
test	UFD1L	iStar	her2+	0.0630091	0.0396612	0.0806719	0.570763
test	UGP2	iStar	cscc	0.149997	0.0286259	0.126587	0.598844
test	UPP1	iStar	cscc	0.100951	0.0226536	0.101182	0.564697
test	UQCR10	iStar	cscc	0.218899	0.0405241	0.186207	0.641174
test	UQCR11	iStar	cscc	0.254814	0.0380428	0.211166	0.629162
test	UQCRB	iStar	cscc	0.249931	0.0440058	0.197385	0.635794
test	UQCRC1	iStar	cscc	0.198778	0.0375699	0.151087	0.61589
test	UQCRC1	iStar	her2+	0.112473	0.0409849	0.111038	0.559225
test	UQCRH	iStar	cscc	0.189323	0.0349992	0.134776	0.606296
test	UQCRQ	iStar	cscc	0.216861	0.0407982	0.173596	0.615319
test	USMG5	iStar	cscc	0.176717	0.0347674	0.142329	0.619782
test	UXS1	iStar	her2+	0.0392911	0.0305468	0.0445562	0.54289
test	UXT	iStar	her2+	0.00605055	0.0203868	0.0284017	0.527542
test	VAMP8	iStar	cscc	0.185082	0.03577	0.151408	0.626402
test	VAPA	iStar	cscc	0.183214	0.0353983	0.135588	0.585874
test	VARS	iStar	her2+	0.0180701	0.0301183	0.0315093	0.548252
test	VAV1	iStar	her2+	0.0499683	0.0323883	0.0646018	0.570237
test	VCAM1	iStar	her2+	0.0595251	0.0259641	0.0609955	0.550265
test	VCL	iStar	cscc	0.11125	0.0229905	0.106587	0.56817
test	VCP	iStar	cscc	0.204125	0.0353172	0.161585	0.605663
test	VDAC1	iStar	cscc	0.184946	0.0354957	0.154697	0.59664
test	VDAC2	iStar	cscc	0.135375	0.0283051	0.116151	0.568031
test	VEGFB	iStar	her2+	0.0151349	0.0268032	0.0277056	0.511201
test	VIM	iStar	cscc	0.265495	0.045997	0.231695	0.608382
test	VIM	iStar	her2+	0.127065	0.0603993	0.0769512	0.522197
test	VMP1	iStar	cscc	0.21122	0.0395004	0.194044	0.633175
test	VPS13D	iStar	her2+	0.0251106	0.0254978	0.0511305	0.550979
test	VPS29	iStar	cscc	0.146913	0.0280968	0.12198	0.600252
test	VPS45	iStar	her2+	0.0170579	0.0326516	0.033612	0.577289
test	VWF	iStar	cscc	0.111851	0.0270439	0.114683	0.599622
test	VWF	iStar	her2+	0.0648575	0.0376151	0.0712467	0.527665
test	WARS	iStar	cscc	0.058014	0.0178374	0.0668903	0.574759
test	WASF2	iStar	cscc	0.132968	0.0246901	0.115976	0.560698
test	WDFY3	iStar	her2+	0.0644332	0.0290659	0.072202	0.611589
test	WDR1	iStar	cscc	0.19682	0.0363828	0.155466	0.616265
test	WDR13	iStar	her2+	0.0493098	0.0217594	0.0587658	0.531617
test	WDR34	iStar	her2+	0.095768	0.0435195	0.078354	0.514874
test	WDR46	iStar	her2+	0.0930412	0.0355318	0.104748	0.544309
test	WDR73	iStar	her2+	0.0429009	0.0269094	0.0585405	0.561472
test	WDR74	iStar	her2+	0.0186719	0.0270178	0.0328663	0.533437
test	WIPF1	iStar	her2+	0.0970901	0.0360248	0.0993859	0.538305
test	WNK1	iStar	cscc	0.13222	0.0265114	0.113826	0.593289
test	XAB2	iStar	her2+	0.0291883	0.0227503	0.0431832	0.55387
test	XBP1	iStar	cscc	0.101683	0.024905	0.11261	0.587366
test	XIAP	iStar	her2+	0.0202703	0.023157	0.0318978	0.513659
test	XPO6	iStar	her2+	0.0826566	0.0378553	0.0968597	0.593364
test	XRCC5	iStar	cscc	0.20198	0.0398251	0.186622	0.615544
test	XRCC6	iStar	cscc	0.201535	0.0374145	0.174015	0.63413
test	YBX1	iStar	cscc	0.213652	0.0414451	0.157375	0.615757
test	YBX3	iStar	cscc	0.21651	0.0402397	0.179075	0.60213
test	YIPF4	iStar	her2+	0.0423907	0.0303567	0.0604028	0.53817
test	YTHDC1	iStar	her2+	0.0263269	0.0314346	0.0505906	0.561254
test	YWHAB	iStar	cscc	0.137359	0.0294053	0.131203	0.559517
test	YWHAE	iStar	cscc	0.216708	0.0395124	0.16554	0.607948
test	YWHAG	iStar	cscc	0.166443	0.0349342	0.128481	0.597031
test	YWHAH	iStar	cscc	0.172926	0.0301677	0.164444	0.604999
test	YWHAQ	iStar	cscc	0.207233	0.0422657	0.159296	0.605513
test	YWHAZ	iStar	cscc	0.304619	0.054109	0.254763	0.608669
test	ZDHHC12	iStar	her2+	0.0478453	0.0366064	0.0528227	0.540056
test	ZFAND3	iStar	her2+	0.100469	0.0358398	0.101953	0.597942
test	ZFP36	iStar	her2+	0.0050621	0.0300836	0.0309024	0.51255
test	ZFP36L1	iStar	cscc	0.107622	0.0253369	0.0856444	0.545572
test	ZFP36L2	iStar	cscc	0.203228	0.0310177	0.168652	0.580432
test	ZFPL1	iStar	her2+	0.0362908	0.0281117	0.0497081	0.549838
test	ZFR	iStar	her2+	0.0285523	0.0274522	0.0372552	0.559573
test	ZG16B	iStar	her2+	0.0561598	0.022678	0.0729554	0.536866
test	ZMAT5	iStar	her2+	0.0265472	0.0289906	0.0411786	0.537677
test	ZMYND19	iStar	her2+	0.103841	0.0312752	0.095016	0.569555
test	ZMYND8	iStar	her2+	0.0628259	0.0338692	0.0790507	0.540408
test	ZNF185	iStar	cscc	0.116711	0.0265256	0.0991798	0.581331
test	ZNF207	iStar	cscc	0.165062	0.0337494	0.137962	0.612339
test	ZNF217	iStar	her2+	0.0615111	0.0386214	0.0744673	0.610641
test	ZNF337	iStar	her2+	0.0142247	0.0291679	0.0334696	0.536625
test	ZNF33B	iStar	her2+	0.0658429	0.0286842	0.0741437	0.602042
test	ZNF362	iStar	her2+	0.0245524	0.0178922	0.0340167	0.559995
test	ZNF524	iStar	her2+	0.00464349	0.0268688	0.0253181	0.526697
test	ZNF592	iStar	her2+	0.0626352	0.0166369	0.0819561	0.530234
test	ZNF644	iStar	her2+	0.0755366	0.0289293	0.09179	0.569909
test	ZNF668	iStar	her2+	0.0779103	0.0271207	0.0892676	0.575683
test	ZNF771	iStar	her2+	0.0240945	0.0294677	0.0414261	0.522923
test	ZNF787	iStar	her2+	0.0428495	0.0271064	0.051222	0.54305
test	ZNF791	iStar	her2+	0.0228674	0.0231111	0.0428152	0.496061
test	ZNF83	iStar	her2+	0.0989854	0.0288179	0.0900537	0.598859
test	ZNF91	iStar	her2+	0.0349071	0.027292	0.0490902	0.566596
test	ZNRF1	iStar	her2+	0.0408408	0.0259173	0.0626899	0.563917
test	ZSWIM8	iStar	her2+	0.0308623	0.029844	0.0401792	0.534646
test	ZYX	iStar	cscc	0.162243	0.0252549	0.146717	0.602799
test	A2M	THItoGene	cscc	0.103262	0.0320775	0.0346597	0.651786
test	A2M	THItoGene	her2+	0.148774	0.0789776	0.137991	0.60066
test	A2ML1	THItoGene	cscc	0.130695	0.0545083	0.101682	0.627156
test	AAMDC	THItoGene	her2+	0.0346591	0.0399816	0.0121633	0.560136
test	ABCA3	THItoGene	her2+	0.0447378	0.0362124	0.011663	0.56958
test	ABCA7	THItoGene	her2+	0.0511675	0.0396069	0.0237422	0.561652
test	ABCF3	THItoGene	her2+	0.120285	0.0672919	0.0832145	0.603209
test	ABHD14A	THItoGene	her2+	0.0381639	0.030356	0.013162	0.562213
test	ABHD4	THItoGene	her2+	0.0438217	0.0379717	0.0236672	0.559768
test	ABLIM1	THItoGene	cscc	0.066877	0.0464377	0.0502691	0.606674
test	AC006386.1	THItoGene	cscc	0.161835	0.0567406	0.110786	0.669425
test	AC012005.1	THItoGene	cscc	0.140374	0.0549273	0.0878003	0.65184
test	AC090498.1	THItoGene	cscc	0.176666	0.0521038	0.1269	0.665938
test	ACAA1	THItoGene	her2+	0.0979496	0.0588206	0.0544144	0.595648
test	ACER3	THItoGene	her2+	0.0275012	0.035549	0.0129973	0.549812
test	ACTB	THItoGene	cscc	0.165071	0.0402135	0.150207	0.704035
test	ACTG1	THItoGene	cscc	0.150231	0.0408182	0.138862	0.659292
test	ACTN1	THItoGene	cscc	0.150034	0.0535088	0.128995	0.63787
test	ACTN4	THItoGene	cscc	-0.022	0.0510559	-0.0148023	0.501305
test	ACTR2	THItoGene	cscc	0.0901588	0.0524875	0.0879357	0.616639
test	ACTR3	THItoGene	cscc	0.135399	0.0503572	0.101731	0.641585
test	ADAM15	THItoGene	her2+	0.0378569	0.071051	0.0366834	0.595047
test	ADCY3	THItoGene	her2+	0.0378913	0.0279296	0.0144224	0.544933
test	ADI1	THItoGene	her2+	0.109919	0.0773382	0.0819378	0.596171
test	AEBP1	THItoGene	cscc	0.156339	0.0488421	0.103812	0.661839
test	AEBP1	THItoGene	her2+	0.0351892	0.075405	0.0361726	0.526855
test	AES	THItoGene	her2+	0.0830274	0.0764853	0.0838432	0.628786
test	AGAP2	THItoGene	her2+	0.00852483	0.0308583	0.00575815	0.521396
test	AGO2	THItoGene	her2+	0.10279	0.0521109	0.0520355	0.609409
test	AGPAT2	THItoGene	her2+	0.0615298	0.0725005	0.0499186	0.56728
test	AGR2	THItoGene	her2+	0.130098	0.0700243	0.101488	0.595652
test	AHCY	THItoGene	her2+	0.13399	0.0692628	0.0960425	0.614556
test	AHNAK	THItoGene	cscc	0.15566	0.0533437	0.146147	0.646608
test	AHNAK2	THItoGene	cscc	0.181323	0.0587047	0.161759	0.64963
test	AKAP9	THItoGene	her2+	0.0359837	0.0588104	0.0278686	0.548674
test	AKR1A1	THItoGene	her2+	0.131057	0.0783953	0.105301	0.606216
test	AKR1B10	THItoGene	cscc	0.0783715	0.0357721	0.0350524	0.639511
test	AKR1C1	THItoGene	cscc	0.0707965	0.0441592	0.0350687	0.61714
test	AKR1C2	THItoGene	cscc	0.0370935	0.0309723	0.0204023	0.580546
test	AKT1S1	THItoGene	her2+	0.057898	0.0781322	0.0491286	0.575826
test	ALDH16A1	THItoGene	her2+	0.0564176	0.0559935	0.0347953	0.572385
test	ALDH2	THItoGene	cscc	0.119753	0.042894	0.0623619	0.632484
test	ALDOA	THItoGene	cscc	0.191907	0.0544478	0.178275	0.685978
test	ALG3	THItoGene	her2+	0.101403	0.068762	0.0679276	0.597346
test	AMD 1.00	THItoGene	cscc	0.0943402	0.0367603	0.0581097	0.620784
test	ANGPTL4	THItoGene	her2+	-0.0014242	0.0325496	0.000526333	0.511716
test	ANKLE2	THItoGene	her2+	0.101142	0.0615253	0.0654988	0.598477
test	ANKRD12	THItoGene	her2+	0.014988	0.0507138	0.0146152	0.515027
test	ANKRD28	THItoGene	her2+	0.07792	0.0423816	0.0313263	0.595816
test	ANO10	THItoGene	her2+	0.0326792	0.0385861	0.00561769	0.564373
test	ANP32B	THItoGene	cscc	0.0860585	0.0508354	0.0559706	0.609003
test	ANXA1	THItoGene	cscc	0.123217	0.047742	0.117279	0.607713
test	ANXA2	THItoGene	cscc	0.178002	0.0476332	0.172681	0.670145
test	ANXA5	THItoGene	cscc	0.129278	0.0549793	0.0822552	0.650029
test	ANXA7	THItoGene	cscc	0.0952614	0.0427637	0.05506	0.601426
test	ANXA8	THItoGene	cscc	0.140301	0.0524243	0.112756	0.624348
test	ANXA8L1	THItoGene	cscc	0.151668	0.0533881	0.121917	0.626328
test	AP2M1	THItoGene	cscc	0.131193	0.0493296	0.108424	0.638996
test	AP2S1	THItoGene	cscc	0.164334	0.0553033	0.120265	0.66345
test	AP5B1	THItoGene	her2+	0.0155464	0.0319035	0.00923535	0.520418
test	AP5Z1	THItoGene	her2+	0.0809031	0.0539656	0.0421817	0.59037
test	APBA2	THItoGene	her2+	0.0495856	0.0425249	0.018668	0.576241
test	APBB2	THItoGene	her2+	0.0545212	0.0408709	0.0215116	0.573127
test	APCDD1	THItoGene	cscc	0.09817	0.0447277	0.072301	0.616464
test	APLP2	THItoGene	cscc	0.131541	0.0563308	0.0838147	0.65079
test	APOBEC3G	THItoGene	her2+	0.0359619	0.0397927	0.00797912	0.551146
test	APOC1	THItoGene	her2+	0.0451143	0.0729784	0.045792	0.5594
test	APOE	THItoGene	cscc	0.135049	0.0420957	0.0650308	0.651896
test	APP	THItoGene	cscc	0.144522	0.0565471	0.120521	0.655301
test	APRT	THItoGene	cscc	0.176296	0.057039	0.121613	0.676608
test	AQP1	THItoGene	her2+	0.0134932	0.0544436	0.0151607	0.507327
test	AQP3	THItoGene	cscc	0.0928368	0.0456332	0.0616818	0.623009
test	ARF1	THItoGene	cscc	0.145218	0.0486728	0.0824854	0.653168
test	ARF5	THItoGene	her2+	0.0444544	0.0368863	0.0123229	0.582772
test	ARF6	THItoGene	cscc	0.133984	0.049143	0.0804549	0.638129
test	ARF6	THItoGene	her2+	0.169444	0.0715068	0.09496	0.655125
test	ARFGEF2	THItoGene	her2+	0.0556475	0.0391368	0.0199053	0.564323
test	ARHGAP10	THItoGene	her2+	0.0198416	0.0309357	0.00691883	0.547261
test	ARHGAP4	THItoGene	her2+	0.0697749	0.0548944	0.0370203	0.566508
test	ARHGAP45	THItoGene	her2+	0.0605755	0.0582509	0.0368536	0.555698
test	ARHGAP5	THItoGene	her2+	0.018673	0.0330221	0.00806535	0.535722
test	ARHGDIB	THItoGene	cscc	0.150542	0.0497931	0.0922072	0.663084
test	ARHGEF10L	THItoGene	her2+	0.0586353	0.0350966	0.0162835	0.587747
test	ARHGEF12	THItoGene	cscc	0.109854	0.0445173	0.0614562	0.626055
test	ARHGEF3	THItoGene	her2+	0.073536	0.0485493	0.0271818	0.586963
test	ARHGEF40	THItoGene	her2+	0.0324363	0.0334276	0.00901777	0.552195
test	ARID1B	THItoGene	her2+	0.0371763	0.048539	0.027644	0.551648
test	ARID3A	THItoGene	her2+	-0.00017546	0.0336776	0.0020491	0.508916
test	ARID4A	THItoGene	her2+	0.0161406	0.0336042	0.00680162	0.536047
test	ARID5A	THItoGene	her2+	0.0338297	0.0652522	0.0314352	0.538548
test	ARID5B	THItoGene	her2+	0.0556571	0.0407219	0.024618	0.569019
test	ARNT	THItoGene	her2+	0.107131	0.0506597	0.0435773	0.622731
test	ARPC1A	THItoGene	cscc	0.151112	0.0464691	0.0895622	0.638111
test	ARPC1B	THItoGene	cscc	0.121662	0.0525232	0.0929951	0.636735
test	ARPC2	THItoGene	cscc	0.103645	0.054556	0.09844	0.617106
test	ARPC3	THItoGene	cscc	0.135804	0.0523555	0.0885345	0.641163
test	ARPC4	THItoGene	cscc	0.15558	0.0555129	0.0816475	0.658903
test	ARPC5	THItoGene	cscc	0.121894	0.0491217	0.0799801	0.646821
test	ASCL2	THItoGene	her2+	0.036034	0.0449404	0.0194388	0.55339
test	ASH2L	THItoGene	her2+	0.101064	0.0542404	0.052236	0.60865
test	ASL	THItoGene	her2+	0.0499076	0.0492207	0.026882	0.561885
test	ASMTL	THItoGene	her2+	0.048892	0.0469892	0.0261231	0.563307
test	ASNA1	THItoGene	her2+	0.107479	0.0797431	0.0970417	0.589271
test	ASNS	THItoGene	her2+	0.059861	0.0380542	0.0200106	0.583292
test	ASPRV1	THItoGene	cscc	0.0206167	0.0446275	0.00196877	0.552048
test	ATAD1	THItoGene	her2+	0.0636151	0.0405423	0.0325429	0.571735
test	ATF4	THItoGene	cscc	0.187684	0.0543921	0.120142	0.673985
test	ATF6B	THItoGene	her2+	0.059508	0.0385888	0.0255186	0.582306
test	ATG12	THItoGene	her2+	0.0964742	0.0508709	0.0570467	0.594746
test	ATG16L2	THItoGene	her2+	0.0541946	0.0364771	0.0186621	0.583759
test	ATL2	THItoGene	her2+	0.0538666	0.0368322	0.0147134	0.583862
test	ATOX1	THItoGene	cscc	0.130776	0.0407061	0.0576993	0.643006
test	ATP1A1	THItoGene	cscc	0.170779	0.0564436	0.137388	0.66513
test	ATP1B3	THItoGene	cscc	0.0563845	0.0491425	0.0569492	0.601399
test	ATP2A2	THItoGene	cscc	0.140692	0.0559332	0.0933659	0.650933
test	ATP2B4	THItoGene	cscc	0.126218	0.0483123	0.0801163	0.633633
test	ATP5A1	THItoGene	cscc	0.172304	0.0542509	0.119511	0.660167
test	ATP5B	THItoGene	cscc	0.169091	0.0536324	0.126178	0.66331
test	ATP5C1	THItoGene	cscc	0.0927019	0.0421449	0.049358	0.618978
test	ATP5D	THItoGene	cscc	0.151601	0.0489754	0.0728815	0.669418
test	ATP5E	THItoGene	cscc	0.143112	0.054178	0.105799	0.655021
test	ATP5F1	THItoGene	cscc	0.119372	0.045282	0.0639354	0.624332
test	ATP5G2	THItoGene	cscc	0.155007	0.0545136	0.103297	0.659524
test	ATP5G3	THItoGene	cscc	0.136545	0.0477229	0.0765867	0.645521
test	ATP5H	THItoGene	cscc	0.0984288	0.0461846	0.0611622	0.619187
test	ATP5H	THItoGene	her2+	0.141975	0.0657531	0.0890666	0.623349
test	ATP5I	THItoGene	cscc	0.187605	0.0585674	0.146695	0.676055
test	ATP5J	THItoGene	cscc	0.136431	0.0467037	0.0802628	0.650011
test	ATP5J2	THItoGene	cscc	0.133084	0.0488632	0.0787608	0.646505
test	ATP5L	THItoGene	cscc	0.203505	0.0541693	0.129962	0.677116
test	ATP5O	THItoGene	cscc	0.145715	0.0485461	0.103315	0.650315
test	ATP5O	THItoGene	her2+	0.170065	0.0779761	0.135516	0.634754
test	ATP6AP1	THItoGene	cscc	0.144902	0.0522599	0.0898425	0.651061
test	ATP6AP1	THItoGene	her2+	0.136132	0.0817888	0.122702	0.627964
test	ATP6AP2	THItoGene	cscc	0.156211	0.0541541	0.101605	0.653078
test	ATP6V0B	THItoGene	cscc	0.158516	0.0512366	0.10836	0.645372
test	ATP6V0D1	THItoGene	her2+	0.071709	0.072067	0.0549538	0.571682
test	ATP6V0E1	THItoGene	cscc	0.106464	0.0464162	0.0629666	0.623778
test	ATP6V1G1	THItoGene	cscc	0.136442	0.0518205	0.0931823	0.634309
test	ATPIF1	THItoGene	cscc	0.136411	0.0513931	0.0892607	0.642265
test	AURKAIP1	THItoGene	her2+	0.0920545	0.0771814	0.0785459	0.59126
test	AVEN	THItoGene	her2+	0.00187128	0.0356748	-0.00221829	0.513551
test	B2M	THItoGene	cscc	0.14515	0.0416861	0.129229	0.698253
test	BABAM1	THItoGene	her2+	0.116376	0.0764975	0.0893228	0.604581
test	BAD	THItoGene	her2+	0.0636223	0.078587	0.0488098	0.564566
test	BAG1	THItoGene	cscc	0.152629	0.0486365	0.0729108	0.6715
test	BAIAP3	THItoGene	her2+	0.0409185	0.0368161	0.0107459	0.566744
test	BCAM	THItoGene	her2+	0.105174	0.0746857	0.0736697	0.599559
test	BCAP31	THItoGene	cscc	0.197559	0.0593487	0.153521	0.674172
test	BCL2L12	THItoGene	her2+	0.0806824	0.0469656	0.0321299	0.599753
test	BGN	THItoGene	cscc	0.14662	0.0492585	0.102549	0.651785
test	BGN	THItoGene	her2+	0.0326567	0.0734222	0.0346467	0.565946
test	BICD2	THItoGene	cscc	0.119697	0.0558287	0.0821257	0.633135
test	BICDL1	THItoGene	her2+	0.0380607	0.0371318	0.00951562	0.558876
test	BIN3	THItoGene	her2+	0.0729593	0.0500938	0.0378183	0.583965
test	BIRC2	THItoGene	her2+	0.102426	0.0575288	0.0558876	0.605357
test	BOK	THItoGene	her2+	0.061049	0.0652281	0.0413592	0.568469
test	BOLA3	THItoGene	her2+	0.107887	0.0507075	0.0416956	0.615473
test	BRD9	THItoGene	her2+	0.105098	0.0682771	0.0747166	0.597661
test	BRF1	THItoGene	her2+	0.0637115	0.0655471	0.0397684	0.573209
test	BRF2	THItoGene	her2+	0.108618	0.0583332	0.0712265	0.597697
test	BRK1	THItoGene	cscc	0.0831626	0.0445617	0.0459289	0.599402
test	BRK1	THItoGene	her2+	0.10506	0.0690859	0.0737611	0.59759
test	BRPF1	THItoGene	her2+	0.061714	0.0360114	0.0156893	0.586453
test	BSG	THItoGene	cscc	0.150297	0.0512339	0.112475	0.644647
test	BSG	THItoGene	her2+	0.0873376	0.0812675	0.082402	0.597618
test	BST2	THItoGene	her2+	0.0151722	0.0709694	0.0253358	0.548861
test	BTF3	THItoGene	cscc	0.157594	0.0554139	0.131134	0.655013
test	BTG1	THItoGene	cscc	0.101094	0.0533625	0.0781216	0.633229
test	BTG1	THItoGene	her2+	0.145273	0.0761003	0.118616	0.619376
test	BZW1	THItoGene	cscc	0.135911	0.0501041	0.0964347	0.635569
test	C10orf10	THItoGene	her2+	0.0285106	0.0405492	0.00962672	0.542219
test	C10orf54	THItoGene	her2+	-0.0258399	0.0528497	-0.0172216	0.492579
test	C10orf99	THItoGene	cscc	0.046374	0.0396757	0.0297141	0.579449
test	C12orf45	THItoGene	her2+	0.0976409	0.0528921	0.0428513	0.615443
test	C14orf166	THItoGene	cscc	0.107359	0.0455705	0.0640212	0.60672
test	C14orf2	THItoGene	cscc	0.159453	0.057587	0.113603	0.65529
test	C15orf61	THItoGene	her2+	0.0813496	0.0403963	0.024138	0.619622
test	C19orf24	THItoGene	her2+	0.06512	0.0668224	0.0477432	0.563924
test	C19orf33	THItoGene	cscc	0.164098	0.0558447	0.118977	0.645772
test	C19orf52	THItoGene	her2+	0.0989486	0.0445597	0.0408062	0.611844
test	C19orf53	THItoGene	cscc	0.122661	0.0442236	0.0654709	0.641585
test	C19orf60	THItoGene	her2+	0.0597375	0.0663321	0.046217	0.56643
test	C1QB	THItoGene	her2+	0.0229079	0.0755067	0.0211516	0.524945
test	C1R	THItoGene	cscc	0.0815394	0.0438971	0.0525021	0.620072
test	C1R	THItoGene	her2+	0.0593111	0.0753031	0.0573696	0.546564
test	C1S	THItoGene	cscc	0.0865171	0.0360843	0.0415158	0.630136
test	C1S	THItoGene	her2+	0.0777511	0.0610736	0.0518416	0.568159
test	C1orf216	THItoGene	her2+	0.0157688	0.0295964	0.00197612	0.551968
test	C2	THItoGene	her2+	0.0484708	0.0427593	0.0209797	0.550772
test	C2CD2L	THItoGene	her2+	0.0637749	0.0416431	0.0254082	0.581736
test	C3	THItoGene	her2+	0.0127356	0.0764661	0.0174287	0.483751
test	C4orf3	THItoGene	cscc	0.15874	0.0556758	0.121767	0.651719
test	C4orf48	THItoGene	her2+	0.0516241	0.070755	0.0439649	0.577196
test	C5orf38	THItoGene	her2+	0.0530004	0.0488303	0.0308248	0.563226
test	C6orf136	THItoGene	her2+	0.0873758	0.039798	0.0260186	0.616078
test	C6orf48	THItoGene	her2+	0.153986	0.0644545	0.0925429	0.639961
test	C6orf62	THItoGene	cscc	0.111575	0.0539284	0.0796262	0.643439
test	C7orf73	THItoGene	cscc	0.109158	0.0424683	0.0514843	0.629707
test	C8orf59	THItoGene	cscc	0.130688	0.0423056	0.0699274	0.637104
test	CA12	THItoGene	cscc	0.080632	0.0454168	0.0512425	0.612648
test	CA2	THItoGene	cscc	0.0682427	0.0309586	0.0320196	0.58117
test	CAB39	THItoGene	cscc	0.110413	0.0465566	0.0573473	0.610177
test	CADM4	THItoGene	her2+	0.0867392	0.0673606	0.0556376	0.590754
test	CALD1	THItoGene	cscc	0.056272	0.0397204	0.0429215	0.578803
test	CALM1	THItoGene	cscc	0.0840518	0.0598309	0.0777106	0.623345
test	CALM2	THItoGene	cscc	0.128961	0.0508499	0.0860319	0.639259
test	CALML3	THItoGene	cscc	0.103579	0.048411	0.0825973	0.619902
test	CALML5	THItoGene	cscc	0.0135153	0.0500082	0.00932752	0.572021
test	CALML5	THItoGene	her2+	-0.00458662	0.044305	0.00118012	0.501491
test	CALR	THItoGene	cscc	0.138157	0.045404	0.0736246	0.660919
test	CAMTA2	THItoGene	her2+	0.0687006	0.0463938	0.0305799	0.579374
test	CANX	THItoGene	cscc	0.132082	0.0613836	0.101261	0.649524
test	CAP1	THItoGene	cscc	0.0806301	0.0493469	0.0706637	0.609146
test	CAPG	THItoGene	cscc	0.161725	0.0515559	0.112139	0.649149
test	CAPG	THItoGene	her2+	0.118726	0.0764876	0.0989761	0.599017
test	CAPN1	THItoGene	cscc	0.129125	0.0504461	0.0823043	0.640413
[truncated: 17,603 more rows]

## Sheet: Fig3a
pred_type	gene	gene_set	model_id	metric	value		model_id	metric	p value of All Genes and HVGs	p value of All Genes and SVGs
test	A2M	All Genes	ST-Net	PCC	0.124242		ST-Net	PCC	0.58	7.3e-09
test	A2M	All Genes	ST-Net	SSIM	0.0954702		ST-Net	SSIM	0.012	2.8e-14
test	AAMDC	All Genes	ST-Net	PCC	0.0434236		HisToGene	PCC	0.89	0.032
test	AAMDC	All Genes	ST-Net	SSIM	0.0170938		HisToGene	SSIM	0.38	3.4e-07
test	ABCA3	All Genes	ST-Net	PCC	0.0587248		GeneCodeR	PCC	0.042	1.6e-15
test	ABCA3	All Genes	ST-Net	SSIM	0.0294368		GeneCodeR	SSIM	0.00037	9e-21
test	ABCA7	All Genes	ST-Net	PCC	0.0977873		DeepSpaCE	PCC	0.13	0.036
test	ABCA7	All Genes	ST-Net	SSIM	0.0394516		DeepSpaCE	SSIM	8.2e-07	1.5e-07
test	ABCF3	All Genes	ST-Net	PCC	0.148137		DeepPT	PCC	2.1e-05	8.4e-17
test	ABCF3	All Genes	ST-Net	SSIM	0.103961		DeepPT	SSIM	9.7e-09	6.7e-21
test	ABHD14A	All Genes	ST-Net	PCC	0.100573		Hist2ST	PCC	0.65	0.46
test	ABHD14A	All Genes	ST-Net	SSIM	0.0415844		Hist2ST	SSIM	0.037	4.3e-07
test	ABHD4	All Genes	ST-Net	PCC	0.0854826		EGNv1	PCC	1.6e-06	2e-17
test	ABHD4	All Genes	ST-Net	SSIM	0.0380241		EGNv1	SSIM	1e-09	1.9e-20
test	ACAA1	All Genes	ST-Net	PCC	0.155653		EGNv2	PCC	1.1e-05	2.7e-14
test	ACAA1	All Genes	ST-Net	SSIM	0.0853527		EGNv2	SSIM	6.5e-07	1.9e-18
test	ACER3	All Genes	ST-Net	PCC	0.0348208		TCGN	PCC	0.93	0.042
test	ACER3	All Genes	ST-Net	SSIM	0.0176377		TCGN	SSIM	0.31	3.7e-08
test	ADAM15	All Genes	ST-Net	PCC	0.0282761		THItoGene	PCC	0.11	0.039
test	ADAM15	All Genes	ST-Net	SSIM	0.0285922		THItoGene	SSIM	0.0027	2.3e-09
test	ADAM15	HVGs	ST-Net	PCC	0.0282761		iStar	PCC	4.1e-05	6e-10
test	ADAM15	HVGs	ST-Net	SSIM	0.0285922		iStar	SSIM	0.00069	1e-07
test	ADCY3	All Genes	ST-Net	PCC	0.0692856
test	ADCY3	All Genes	ST-Net	SSIM	0.0304018
test	ADI1	All Genes	ST-Net	PCC	0.183318
test	ADI1	All Genes	ST-Net	SSIM	0.139945
test	AEBP1	All Genes	ST-Net	PCC	0.183101
test	AEBP1	All Genes	ST-Net	SSIM	0.153172
test	AEBP1	SVGs	ST-Net	PCC	0.260226
test	AEBP1	SVGs	ST-Net	SSIM	0.220059
test	AES	All Genes	ST-Net	PCC	0.226921
test	AES	All Genes	ST-Net	SSIM	0.211411
test	AES	SVGs	ST-Net	PCC	0.235731
test	AES	SVGs	ST-Net	SSIM	0.219094
test	AGAP2	All Genes	ST-Net	PCC	0.0650587
test	AGAP2	All Genes	ST-Net	SSIM	0.0190514
test	AGO2	All Genes	ST-Net	PCC	0.134723
test	AGO2	All Genes	ST-Net	SSIM	0.069813
test	AGPAT2	All Genes	ST-Net	PCC	0.191435
test	AGPAT2	All Genes	ST-Net	SSIM	0.142488
test	AGPAT2	SVGs	ST-Net	PCC	0.177443
test	AGPAT2	SVGs	ST-Net	SSIM	0.158734
test	AGR2	All Genes	ST-Net	PCC	0.137827
test	AGR2	All Genes	ST-Net	SSIM	0.104059
test	AGR2	HVGs	ST-Net	PCC	0.137827
test	AGR2	HVGs	ST-Net	SSIM	0.104059
test	AHCY	All Genes	ST-Net	PCC	0.183502
test	AHCY	All Genes	ST-Net	SSIM	0.123564
test	AKAP9	All Genes	ST-Net	PCC	0.110474
test	AKAP9	All Genes	ST-Net	SSIM	0.071812
test	AKR1A1	All Genes	ST-Net	PCC	0.200662
test	AKR1A1	All Genes	ST-Net	SSIM	0.157062
test	AKT1S1	All Genes	ST-Net	PCC	0.209587
test	AKT1S1	All Genes	ST-Net	SSIM	0.167793
test	ALDH16A1	All Genes	ST-Net	PCC	0.15193
test	ALDH16A1	All Genes	ST-Net	SSIM	0.100476
test	ALG3	All Genes	ST-Net	PCC	0.175605
test	ALG3	All Genes	ST-Net	SSIM	0.115578
test	ANGPTL4	All Genes	ST-Net	PCC	0.0386899
test	ANGPTL4	All Genes	ST-Net	SSIM	0.0210113
test	ANKLE2	All Genes	ST-Net	PCC	0.151128
test	ANKLE2	All Genes	ST-Net	SSIM	0.0986546
test	ANKRD12	All Genes	ST-Net	PCC	0.106657
test	ANKRD12	All Genes	ST-Net	SSIM	0.0660341
test	ANKRD28	All Genes	ST-Net	PCC	0.0773969
test	ANKRD28	All Genes	ST-Net	SSIM	0.0366006
test	ANO10	All Genes	ST-Net	PCC	0.0933151
test	ANO10	All Genes	ST-Net	SSIM	0.0347972
test	AP5B1	All Genes	ST-Net	PCC	0.0308452
test	AP5B1	All Genes	ST-Net	SSIM	0.0121572
test	AP5Z1	All Genes	ST-Net	PCC	0.147705
test	AP5Z1	All Genes	ST-Net	SSIM	0.0767127
test	APBA2	All Genes	ST-Net	PCC	0.0366121
test	APBA2	All Genes	ST-Net	SSIM	0.020139
test	APBB2	All Genes	ST-Net	PCC	0.115347
test	APBB2	All Genes	ST-Net	SSIM	0.0457015
test	APOBEC3G	All Genes	ST-Net	PCC	0.160912
test	APOBEC3G	All Genes	ST-Net	SSIM	0.0512093
test	APOC1	All Genes	ST-Net	PCC	0.266767
test	APOC1	All Genes	ST-Net	SSIM	0.196298
test	AQP1	All Genes	ST-Net	PCC	0.0645091
test	AQP1	All Genes	ST-Net	SSIM	0.0457528
test	ARF5	All Genes	ST-Net	PCC	0.0564792
test	ARF5	All Genes	ST-Net	SSIM	0.0157085
test	ARF6	All Genes	ST-Net	PCC	0.179274
test	ARF6	All Genes	ST-Net	SSIM	0.109389
test	ARFGEF2	All Genes	ST-Net	PCC	0.0973434
test	ARFGEF2	All Genes	ST-Net	SSIM	0.0455432
test	ARHGAP10	All Genes	ST-Net	PCC	0.0591834
test	ARHGAP10	All Genes	ST-Net	SSIM	0.0204662
test	ARHGAP4	All Genes	ST-Net	PCC	0.169512
test	ARHGAP4	All Genes	ST-Net	SSIM	0.100208
test	ARHGAP45	All Genes	ST-Net	PCC	0.235147
test	ARHGAP45	All Genes	ST-Net	SSIM	0.141534
test	ARHGAP5	All Genes	ST-Net	PCC	0.0860365
test	ARHGAP5	All Genes	ST-Net	SSIM	0.0326524
test	ARHGEF10L	All Genes	ST-Net	PCC	0.0686784
test	ARHGEF10L	All Genes	ST-Net	SSIM	0.0278594
test	ARHGEF3	All Genes	ST-Net	PCC	0.106074
test	ARHGEF3	All Genes	ST-Net	SSIM	0.0433519
test	ARHGEF40	All Genes	ST-Net	PCC	0.0803756
test	ARHGEF40	All Genes	ST-Net	SSIM	0.0397756
test	ARID1B	All Genes	ST-Net	PCC	0.136043
test	ARID1B	All Genes	ST-Net	SSIM	0.0830523
test	ARID3A	All Genes	ST-Net	PCC	0.0702719
test	ARID3A	All Genes	ST-Net	SSIM	0.0420738
test	ARID4A	All Genes	ST-Net	PCC	0.077716
test	ARID4A	All Genes	ST-Net	SSIM	0.0298886
test	ARID5A	All Genes	ST-Net	PCC	0.18194
test	ARID5A	All Genes	ST-Net	SSIM	0.121552
test	ARID5B	All Genes	ST-Net	PCC	0.101754
test	ARID5B	All Genes	ST-Net	SSIM	0.0557789
test	ARNT	All Genes	ST-Net	PCC	0.118262
test	ARNT	All Genes	ST-Net	SSIM	0.0487328
test	ASCL2	All Genes	ST-Net	PCC	0.0871216
test	ASCL2	All Genes	ST-Net	SSIM	0.0361966
test	ASH2L	All Genes	ST-Net	PCC	0.126003
test	ASH2L	All Genes	ST-Net	SSIM	0.0716405
test	ASL	All Genes	ST-Net	PCC	0.111602
test	ASL	All Genes	ST-Net	SSIM	0.057104
test	ASMTL	All Genes	ST-Net	PCC	0.112255
test	ASMTL	All Genes	ST-Net	SSIM	0.0587197
test	ASNA1	All Genes	ST-Net	PCC	0.212251
test	ASNA1	All Genes	ST-Net	SSIM	0.176356
test	ASNA1	SVGs	ST-Net	PCC	0.255305
test	ASNA1	SVGs	ST-Net	SSIM	0.195865
test	ASNS	All Genes	ST-Net	PCC	0.0928847
test	ASNS	All Genes	ST-Net	SSIM	0.0344066
test	ATAD1	All Genes	ST-Net	PCC	0.076765
test	ATAD1	All Genes	ST-Net	SSIM	0.0324042
test	ATF6B	All Genes	ST-Net	PCC	0.0862009
test	ATF6B	All Genes	ST-Net	SSIM	0.03611
test	ATG12	All Genes	ST-Net	PCC	0.151521
test	ATG12	All Genes	ST-Net	SSIM	0.0826425
test	ATG16L2	All Genes	ST-Net	PCC	0.098815
test	ATG16L2	All Genes	ST-Net	SSIM	0.0325542
test	ATL2	All Genes	ST-Net	PCC	0.0816366
test	ATL2	All Genes	ST-Net	SSIM	0.0311186
test	ATP5H	All Genes	ST-Net	PCC	0.188751
test	ATP5H	All Genes	ST-Net	SSIM	0.119882
test	ATP5O	All Genes	ST-Net	PCC	0.219006
test	ATP5O	All Genes	ST-Net	SSIM	0.161124
test	ATP6AP1	All Genes	ST-Net	PCC	0.244908
test	ATP6AP1	All Genes	ST-Net	SSIM	0.177478
test	ATP6AP1	SVGs	ST-Net	PCC	0.239613
test	ATP6AP1	SVGs	ST-Net	SSIM	0.179964
test	ATP6V0D1	All Genes	ST-Net	PCC	0.152089
test	ATP6V0D1	All Genes	ST-Net	SSIM	0.108883
test	AURKAIP1	All Genes	ST-Net	PCC	0.220426
test	AURKAIP1	All Genes	ST-Net	SSIM	0.158035
test	AVEN	All Genes	ST-Net	PCC	0.0745541
test	AVEN	All Genes	ST-Net	SSIM	0.0234756
test	BABAM1	All Genes	ST-Net	PCC	0.182469
test	BABAM1	All Genes	ST-Net	SSIM	0.131054
test	BAD	All Genes	ST-Net	PCC	0.186047
test	BAD	All Genes	ST-Net	SSIM	0.144476
test	BAIAP3	All Genes	ST-Net	PCC	0.0610204
test	BAIAP3	All Genes	ST-Net	SSIM	0.0283573
test	BCAM	All Genes	ST-Net	PCC	0.197357
test	BCAM	All Genes	ST-Net	SSIM	0.173647
test	BCL2L12	All Genes	ST-Net	PCC	0.122894
test	BCL2L12	All Genes	ST-Net	SSIM	0.0543218
test	BGN	All Genes	ST-Net	PCC	0.225953
test	BGN	All Genes	ST-Net	SSIM	0.176187
test	BGN	SVGs	ST-Net	PCC	0.274973
test	BGN	SVGs	ST-Net	SSIM	0.224211
test	BICDL1	All Genes	ST-Net	PCC	0.123002
test	BICDL1	All Genes	ST-Net	SSIM	0.0516363
test	BIN3	All Genes	ST-Net	PCC	0.136337
test	BIN3	All Genes	ST-Net	SSIM	0.0803485
test	BIRC2	All Genes	ST-Net	PCC	0.0992056
test	BIRC2	All Genes	ST-Net	SSIM	0.0553355
test	BOK	All Genes	ST-Net	PCC	0.113115
test	BOK	All Genes	ST-Net	SSIM	0.0637511
test	BOLA3	All Genes	ST-Net	PCC	0.120099
test	BOLA3	All Genes	ST-Net	SSIM	0.0393241
test	BRD9	All Genes	ST-Net	PCC	0.166051
test	BRD9	All Genes	ST-Net	SSIM	0.109643
test	BRF1	All Genes	ST-Net	PCC	0.161864
test	BRF1	All Genes	ST-Net	SSIM	0.0992392
test	BRF2	All Genes	ST-Net	PCC	0.107191
test	BRF2	All Genes	ST-Net	SSIM	0.0726204
test	BRK1	All Genes	ST-Net	PCC	0.173113
test	BRK1	All Genes	ST-Net	SSIM	0.106522
test	BRPF1	All Genes	ST-Net	PCC	0.0709778
test	BRPF1	All Genes	ST-Net	SSIM	0.0310402
test	BSG	All Genes	ST-Net	PCC	0.195012
test	BSG	All Genes	ST-Net	SSIM	0.167806
test	BSG	SVGs	ST-Net	PCC	0.216682
test	BSG	SVGs	ST-Net	SSIM	0.186818
test	BST2	All Genes	ST-Net	PCC	0.137362
test	BST2	All Genes	ST-Net	SSIM	0.11349
test	BST2	SVGs	ST-Net	PCC	0.037563
test	BST2	SVGs	ST-Net	SSIM	0.0472331
test	BTG1	All Genes	ST-Net	PCC	0.175953
test	BTG1	All Genes	ST-Net	SSIM	0.126676
test	C10orf10	All Genes	ST-Net	PCC	0.0381525
test	C10orf10	All Genes	ST-Net	SSIM	0.0180249
test	C10orf54	All Genes	ST-Net	PCC	0.189078
test	C10orf54	All Genes	ST-Net	SSIM	0.129772
test	C12orf45	All Genes	ST-Net	PCC	0.130394
test	C12orf45	All Genes	ST-Net	SSIM	0.0605026
test	C15orf61	All Genes	ST-Net	PCC	0.0794322
test	C15orf61	All Genes	ST-Net	SSIM	0.0196223
test	C19orf24	All Genes	ST-Net	PCC	0.114614
test	C19orf24	All Genes	ST-Net	SSIM	0.0867736
test	C19orf52	All Genes	ST-Net	PCC	0.134992
test	C19orf52	All Genes	ST-Net	SSIM	0.0616809
test	C19orf60	All Genes	ST-Net	PCC	0.146809
test	C19orf60	All Genes	ST-Net	SSIM	0.0989994
test	C1QB	All Genes	ST-Net	PCC	0.272191
test	C1QB	All Genes	ST-Net	SSIM	0.201346
test	C1R	All Genes	ST-Net	PCC	0.187143
test	C1R	All Genes	ST-Net	SSIM	0.15627
test	C1S	All Genes	ST-Net	PCC	0.155468
test	C1S	All Genes	ST-Net	SSIM	0.105244
test	C1orf216	All Genes	ST-Net	PCC	0.0464751
test	C1orf216	All Genes	ST-Net	SSIM	0.0125483
test	C2	All Genes	ST-Net	PCC	0.147148
test	C2	All Genes	ST-Net	SSIM	0.0653088
test	C2CD2L	All Genes	ST-Net	PCC	0.113523
test	C2CD2L	All Genes	ST-Net	SSIM	0.0463757
test	C3	All Genes	ST-Net	PCC	0.311876
test	C3	All Genes	ST-Net	SSIM	0.259031
test	C3	SVGs	ST-Net	PCC	0.327878
test	C3	SVGs	ST-Net	SSIM	0.253207
test	C4orf48	All Genes	ST-Net	PCC	0.140418
test	C4orf48	All Genes	ST-Net	SSIM	0.111235
test	C5orf38	All Genes	ST-Net	PCC	0.0822134
test	C5orf38	All Genes	ST-Net	SSIM	0.0411876
test	C6orf136	All Genes	ST-Net	PCC	0.10871
test	C6orf136	All Genes	ST-Net	SSIM	0.0455083
test	C6orf48	All Genes	ST-Net	PCC	0.156397
test	C6orf48	All Genes	ST-Net	SSIM	0.098765
test	CADM4	All Genes	ST-Net	PCC	0.198173
test	CADM4	All Genes	ST-Net	SSIM	0.139491
test	CALML5	All Genes	ST-Net	PCC	0.030263
test	CALML5	All Genes	ST-Net	SSIM	0.0486314
test	CALML5	HVGs	ST-Net	PCC	0.030263
test	CALML5	HVGs	ST-Net	SSIM	0.0486314
test	CAMTA2	All Genes	ST-Net	PCC	0.0858097
test	CAMTA2	All Genes	ST-Net	SSIM	0.0545846
test	CAPG	All Genes	ST-Net	PCC	0.210968
test	CAPG	All Genes	ST-Net	SSIM	0.131657
test	CARS2	All Genes	ST-Net	PCC	0.146679
test	CARS2	All Genes	ST-Net	SSIM	0.0867806
test	CBLC	All Genes	ST-Net	PCC	0.076784
test	CBLC	All Genes	ST-Net	SSIM	0.0260322
test	CCDC106	All Genes	ST-Net	PCC	0.147328
test	CCDC106	All Genes	ST-Net	SSIM	0.0870102
test	CCDC167	All Genes	ST-Net	PCC	0.145672
test	CCDC167	All Genes	ST-Net	SSIM	0.072057
test	CCDC57	All Genes	ST-Net	PCC	0.118544
test	CCDC57	All Genes	ST-Net	SSIM	0.0637225
test	CCDC80	All Genes	ST-Net	PCC	0.0519052
test	CCDC80	All Genes	ST-Net	SSIM	0.0301278
test	CCDC88B	All Genes	ST-Net	PCC	0.131127
test	CCDC88B	All Genes	ST-Net	SSIM	0.0646602
test	CCL19	All Genes	ST-Net	PCC	0.253459
test	CCL19	All Genes	ST-Net	SSIM	0.0977369
test	CCL2	All Genes	ST-Net	PCC	0.0386308
test	CCL2	All Genes	ST-Net	SSIM	0.0265164
test	CCL21	All Genes	ST-Net	PCC	0.0977354
test	CCL21	All Genes	ST-Net	SSIM	0.037966
test	CCM2	All Genes	ST-Net	PCC	0.204368
test	CCM2	All Genes	ST-Net	SSIM	0.152852
test	CCNB1IP1	All Genes	ST-Net	PCC	0.116339
test	CCNB1IP1	All Genes	ST-Net	SSIM	0.0695221
test	CCNE2	All Genes	ST-Net	PCC	0.180118
test	CCNE2	All Genes	ST-Net	SSIM	0.0758697
test	CCS	All Genes	ST-Net	PCC	0.154755
test	CCS	All Genes	ST-Net	SSIM	0.0977644
test	CCT4	All Genes	ST-Net	PCC	0.227019
test	CCT4	All Genes	ST-Net	SSIM	0.16849
test	CD14	All Genes	ST-Net	PCC	0.239061
test	CD14	All Genes	ST-Net	SSIM	0.176467
test	CD320	All Genes	ST-Net	PCC	0.142491
test	CD320	All Genes	ST-Net	SSIM	0.094993
test	CD3D	All Genes	ST-Net	PCC	0.149113
test	CD3D	All Genes	ST-Net	SSIM	0.0587086
test	CD4	All Genes	ST-Net	PCC	0.146033
test	CD4	All Genes	ST-Net	SSIM	0.0733559
test	CD52	All Genes	ST-Net	PCC	0.307663
test	CD52	All Genes	ST-Net	SSIM	0.18204
test	CD68	All Genes	ST-Net	PCC	0.216107
test	CD68	All Genes	ST-Net	SSIM	0.154636
test	CD74	All Genes	ST-Net	PCC	0.30944
test	CD74	All Genes	ST-Net	SSIM	0.261249
test	CD74	SVGs	ST-Net	PCC	0.323687
test	CD74	SVGs	ST-Net	SSIM	0.274371
test	CD79A	All Genes	ST-Net	PCC	0.184203
test	CD79A	All Genes	ST-Net	SSIM	0.0895094
test	CDH11	All Genes	ST-Net	PCC	0.055105
test	CDH11	All Genes	ST-Net	SSIM	0.0244319
test	CDK5RAP1	All Genes	ST-Net	PCC	0.0938703
test	CDK5RAP1	All Genes	ST-Net	SSIM	0.0305507
test	CEP250	All Genes	ST-Net	PCC	0.108009
test	CEP250	All Genes	ST-Net	SSIM	0.0395527
test	CERCAM	All Genes	ST-Net	PCC	0.0825574
test	CERCAM	All Genes	ST-Net	SSIM	0.0482905
test	CERS5	All Genes	ST-Net	PCC	0.149744
test	CERS5	All Genes	ST-Net	SSIM	0.0675829
test	CES2	All Genes	ST-Net	PCC	0.0934422
test	CES2	All Genes	ST-Net	SSIM	0.0505118
test	CFAP36	All Genes	ST-Net	PCC	0.0924303
test	CFAP36	All Genes	ST-Net	SSIM	0.0367881
test	CFDP1	All Genes	ST-Net	PCC	0.145837
test	CFDP1	All Genes	ST-Net	SSIM	0.084285
test	CGGBP1	All Genes	ST-Net	PCC	0.155912
test	CGGBP1	All Genes	ST-Net	SSIM	0.0853287
test	CHCHD6	All Genes	ST-Net	PCC	0.0915565
test	CHCHD6	All Genes	ST-Net	SSIM	0.0348594
test	CHD1	All Genes	ST-Net	PCC	0.114469
test	CHD1	All Genes	ST-Net	SSIM	0.0582277
test	CHD6	All Genes	ST-Net	PCC	0.129044
test	CHD6	All Genes	ST-Net	SSIM	0.0907331
test	CHFR	All Genes	ST-Net	PCC	0.135452
test	CHFR	All Genes	ST-Net	SSIM	0.0784567
test	CHST11	All Genes	ST-Net	PCC	0.0948572
test	CHST11	All Genes	ST-Net	SSIM	0.036961
test	CIR1	All Genes	ST-Net	PCC	0.0868669
test	CIR1	All Genes	ST-Net	SSIM	0.0319272
test	CLASRP	All Genes	ST-Net	PCC	0.150956
test	CLASRP	All Genes	ST-Net	SSIM	0.0780238
test	CLDN3	All Genes	ST-Net	PCC	0.231684
test	CLDN3	All Genes	ST-Net	SSIM	0.176914
test	CLDN3	HVGs	ST-Net	PCC	0.231684
test	CLDN3	HVGs	ST-Net	SSIM	0.176914
test	CLDN3	SVGs	ST-Net	PCC	0.150589
test	CLDN3	SVGs	ST-Net	SSIM	0.113854
test	CLDN4	All Genes	ST-Net	PCC	0.270718
test	CLDN4	All Genes	ST-Net	SSIM	0.199003
test	CLDN4	SVGs	ST-Net	PCC	0.181495
test	CLDN4	SVGs	ST-Net	SSIM	0.155956
test	CLU	All Genes	ST-Net	PCC	0.0788993
test	CLU	All Genes	ST-Net	SSIM	0.0612776
test	CNN2	All Genes	ST-Net	PCC	0.133496
test	CNN2	All Genes	ST-Net	SSIM	0.124506
test	CNN2	SVGs	ST-Net	PCC	0.122285
test	CNN2	SVGs	ST-Net	SSIM	0.12237
test	COL14A1	All Genes	ST-Net	PCC	0.0307521
test	COL14A1	All Genes	ST-Net	SSIM	0.00757064
test	COL3A1	All Genes	ST-Net	PCC	0.159013
test	COL3A1	All Genes	ST-Net	SSIM	0.0900282
test	COL3A1	HVGs	ST-Net	PCC	0.159013
test	COL3A1	HVGs	ST-Net	SSIM	0.0900282
test	COL4A1	All Genes	ST-Net	PCC	0.144874
test	COL4A1	All Genes	ST-Net	SSIM	0.0618599
test	COL6A2	All Genes	ST-Net	PCC	0.203036
test	COL6A2	All Genes	ST-Net	SSIM	0.161979
test	COL8A2	All Genes	ST-Net	PCC	0.0385039
test	COL8A2	All Genes	ST-Net	SSIM	0.0191149
test	COMMD1	All Genes	ST-Net	PCC	0.125351
test	COMMD1	All Genes	ST-Net	SSIM	0.0531861
test	COMP	All Genes	ST-Net	PCC	0.0928341
test	COMP	All Genes	ST-Net	SSIM	0.0543686
test	COMP	HVGs	ST-Net	PCC	0.0928341
test	COMP	HVGs	ST-Net	SSIM	0.0543686
test	COMP	SVGs	ST-Net	PCC	-0.0237843
test	COMP	SVGs	ST-Net	SSIM	-0.0247355
test	COPS7A	All Genes	ST-Net	PCC	0.164212
test	COPS7A	All Genes	ST-Net	SSIM	0.0964617
test	COQ4	All Genes	ST-Net	PCC	0.165742
test	COQ4	All Genes	ST-Net	SSIM	0.101181
test	CORO1A	All Genes	ST-Net	PCC	0.136527
test	CORO1A	All Genes	ST-Net	SSIM	0.0557071
test	CORO1B	All Genes	ST-Net	PCC	0.182347
test	CORO1B	All Genes	ST-Net	SSIM	0.160883
test	CORO2A	All Genes	ST-Net	PCC	0.130182
test	CORO2A	All Genes	ST-Net	SSIM	0.0448664
test	CORO7	All Genes	ST-Net	PCC	0.179488
test	CORO7	All Genes	ST-Net	SSIM	0.108793
test	COX5A	All Genes	ST-Net	PCC	0.203771
test	COX5A	All Genes	ST-Net	SSIM	0.112876
test	CPNE1	All Genes	ST-Net	PCC	0.218116
test	CPNE1	All Genes	ST-Net	SSIM	0.147111
test	CPSF1	All Genes	ST-Net	PCC	0.14455
test	CPSF1	All Genes	ST-Net	SSIM	0.0846767
test	CPVL	All Genes	ST-Net	PCC	0.0873033
test	CPVL	All Genes	ST-Net	SSIM	0.0518822
test	CRABP2	All Genes	ST-Net	PCC	0.158888
test	CRABP2	All Genes	ST-Net	SSIM	0.0954401
test	CRABP2	SVGs	ST-Net	PCC	0.0944841
test	CRABP2	SVGs	ST-Net	SSIM	0.0767715
test	CRACR2B	All Genes	ST-Net	PCC	0.255679
test	CRACR2B	All Genes	ST-Net	SSIM	0.160993
test	CRELD2	All Genes	ST-Net	PCC	0.172084
test	CRELD2	All Genes	ST-Net	SSIM	0.0923692
test	CROCC	All Genes	ST-Net	PCC	0.0921419
test	CROCC	All Genes	ST-Net	SSIM	0.0357795
test	CSF1	All Genes	ST-Net	PCC	0.131445
test	CSF1	All Genes	ST-Net	SSIM	0.067605
test	CSF1R	All Genes	ST-Net	PCC	0.223528
test	CSF1R	All Genes	ST-Net	SSIM	0.149757
test	CTDSPL	All Genes	ST-Net	PCC	0.161632
test	CTDSPL	All Genes	ST-Net	SSIM	0.0906587
test	CTIF	All Genes	ST-Net	PCC	0.107664
test	CTIF	All Genes	ST-Net	SSIM	0.0657774
test	CTSK	All Genes	ST-Net	PCC	0.107513
test	CTSK	All Genes	ST-Net	SSIM	0.0664938
test	CTU2	All Genes	ST-Net	PCC	0.072675
test	CTU2	All Genes	ST-Net	SSIM	0.0315743
test	CUTC	All Genes	ST-Net	PCC	0.0686463
test	CUTC	All Genes	ST-Net	SSIM	0.0333338
test	CUX1	All Genes	ST-Net	PCC	0.174094
test	CUX1	All Genes	ST-Net	SSIM	0.120616
test	CX3CL1	All Genes	ST-Net	PCC	0.0377765
test	CX3CL1	All Genes	ST-Net	SSIM	0.0391122
test	CXCL10	All Genes	ST-Net	PCC	0.0907165
test	CXCL10	All Genes	ST-Net	SSIM	0.0413608
test	CXXC5	All Genes	ST-Net	PCC	0.172803
test	CXXC5	All Genes	ST-Net	SSIM	0.137339
test	CYP27A1	All Genes	ST-Net	PCC	0.113973
test	CYP27A1	All Genes	ST-Net	SSIM	0.0457719
test	DAPK3	All Genes	ST-Net	PCC	0.167887
test	DAPK3	All Genes	ST-Net	SSIM	0.133387
test	DCAF6	All Genes	ST-Net	PCC	0.175201
test	DCAF6	All Genes	ST-Net	SSIM	0.0753203
test	DCXR	All Genes	ST-Net	PCC	0.210425
test	DCXR	All Genes	ST-Net	SSIM	0.143861
test	DDAH1	All Genes	ST-Net	PCC	0.102018
test	DDAH1	All Genes	ST-Net	SSIM	0.0438273
test	DDB2	All Genes	ST-Net	PCC	0.0539123
test	DDB2	All Genes	ST-Net	SSIM	0.0373726
test	DDIT3	All Genes	ST-Net	PCC	0.0772681
test	DDIT3	All Genes	ST-Net	SSIM	0.0439541
test	DDRGK1	All Genes	ST-Net	PCC	0.136835
test	DDRGK1	All Genes	ST-Net	SSIM	0.0941826
test	DDT	All Genes	ST-Net	PCC	0.202771
test	DDT	All Genes	ST-Net	SSIM	0.147275
test	DEAF1	All Genes	ST-Net	PCC	0.118642
test	DEAF1	All Genes	ST-Net	SSIM	0.0774609
test	DENND1A	All Genes	ST-Net	PCC	0.0979695
test	DENND1A	All Genes	ST-Net	SSIM	0.0539073
test	DERL3	All Genes	ST-Net	PCC	0.127498
test	DERL3	All Genes	ST-Net	SSIM	0.080081
test	DESI1	All Genes	ST-Net	PCC	0.160167
test	DESI1	All Genes	ST-Net	SSIM	0.0665103
test	DHX16	All Genes	ST-Net	PCC	0.13019
test	DHX16	All Genes	ST-Net	SSIM	0.052176
test	DLG1	All Genes	ST-Net	PCC	0.101342
test	DLG1	All Genes	ST-Net	SSIM	0.0684331
test	DMAP1	All Genes	ST-Net	PCC	0.155338
test	DMAP1	All Genes	ST-Net	SSIM	0.1038
test	DNAJB2	All Genes	ST-Net	PCC	0.197119
test	DNAJB2	All Genes	ST-Net	SSIM	0.151389
test	DNAJC1	All Genes	ST-Net	PCC	0.125454
test	DNAJC1	All Genes	ST-Net	SSIM	0.0723998
test	DNAJC7	All Genes	ST-Net	PCC	0.186854
test	DNAJC7	All Genes	ST-Net	SSIM	0.126531
test	DOCK6	All Genes	ST-Net	PCC	0.140707
test	DOCK6	All Genes	ST-Net	SSIM	0.0588985
test	DPH3	All Genes	ST-Net	PCC	0.0974274
test	DPH3	All Genes	ST-Net	SSIM	0.0276423
test	DPM2	All Genes	ST-Net	PCC	0.176493
test	DPM2	All Genes	ST-Net	SSIM	0.137915
test	DPP7	All Genes	ST-Net	PCC	0.194605
test	DPP7	All Genes	ST-Net	SSIM	0.13061
test	DPP9	All Genes	ST-Net	PCC	0.138457
test	DPP9	All Genes	ST-Net	SSIM	0.105287
test	DPYSL3	All Genes	ST-Net	PCC	0.11707
test	DPYSL3	All Genes	ST-Net	SSIM	0.06439
test	DVL1	All Genes	ST-Net	PCC	0.161459
test	DVL1	All Genes	ST-Net	SSIM	0.0726081
test	EBAG9	All Genes	ST-Net	PCC	0.0912042
test	EBAG9	All Genes	ST-Net	SSIM	0.0343431
test	ECHDC2	All Genes	ST-Net	PCC	0.11359
test	ECHDC2	All Genes	ST-Net	SSIM	0.0619604
test	ECM1	All Genes	ST-Net	PCC	0.0641947
test	ECM1	All Genes	ST-Net	SSIM	0.0562872
test	EFEMP2	All Genes	ST-Net	PCC	0.0945898
test	EFEMP2	All Genes	ST-Net	SSIM	0.0559213
test	EFHD2	All Genes	ST-Net	PCC	0.174409
test	EFHD2	All Genes	ST-Net	SSIM	0.107354
test	EIF1AD	All Genes	ST-Net	PCC	0.101384
test	EIF1AD	All Genes	ST-Net	SSIM	0.0390306
test	EIF3B	All Genes	ST-Net	PCC	0.279014
test	EIF3B	All Genes	ST-Net	SSIM	0.223237
test	EIF3B	SVGs	ST-Net	PCC	0.337069
test	EIF3B	SVGs	ST-Net	SSIM	0.275667
test	EIF3F	All Genes	ST-Net	PCC	0.0972638
test	EIF3F	All Genes	ST-Net	SSIM	0.0540422
test	EIF3G	All Genes	ST-Net	PCC	0.161138
test	EIF3G	All Genes	ST-Net	SSIM	0.120193
test	ELN	All Genes	ST-Net	PCC	0.00127193
test	ELN	All Genes	ST-Net	SSIM	0.00177914
test	ELOF1	All Genes	ST-Net	PCC	0.173946
test	ELOF1	All Genes	ST-Net	SSIM	0.121732
test	EMC3	All Genes	ST-Net	PCC	0.147936
test	EMC3	All Genes	ST-Net	SSIM	0.0675537
test	ENPP1	All Genes	ST-Net	PCC	0.136213
test	ENPP1	All Genes	ST-Net	SSIM	0.0773255
test	EPHB3	All Genes	ST-Net	PCC	0.10926
test	EPHB3	All Genes	ST-Net	SSIM	0.0953387
test	ERAL1	All Genes	ST-Net	PCC	0.176447
test	ERAL1	All Genes	ST-Net	SSIM	0.0853772
test	ERI3	All Genes	ST-Net	PCC	0.202001
test	ERI3	All Genes	ST-Net	SSIM	0.166904
test	ERMP1	All Genes	ST-Net	PCC	0.164024
test	ERMP1	All Genes	ST-Net	SSIM	0.0885599
test	ETFB	All Genes	ST-Net	PCC	0.204601
test	ETFB	All Genes	ST-Net	SSIM	0.147435
test	EVA1B	All Genes	ST-Net	PCC	0.158728
test	EVA1B	All Genes	ST-Net	SSIM	0.132435
test	EXD3	All Genes	ST-Net	PCC	0.0885487
test	EXD3	All Genes	ST-Net	SSIM	0.0264715
test	EXOC5	All Genes	ST-Net	PCC	0.151716
test	EXOC5	All Genes	ST-Net	SSIM	0.0907049
test	EXOSC1	All Genes	ST-Net	PCC	0.130542
test	EXOSC1	All Genes	ST-Net	SSIM	0.051183
test	EXOSC10	All Genes	ST-Net	PCC	0.169162
test	EXOSC10	All Genes	ST-Net	SSIM	0.0942831
test	EXOSC2	All Genes	ST-Net	PCC	0.0787732
test	EXOSC2	All Genes	ST-Net	SSIM	0.0339816
test	EZH2	All Genes	ST-Net	PCC	0.138867
test	EZH2	All Genes	ST-Net	SSIM	0.072071
test	FAAH	All Genes	ST-Net	PCC	0.118139
test	FAAH	All Genes	ST-Net	SSIM	0.0738375
test	FADS2	All Genes	ST-Net	PCC	0.248274
test	FADS2	All Genes	ST-Net	SSIM	0.192165
test	FAH	All Genes	ST-Net	PCC	0.117516
test	FAH	All Genes	ST-Net	SSIM	0.0542762
test	FAIM2	All Genes	ST-Net	PCC	0.0882036
test	FAIM2	All Genes	ST-Net	SSIM	0.056669
test	FAM102A	All Genes	ST-Net	PCC	0.19956
test	FAM102A	All Genes	ST-Net	SSIM	0.125441
test	FAM117A	All Genes	ST-Net	PCC	0.136822
test	FAM117A	All Genes	ST-Net	SSIM	0.0806941
test	FAM118A	All Genes	ST-Net	PCC	0.079784
test	FAM118A	All Genes	ST-Net	SSIM	0.0298403
test	FAM160B1	All Genes	ST-Net	PCC	0.0957249
test	FAM160B1	All Genes	ST-Net	SSIM	0.0391995
test	FAM173A	All Genes	ST-Net	PCC	0.169197
test	FAM173A	All Genes	ST-Net	SSIM	0.108965
test	FAM193B	All Genes	ST-Net	PCC	0.201389
test	FAM193B	All Genes	ST-Net	SSIM	0.12263
test	FAM213B	All Genes	ST-Net	PCC	0.100361
test	FAM213B	All Genes	ST-Net	SSIM	0.0421279
test	FAM3A	All Genes	ST-Net	PCC	0.136201
test	FAM3A	All Genes	ST-Net	SSIM	0.0781983
test	FAM45A	All Genes	ST-Net	PCC	0.0892493
test	FAM45A	All Genes	ST-Net	SSIM	0.0345394
test	FAP	All Genes	ST-Net	PCC	0.0723523
test	FAP	All Genes	ST-Net	SSIM	0.0267778
test	FARP1	All Genes	ST-Net	PCC	0.155478
test	FARP1	All Genes	ST-Net	SSIM	0.132008
test	FARSB	All Genes	ST-Net	PCC	0.154321
test	FARSB	All Genes	ST-Net	SSIM	0.0926571
test	FASN	All Genes	ST-Net	PCC	0.368621
test	FASN	All Genes	ST-Net	SSIM	0.267703
test	FASN	SVGs	ST-Net	PCC	0.33024
test	FASN	SVGs	ST-Net	SSIM	0.263956
test	FBF1	All Genes	ST-Net	PCC	0.0996544
test	FBF1	All Genes	ST-Net	SSIM	0.036132
test	FBLN2	All Genes	ST-Net	PCC	0.0991307
test	FBLN2	All Genes	ST-Net	SSIM	0.0478543
test	FCER1G	All Genes	ST-Net	PCC	0.132286
test	FCER1G	All Genes	ST-Net	SSIM	0.065619
test	FDPS	All Genes	ST-Net	PCC	0.238099
test	FDPS	All Genes	ST-Net	SSIM	0.166788
test	FGFR1	All Genes	ST-Net	PCC	0.0481886
test	FGFR1	All Genes	ST-Net	SSIM	0.0523794
test	FKBP10	All Genes	ST-Net	PCC	0.0742043
test	FKBP10	All Genes	ST-Net	SSIM	0.0445547
test	FKBP8	All Genes	ST-Net	PCC	0.1551
test	FKBP8	All Genes	ST-Net	SSIM	0.124459
test	FLNA	All Genes	ST-Net	PCC	0.176179
test	FLNA	All Genes	ST-Net	SSIM	0.15877
test	FLNA	SVGs	ST-Net	PCC	0.21994
test	FLNA	SVGs	ST-Net	SSIM	0.200422
test	FN1	All Genes	ST-Net	PCC	0.203211
test	FN1	All Genes	ST-Net	SSIM	0.135437
test	FN1	HVGs	ST-Net	PCC	0.203211
test	FN1	HVGs	ST-Net	SSIM	0.135437
test	FNBP4	All Genes	ST-Net	PCC	0.129342
test	FNBP4	All Genes	ST-Net	SSIM	0.0771464
test	FOXP4	All Genes	ST-Net	PCC	0.216157
test	FOXP4	All Genes	ST-Net	SSIM	0.151136
test	FOXP4	SVGs	ST-Net	PCC	0.1653
test	FOXP4	SVGs	ST-Net	SSIM	0.130421
test	FSTL1	All Genes	ST-Net	PCC	0.103115
test	FSTL1	All Genes	ST-Net	SSIM	0.068039
test	FSTL3	All Genes	ST-Net	PCC	0.090626
test	FSTL3	All Genes	ST-Net	SSIM	0.0568481
test	FUOM	All Genes	ST-Net	PCC	0.0900877
test	FUOM	All Genes	ST-Net	SSIM	0.0454296
test	FUS	All Genes	ST-Net	PCC	0.208578
test	FUS	All Genes	ST-Net	SSIM	0.17019
test	FZD2	All Genes	ST-Net	PCC	0.100042
test	FZD2	All Genes	ST-Net	SSIM	0.0525181
test	GALK1	All Genes	ST-Net	PCC	0.0709296
test	GALK1	All Genes	ST-Net	SSIM	0.0347583
test	GANAB	All Genes	ST-Net	PCC	0.22445
test	GANAB	All Genes	ST-Net	SSIM	0.17593
test	GAR1	All Genes	ST-Net	PCC	0.133305
test	GAR1	All Genes	ST-Net	SSIM	0.056638
test	GAS6	All Genes	ST-Net	PCC	0.134453
test	GAS6	All Genes	ST-Net	SSIM	0.0829677
test	GATA3	All Genes	ST-Net	PCC	0.139345
test	GATA3	All Genes	ST-Net	SSIM	0.0950201
test	GATC	All Genes	ST-Net	PCC	0.213894
test	GATC	All Genes	ST-Net	SSIM	0.162262
test	GBP 1.00	All Genes	ST-Net	PCC	0.117481
test	GBP 1.00	All Genes	ST-Net	SSIM	0.0720503
test	GBP 2.00	All Genes	ST-Net	PCC	0.122185
test	GBP 2.00	All Genes	ST-Net	SSIM	0.0738128
test	GBP 3.00	All Genes	ST-Net	PCC	0.0972655
test	GBP 3.00	All Genes	ST-Net	SSIM	0.0382847
test	GBP 4.00	All Genes	ST-Net	PCC	0.125646
test	GBP 4.00	All Genes	ST-Net	SSIM	0.0559392
test	GBP 5.00	All Genes	ST-Net	PCC	0.031738
test	GBP 5.00	All Genes	ST-Net	SSIM	0.0303361
test	GEMIN4	All Genes	ST-Net	PCC	0.123706
test	GEMIN4	All Genes	ST-Net	SSIM	0.0560143
test	GLCCI1	All Genes	ST-Net	PCC	0.130065
test	GLCCI1	All Genes	ST-Net	SSIM	0.0740524
test	GLG1	All Genes	ST-Net	PCC	0.152046
test	GLG1	All Genes	ST-Net	SSIM	0.112787
test	GLTSCR2	All Genes	ST-Net	PCC	0.144292
test	GLTSCR2	All Genes	ST-Net	SSIM	0.119136
test	GMFG	All Genes	ST-Net	PCC	0.203495
test	GMFG	All Genes	ST-Net	SSIM	0.106655
test	GMPPA	All Genes	ST-Net	PCC	0.145326
test	GMPPA	All Genes	ST-Net	SSIM	0.0788653
test	GNAI2	All Genes	ST-Net	PCC	0.219258
test	GNAI2	All Genes	ST-Net	SSIM	0.169897
test	GNAI2	SVGs	ST-Net	PCC	0.246009
test	GNAI2	SVGs	ST-Net	SSIM	0.199469
test	GNAS	All Genes	ST-Net	PCC	0.283449
test	GNAS	All Genes	ST-Net	SSIM	0.258481
test	GNAS	HVGs	ST-Net	PCC	0.283449
test	GNAS	HVGs	ST-Net	SSIM	0.258481
test	GNAS	SVGs	ST-Net	PCC	0.264692
test	GNAS	SVGs	ST-Net	SSIM	0.250895
test	GNL2	All Genes	ST-Net	PCC	0.191136
test	GNL2	All Genes	ST-Net	SSIM	0.0794188
test	GPR108	All Genes	ST-Net	PCC	0.154733
test	GPR108	All Genes	ST-Net	SSIM	0.0934938
test	GPRC5A	All Genes	ST-Net	PCC	0.186937
test	GPRC5A	All Genes	ST-Net	SSIM	0.126308
test	GPS1	All Genes	ST-Net	PCC	0.167576
test	GPS1	All Genes	ST-Net	SSIM	0.117353
test	GPSM1	All Genes	ST-Net	PCC	0.092313
test	GPSM1	All Genes	ST-Net	SSIM	0.0497904
test	GPX3	All Genes	ST-Net	PCC	0.0756397
test	GPX3	All Genes	ST-Net	SSIM	0.0511488
test	GRK3	All Genes	ST-Net	PCC	0.0701202
test	GRK3	All Genes	ST-Net	SSIM	0.0342365
test	GSK3A	All Genes	ST-Net	PCC	0.183124
test	GSK3A	All Genes	ST-Net	SSIM	0.132968
test	GSTM3	All Genes	ST-Net	PCC	0.0988488
test	GSTM3	All Genes	ST-Net	SSIM	0.0592436
test	GYPC	All Genes	ST-Net	PCC	0.15933
test	GYPC	All Genes	ST-Net	SSIM	0.113906
test	HAGHL	All Genes	ST-Net	PCC	0.135961
test	HAGHL	All Genes	ST-Net	SSIM	0.0658591
test	HCFC1R1	All Genes	ST-Net	PCC	0.206409
test	HCFC1R1	All Genes	ST-Net	SSIM	0.16639
test	HCFC1R1	SVGs	ST-Net	PCC	0.271572
test	HCFC1R1	SVGs	ST-Net	SSIM	0.202062
test	HCST	All Genes	ST-Net	PCC	0.197272
test	HCST	All Genes	ST-Net	SSIM	0.10726
test	HDAC5	All Genes	ST-Net	PCC	0.0986229
test	HDAC5	All Genes	ST-Net	SSIM	0.0626997
test	HDAC6	All Genes	ST-Net	PCC	0.0928539
test	HDAC6	All Genes	ST-Net	SSIM	0.0398644
test	HELZ2	All Genes	ST-Net	PCC	0.101858
test	HELZ2	All Genes	ST-Net	SSIM	0.0583572
test	HES1	All Genes	ST-Net	PCC	0.177894
test	HES1	All Genes	ST-Net	SSIM	0.100483
test	HLA.B	All Genes	ST-Net	PCC	0.291537
test	HLA.B	All Genes	ST-Net	SSIM	0.255393
test	HLA.B	SVGs	ST-Net	PCC	0.278972
test	HLA.B	SVGs	ST-Net	SSIM	0.238905
test	HLA.DMA	All Genes	ST-Net	PCC	0.206659
test	HLA.DMA	All Genes	ST-Net	SSIM	0.14091
test	HLA.DMB	All Genes	ST-Net	PCC	0.210422
test	HLA.DMB	All Genes	ST-Net	SSIM	0.131972
test	HLA.DOA	All Genes	ST-Net	PCC	0.107663
test	HLA.DOA	All Genes	ST-Net	SSIM	0.0430992
test	HLA.DPA1	All Genes	ST-Net	PCC	0.220265
test	HLA.DPA1	All Genes	ST-Net	SSIM	0.200224
test	HLA.DPB1	All Genes	ST-Net	PCC	0.219813
test	HLA.DPB1	All Genes	ST-Net	SSIM	0.163485
test	HLA.DRA	All Genes	ST-Net	PCC	0.230243
test	HLA.DRA	All Genes	ST-Net	SSIM	0.199314
test	HLA.DRA	HVGs	ST-Net	PCC	0.230243
test	HLA.DRA	HVGs	ST-Net	SSIM	0.199314
test	HLA.DRB1	All Genes	ST-Net	PCC	0.217601
test	HLA.DRB1	All Genes	ST-Net	SSIM	0.170722
test	HMGB2	All Genes	ST-Net	PCC	0.207095
test	HMGB2	All Genes	ST-Net	SSIM	0.14609
test	HNRNPUL2	All Genes	ST-Net	PCC	0.224222
test	HNRNPUL2	All Genes	ST-Net	SSIM	0.187603
test	HOOK3	All Genes	ST-Net	PCC	0.0549126
test	HOOK3	All Genes	ST-Net	SSIM	0.0189076
test	HPS6	All Genes	ST-Net	PCC	0.0770963
test	HPS6	All Genes	ST-Net	SSIM	0.030886
test	HSD17B1	All Genes	ST-Net	PCC	-0.00635622
test	HSD17B1	All Genes	ST-Net	SSIM	-0.00882582
test	HSPA4	All Genes	ST-Net	PCC	0.200529
test	HSPA4	All Genes	ST-Net	SSIM	0.13396
test	HSPB1	All Genes	ST-Net	PCC	0.184676
test	HSPB1	All Genes	ST-Net	SSIM	0.143866
test	HSPB1	HVGs	ST-Net	PCC	0.184676
test	HSPB1	HVGs	ST-Net	SSIM	0.143866
test	HSPB1	SVGs	ST-Net	PCC	0.171093
test	HSPB1	SVGs	ST-Net	SSIM	0.133077
test	HSPB11	All Genes	ST-Net	PCC	0.130335
test	HSPB11	All Genes	ST-Net	SSIM	0.0516176
test	HYI	All Genes	ST-Net	PCC	0.141543
test	HYI	All Genes	ST-Net	SSIM	0.094422
test	IDH3G	All Genes	ST-Net	PCC	0.103341
test	IDH3G	All Genes	ST-Net	SSIM	0.056816
test	IDUA	All Genes	ST-Net	PCC	0.0644061
test	IDUA	All Genes	ST-Net	SSIM	0.0196311
test	IER5L	All Genes	ST-Net	PCC	0.213423
test	IER5L	All Genes	ST-Net	SSIM	0.184124
test	IFI27	All Genes	ST-Net	PCC	0.177513
test	IFI27	All Genes	ST-Net	SSIM	0.13076
test	IFI27L1	All Genes	ST-Net	PCC	0.0836404
test	IFI27L1	All Genes	ST-Net	SSIM	0.0206288
test	IFI44L	All Genes	ST-Net	PCC	0.0424211
test	IFI44L	All Genes	ST-Net	SSIM	0.0337259
test	IGFBP2	All Genes	ST-Net	PCC	0.176451
test	IGFBP2	All Genes	ST-Net	SSIM	0.117556
test	IGFBP2	SVGs	ST-Net	PCC	0.0956508
test	IGFBP2	SVGs	ST-Net	SSIM	0.0929681
test	IGFBP4	All Genes	ST-Net	PCC	0.147202
test	IGFBP4	All Genes	ST-Net	SSIM	0.147631
test	IGHA1	All Genes	ST-Net	PCC	0.175458
test	IGHA1	All Genes	ST-Net	SSIM	0.141763
test	IGHG3	All Genes	ST-Net	PCC	0.235137
test	IGHG3	All Genes	ST-Net	SSIM	0.1585
test	IGHG4	All Genes	ST-Net	PCC	0.0730876
test	IGHG4	All Genes	ST-Net	SSIM	0.0691488
test	IGHG4	HVGs	ST-Net	PCC	0.0730876
test	IGHG4	HVGs	ST-Net	SSIM	0.0691488
test	IGHM	All Genes	ST-Net	PCC	0.16785
test	IGHM	All Genes	ST-Net	SSIM	0.113805
test	IGKC	All Genes	ST-Net	PCC	0.221665
test	IGKC	All Genes	ST-Net	SSIM	0.166048
test	IGLC2	All Genes	ST-Net	PCC	0.173547
test	IGLC2	All Genes	ST-Net	SSIM	0.1399
test	IGLC2	HVGs	ST-Net	PCC	0.173547
test	IGLC2	HVGs	ST-Net	SSIM	0.1399
test	IGLC2	SVGs	ST-Net	PCC	0.168192
test	IGLC2	SVGs	ST-Net	SSIM	0.134883
test	IGLC3	All Genes	ST-Net	PCC	0.267901
test	IGLC3	All Genes	ST-Net	SSIM	0.176885
test	IGLC7	All Genes	ST-Net	PCC	0.0814305
test	IGLC7	All Genes	ST-Net	SSIM	0.0362696
test	IGLC7	HVGs	ST-Net	PCC	0.0814305
test	IGLC7	HVGs	ST-Net	SSIM	0.0362696
test	IKZF3	All Genes	ST-Net	PCC	0.0617437
test	IKZF3	All Genes	ST-Net	SSIM	0.0330126
test	IL10RA	All Genes	ST-Net	PCC	0.173916
test	IL10RA	All Genes	ST-Net	SSIM	0.086339
test	ILKAP	All Genes	ST-Net	PCC	0.103775
test	ILKAP	All Genes	ST-Net	SSIM	0.0314512
test	INAFM1	All Genes	ST-Net	PCC	0.0688369
test	INAFM1	All Genes	ST-Net	SSIM	0.0470967
test	INPP4B	All Genes	ST-Net	PCC	0.072173
test	INPP4B	All Genes	ST-Net	SSIM	0.035289
test	INPP5D	All Genes	ST-Net	PCC	0.108253
test	INPP5D	All Genes	ST-Net	SSIM	0.0612623
test	INPP5J	All Genes	ST-Net	PCC	0.100945
test	INPP5J	All Genes	ST-Net	SSIM	0.0295558
test	INTS8	All Genes	ST-Net	PCC	0.183678
test	INTS8	All Genes	ST-Net	SSIM	0.0941336
test	ISG15	All Genes	ST-Net	PCC	0.074046
test	ISG15	All Genes	ST-Net	SSIM	0.0677406
test	ISG15	HVGs	ST-Net	PCC	0.074046
test	ISG15	HVGs	ST-Net	SSIM	0.0677406
test	ISLR	All Genes	ST-Net	PCC	0.103201
test	ISLR	All Genes	ST-Net	SSIM	0.0753716
test	ITGA5	All Genes	ST-Net	PCC	0.0895019
test	ITGA5	All Genes	ST-Net	SSIM	0.0437887
test	ITGB4	All Genes	ST-Net	PCC	0.0673044
test	ITGB4	All Genes	ST-Net	SSIM	0.0473156
test	ITGB6	All Genes	ST-Net	PCC	0.102904
test	ITGB6	All Genes	ST-Net	SSIM	0.0499133
test	ITSN1	All Genes	ST-Net	PCC	0.102497
test	ITSN1	All Genes	ST-Net	SSIM	0.0423959
test	JAG2	All Genes	ST-Net	PCC	0.0633341
test	JAG2	All Genes	ST-Net	SSIM	0.0405433
test	JAK1	All Genes	ST-Net	PCC	0.121089
test	JAK1	All Genes	ST-Net	SSIM	0.0636561
test	JAK3	All Genes	ST-Net	PCC	0.248004
test	JAK3	All Genes	ST-Net	SSIM	0.132527
test	JCHAIN	All Genes	ST-Net	PCC	0.144588
test	JCHAIN	All Genes	ST-Net	SSIM	0.0825928
test	JMJD6	All Genes	ST-Net	PCC	0.127533
test	JMJD6	All Genes	ST-Net	SSIM	0.0665931
test	KAT6B	All Genes	ST-Net	PCC	0.116191
test	KAT6B	All Genes	ST-Net	SSIM	0.0599585
test	KATNA1	All Genes	ST-Net	PCC	0.108128
test	KATNA1	All Genes	ST-Net	SSIM	0.0348012
test	KCNAB2	All Genes	ST-Net	PCC	0.140273
test	KCNAB2	All Genes	ST-Net	SSIM	0.0553147
test	KCTD10	All Genes	ST-Net	PCC	0.124857
test	KCTD10	All Genes	ST-Net	SSIM	0.0828521
test	KDM4B	All Genes	ST-Net	PCC	0.219993
test	KDM4B	All Genes	ST-Net	SSIM	0.158019
test	KIAA0895L	All Genes	ST-Net	PCC	0.147373
test	KIAA0895L	All Genes	ST-Net	SSIM	0.060572
test	KIAA1211L	All Genes	ST-Net	PCC	0.0811333
test	KIAA1211L	All Genes	ST-Net	SSIM	0.0386251
test	KIAA1217	All Genes	ST-Net	PCC	0.101204
test	KIAA1217	All Genes	ST-Net	SSIM	0.0608593
test	KIAA1468	All Genes	ST-Net	PCC	0.128526
test	KIAA1468	All Genes	ST-Net	SSIM	0.050837
test	KIAA1715	All Genes	ST-Net	PCC	0.113944
test	KIAA1715	All Genes	ST-Net	SSIM	0.0633117
test	KIF13B	All Genes	ST-Net	PCC	0.0768243
test	KIF13B	All Genes	ST-Net	SSIM	0.0379757
test	KLF9	All Genes	ST-Net	PCC	0.0526925
test	KLF9	All Genes	ST-Net	SSIM	0.0256149
test	KMT2B	All Genes	ST-Net	PCC	0.242423
test	KMT2B	All Genes	ST-Net	SSIM	0.169957
test	KMT2E	All Genes	ST-Net	PCC	0.0641902
test	KMT2E	All Genes	ST-Net	SSIM	0.0395031
test	KPNB1	All Genes	ST-Net	PCC	0.168295
test	KPNB1	All Genes	ST-Net	SSIM	0.110868
test	KRAS	All Genes	ST-Net	PCC	0.16279
test	KRAS	All Genes	ST-Net	SSIM	0.0730726
test	KRT10	All Genes	ST-Net	PCC	0.180188
test	KRT10	All Genes	ST-Net	SSIM	0.0972108
test	KRT17	All Genes	ST-Net	PCC	0.022186
test	KRT17	All Genes	ST-Net	SSIM	0.0126036
test	KRT8	All Genes	ST-Net	PCC	0.221306
test	KRT8	All Genes	ST-Net	SSIM	0.138714
test	KRT8	SVGs	ST-Net	PCC	0.122704
test	KRT8	SVGs	ST-Net	SSIM	0.0953953
test	KRT86	All Genes	ST-Net	PCC	0.122213
test	KRT86	All Genes	ST-Net	SSIM	0.0643247
test	KRT86	HVGs	ST-Net	PCC	0.122213
test	KRT86	HVGs	ST-Net	SSIM	0.0643247
test	LAMB2	All Genes	ST-Net	PCC	0.143172
test	LAMB2	All Genes	ST-Net	SSIM	0.0792341
test	LAMTOR2	All Genes	ST-Net	PCC	0.205749
test	LAMTOR2	All Genes	ST-Net	SSIM	0.1376
test	LANCL1	All Genes	ST-Net	PCC	0.0888392
test	LANCL1	All Genes	ST-Net	SSIM	0.0285514
test	LARP1B	All Genes	ST-Net	PCC	0.0803364
test	LARP1B	All Genes	ST-Net	SSIM	0.0291928
test	LARP7	All Genes	ST-Net	PCC	0.0845688
test	LARP7	All Genes	ST-Net	SSIM	0.0338622
test	LCK	All Genes	ST-Net	PCC	0.174739
test	LCK	All Genes	ST-Net	SSIM	0.0784964
test	LCP1	All Genes	ST-Net	PCC	0.112576
test	LCP1	All Genes	ST-Net	SSIM	0.0879128
test	LGALS1	All Genes	ST-Net	PCC	0.144011
test	LGALS1	All Genes	ST-Net	SSIM	0.124211
test	LIMCH1	All Genes	ST-Net	PCC	0.12522
test	LIMCH1	All Genes	ST-Net	SSIM	0.0544492
test	LIMK1	All Genes	ST-Net	PCC	0.17977
test	LIMK1	All Genes	ST-Net	SSIM	0.128823
test	LINC00176	All Genes	ST-Net	PCC	0.1242
test	LINC00176	All Genes	ST-Net	SSIM	0.0649919
test	LINGO1	All Genes	ST-Net	PCC	-0.0302807
test	LINGO1	All Genes	ST-Net	SSIM	-0.0164596
test	LLGL1	All Genes	ST-Net	PCC	0.0882739
test	LLGL1	All Genes	ST-Net	SSIM	0.0375956
test	LMF1	All Genes	ST-Net	PCC	0.0710172
test	LMF1	All Genes	ST-Net	SSIM	0.0240586
test	LMNA	All Genes	ST-Net	PCC	0.167796
test	LMNA	All Genes	ST-Net	SSIM	0.131755
test	LMNA	SVGs	ST-Net	PCC	0.210293
test	LMNA	SVGs	ST-Net	SSIM	0.163764
test	LRRC8A	All Genes	ST-Net	PCC	0.134576
test	LRRC8A	All Genes	ST-Net	SSIM	0.0706237
test	LRWD1	All Genes	ST-Net	PCC	0.104729
test	LRWD1	All Genes	ST-Net	SSIM	0.0375158
test	LST1	All Genes	ST-Net	PCC	0.130888
test	LST1	All Genes	ST-Net	SSIM	0.0674623
test	LTB4R	All Genes	ST-Net	PCC	0.120999
test	LTB4R	All Genes	ST-Net	SSIM	0.0631703
test	LTBP3	All Genes	ST-Net	PCC	0.152183
test	LTBP3	All Genes	ST-Net	SSIM	0.126206
test	LTBP3	SVGs	ST-Net	PCC	0.185293
test	LTBP3	SVGs	ST-Net	SSIM	0.168174
test	LTF	All Genes	ST-Net	PCC	0.0290757
test	LTF	All Genes	ST-Net	SSIM	0.0212483
test	LTF	HVGs	ST-Net	PCC	0.0290757
test	LTF	HVGs	ST-Net	SSIM	0.0212483
test	LUC7L	All Genes	ST-Net	PCC	0.165895
test	LUC7L	All Genes	ST-Net	SSIM	0.0919495
test	LUC7L3	All Genes	ST-Net	PCC	0.159531
test	LUC7L3	All Genes	ST-Net	SSIM	0.135935
test	LUM	All Genes	ST-Net	PCC	0.149526
test	LUM	All Genes	ST-Net	SSIM	0.0896143
test	LUM	HVGs	ST-Net	PCC	0.149526
test	LUM	HVGs	ST-Net	SSIM	0.0896143
test	LYL1	All Genes	ST-Net	PCC	0.118615
test	LYL1	All Genes	ST-Net	SSIM	0.056822
test	MAGEF1	All Genes	ST-Net	PCC	0.165295
test	MAGEF1	All Genes	ST-Net	SSIM	0.0921514
test	MAGI1	All Genes	ST-Net	PCC	0.0729995
test	MAGI1	All Genes	ST-Net	SSIM	0.0222067
test	MAGOHB	All Genes	ST-Net	PCC	0.122889
test	MAGOHB	All Genes	ST-Net	SSIM	0.0525877
test	MAP1S	All Genes	ST-Net	PCC	0.136342
test	MAP1S	All Genes	ST-Net	SSIM	0.0596052
test	MAP3K14	All Genes	ST-Net	PCC	0.0904466
test	MAP3K14	All Genes	ST-Net	SSIM	0.0377967
test	MAP3K6	All Genes	ST-Net	PCC	0.106941
test	MAP3K6	All Genes	ST-Net	SSIM	0.0609104
test	MAP4K2	All Genes	ST-Net	PCC	0.054701
test	MAP4K2	All Genes	ST-Net	SSIM	0.0229775
test	MAPK9	All Genes	ST-Net	PCC	0.12041
test	MAPK9	All Genes	ST-Net	SSIM	0.0516486
test	MAPKAPK5	All Genes	ST-Net	PCC	0.146853
test	MAPKAPK5	All Genes	ST-Net	SSIM	0.0763069
test	MARS	All Genes	ST-Net	PCC	0.210884
test	MARS	All Genes	ST-Net	SSIM	0.137807
test	MAVS	All Genes	ST-Net	PCC	0.133975
test	MAVS	All Genes	ST-Net	SSIM	0.085596
test	MCTS1	All Genes	ST-Net	PCC	0.134419
test	MCTS1	All Genes	ST-Net	SSIM	0.0708404
test	MED13L	All Genes	ST-Net	PCC	0.117455
test	MED13L	All Genes	ST-Net	SSIM	0.0625234
test	MED25	All Genes	ST-Net	PCC	0.173535
test	MED25	All Genes	ST-Net	SSIM	0.125194
test	MEN1	All Genes	ST-Net	PCC	0.107983
test	MEN1	All Genes	ST-Net	SSIM	0.0448324
test	METTL12	All Genes	ST-Net	PCC	0.0837233
test	METTL12	All Genes	ST-Net	SSIM	0.036936
test	METTL16	All Genes	ST-Net	PCC	0.0915533
test	METTL16	All Genes	ST-Net	SSIM	0.043707
test	MFAP4	All Genes	ST-Net	PCC	0.0900205
test	MFAP4	All Genes	ST-Net	SSIM	0.0446329
test	MFSD3	All Genes	ST-Net	PCC	0.0817233
test	MFSD3	All Genes	ST-Net	SSIM	0.0374712
test	MFSD7	All Genes	ST-Net	PCC	0.0757569
test	MFSD7	All Genes	ST-Net	SSIM	0.0287518
test	MGMT	All Genes	ST-Net	PCC	0.0927143
test	MGMT	All Genes	ST-Net	SSIM	0.0465935
test	MGP	All Genes	ST-Net	PCC	0.0928978
test	MGP	All Genes	ST-Net	SSIM	0.0766555
test	MGP	HVGs	ST-Net	PCC	0.0928978
test	MGP	HVGs	ST-Net	SSIM	0.0766555
test	MGP	SVGs	ST-Net	PCC	0.0317859
test	MGP	SVGs	ST-Net	SSIM	0.058043
test	MIB2	All Genes	ST-Net	PCC	0.101951
test	MIB2	All Genes	ST-Net	SSIM	0.0457148
test	MICAL1	All Genes	ST-Net	PCC	0.161772
test	MICAL1	All Genes	ST-Net	SSIM	0.0926253
test	MICALL2	All Genes	ST-Net	PCC	0.12847
test	MICALL2	All Genes	ST-Net	SSIM	0.0795352
test	MID1IP1	All Genes	ST-Net	PCC	0.196644
test	MID1IP1	All Genes	ST-Net	SSIM	0.118894
test	MIF	All Genes	ST-Net	PCC	0.106524
test	MIF	All Genes	ST-Net	SSIM	0.041673
test	MIIP	All Genes	ST-Net	PCC	0.174144
test	MIIP	All Genes	ST-Net	SSIM	0.0896438
test	MKNK1	All Genes	ST-Net	PCC	0.108163
test	MKNK1	All Genes	ST-Net	SSIM	0.0549137
test	MLLT4	All Genes	ST-Net	PCC	0.101455
test	MLLT4	All Genes	ST-Net	SSIM	0.0507898
test	MLST8	All Genes	ST-Net	PCC	0.206759
test	MLST8	All Genes	ST-Net	SSIM	0.146232
test	MMP9	All Genes	ST-Net	PCC	0.187715
test	MMP9	All Genes	ST-Net	SSIM	0.0895361
test	MORC2	All Genes	ST-Net	PCC	0.161553
test	MORC2	All Genes	ST-Net	SSIM	0.0953455
test	MPND	All Genes	ST-Net	PCC	0.121466
test	MPND	All Genes	ST-Net	SSIM	0.0593584
test	MPST	All Genes	ST-Net	PCC	0.187811
test	MPST	All Genes	ST-Net	SSIM	0.136007
test	MRPL2	All Genes	ST-Net	PCC	0.096744
test	MRPL2	All Genes	ST-Net	SSIM	0.043888
test	MRPL21	All Genes	ST-Net	PCC	0.150035
test	MRPL21	All Genes	ST-Net	SSIM	0.0849981
test	MRPL23	All Genes	ST-Net	PCC	0.113856
test	MRPL23	All Genes	ST-Net	SSIM	0.0542712
test	MRPL51	All Genes	ST-Net	PCC	0.230213
test	MRPL51	All Genes	ST-Net	SSIM	0.161167
test	MRPL54	All Genes	ST-Net	PCC	0.104758
test	MRPL54	All Genes	ST-Net	SSIM	0.0691101
test	MRPS22	All Genes	ST-Net	PCC	0.146108
test	MRPS22	All Genes	ST-Net	SSIM	0.0530856
test	MS4A6A	All Genes	ST-Net	PCC	0.165446
test	MS4A6A	All Genes	ST-Net	SSIM	0.103374
test	MST1R	All Genes	ST-Net	PCC	0.132087
test	MST1R	All Genes	ST-Net	SSIM	0.0609587
test	MTG2	All Genes	ST-Net	PCC	0.155401
test	MTG2	All Genes	ST-Net	SSIM	0.0719997
test	MTMR12	All Genes	ST-Net	PCC	0.137909
test	MTMR12	All Genes	ST-Net	SSIM	0.0584456
test	MUC1	All Genes	ST-Net	PCC	0.193409
test	MUC1	All Genes	ST-Net	SSIM	0.159726
test	MUC1	HVGs	ST-Net	PCC	0.193409
test	MUC1	HVGs	ST-Net	SSIM	0.159726
test	MUC1	SVGs	ST-Net	PCC	0.298814
test	MUC1	SVGs	ST-Net	SSIM	0.220715
test	MUCL1	All Genes	ST-Net	PCC	0.246861
test	MUCL1	All Genes	ST-Net	SSIM	0.160148
test	MUCL1	HVGs	ST-Net	PCC	0.246861
test	MUCL1	HVGs	ST-Net	SSIM	0.160148
test	MUS81	All Genes	ST-Net	PCC	0.172281
test	MUS81	All Genes	ST-Net	SSIM	0.114174
test	MVP	All Genes	ST-Net	PCC	0.178214
test	MVP	All Genes	ST-Net	SSIM	0.151888
test	MX2	All Genes	ST-Net	PCC	0.0816873
test	MX2	All Genes	ST-Net	SSIM	0.0285613
test	MYH10	All Genes	ST-Net	PCC	0.0734798
test	MYH10	All Genes	ST-Net	SSIM	0.0344245
test	MYL12B	All Genes	ST-Net	PCC	0.265453
test	MYL12B	All Genes	ST-Net	SSIM	0.215065
test	MYL6B	All Genes	ST-Net	PCC	0.11026
test	MYL6B	All Genes	ST-Net	SSIM	0.0590375
test	MYL9	All Genes	ST-Net	PCC	0.130743
test	MYL9	All Genes	ST-Net	SSIM	0.117178
test	MYL9	SVGs	ST-Net	PCC	0.0342997
test	MYL9	SVGs	ST-Net	SSIM	0.0448766
test	MYO1G	All Genes	ST-Net	PCC	0.125129
test	MYO1G	All Genes	ST-Net	SSIM	0.0517465
test	MYO9B	All Genes	ST-Net	PCC	0.202751
test	MYO9B	All Genes	ST-Net	SSIM	0.123575
test	MZT2A	All Genes	ST-Net	PCC	0.16972
test	MZT2A	All Genes	ST-Net	SSIM	0.153557
test	NAA10	All Genes	ST-Net	PCC	0.197996
test	NAA10	All Genes	ST-Net	SSIM	0.131284
test	NANS	All Genes	ST-Net	PCC	0.166527
test	NANS	All Genes	ST-Net	SSIM	0.105232
test	NCKAP1L	All Genes	ST-Net	PCC	0.0822079
test	NCKAP1L	All Genes	ST-Net	SSIM	0.0436768
test	NCKAP5L	All Genes	ST-Net	PCC	0.0743379
test	NCKAP5L	All Genes	ST-Net	SSIM	0.0185948
test	NDRG1	All Genes	ST-Net	PCC	0.130071
test	NDRG1	All Genes	ST-Net	SSIM	0.0846411
test	NDRG1	HVGs	ST-Net	PCC	0.130071
test	NDRG1	HVGs	ST-Net	SSIM	0.0846411
test	NDUFA1	All Genes	ST-Net	PCC	0.192641
test	NDUFA1	All Genes	ST-Net	SSIM	0.138095
test	NDUFA12	All Genes	ST-Net	PCC	0.188776
test	NDUFA12	All Genes	ST-Net	SSIM	0.0861369
test	NDUFB2	All Genes	ST-Net	PCC	0.224257
test	NDUFB2	All Genes	ST-Net	SSIM	0.159827
test	NDUFB3	All Genes	ST-Net	PCC	0.190113
test	NDUFB3	All Genes	ST-Net	SSIM	0.0993483
test	NDUFB9	All Genes	ST-Net	PCC	0.255532
test	NDUFB9	All Genes	ST-Net	SSIM	0.211605
test	NDUFB9	SVGs	ST-Net	PCC	0.326027
test	NDUFB9	SVGs	ST-Net	SSIM	0.26892
test	NDUFC1	All Genes	ST-Net	PCC	0.200821
test	NDUFC1	All Genes	ST-Net	SSIM	0.106611
test	NDUFS1	All Genes	ST-Net	PCC	0.202863
test	NDUFS1	All Genes	ST-Net	SSIM	0.117041
test	NDUFV3	All Genes	ST-Net	PCC	0.161282
test	NDUFV3	All Genes	ST-Net	SSIM	0.0779637
test	NEBL	All Genes	ST-Net	PCC	0.150363
test	NEBL	All Genes	ST-Net	SSIM	0.0824587
test	NEK7	All Genes	ST-Net	PCC	0.120357
test	NEK7	All Genes	ST-Net	SSIM	0.0552203
test	NELFE	All Genes	ST-Net	PCC	0.131959
test	NELFE	All Genes	ST-Net	SSIM	0.0860196
test	NFATC4	All Genes	ST-Net	PCC	0.128438
test	NFATC4	All Genes	ST-Net	SSIM	0.0785351
test	NFIC	All Genes	ST-Net	PCC	0.209557
test	NFIC	All Genes	ST-Net	SSIM	0.178965
test	NINJ1	All Genes	ST-Net	PCC	0.194819
test	NINJ1	All Genes	ST-Net	SSIM	0.131627
test	NIT2	All Genes	ST-Net	PCC	0.166829
test	NIT2	All Genes	ST-Net	SSIM	0.080362
test	NMRAL1	All Genes	ST-Net	PCC	0.185831
test	NMRAL1	All Genes	ST-Net	SSIM	0.139947
test	NR1H2	All Genes	ST-Net	PCC	0.125106
test	NR1H2	All Genes	ST-Net	SSIM	0.0888492
test	NR4A1	All Genes	ST-Net	PCC	0.122691
test	NR4A1	All Genes	ST-Net	SSIM	0.0738929
test	NRP1	All Genes	ST-Net	PCC	0.0846339
test	NRP1	All Genes	ST-Net	SSIM	0.0432184
test	NSMCE1	All Genes	ST-Net	PCC	0.137373
test	NSMCE1	All Genes	ST-Net	SSIM	0.0813416
test	NTMT1	All Genes	ST-Net	PCC	0.0968057
test	NTMT1	All Genes	ST-Net	SSIM	0.0429375
test	NUP214	All Genes	ST-Net	PCC	0.136863
test	NUP214	All Genes	ST-Net	SSIM	0.059578
test	NUP93	All Genes	ST-Net	PCC	0.14175
test	NUP93	All Genes	ST-Net	SSIM	0.067955
test	NXN	All Genes	ST-Net	PCC	0.0688723
test	NXN	All Genes	ST-Net	SSIM	0.029027
test	OASL	All Genes	ST-Net	PCC	0.0194809
test	OASL	All Genes	ST-Net	SSIM	0.0216764
test	OGFRL1	All Genes	ST-Net	PCC	0.113334
test	OGFRL1	All Genes	ST-Net	SSIM	0.0494742
test	OPTN	All Genes	ST-Net	PCC	0.0940617
test	OPTN	All Genes	ST-Net	SSIM	0.0625892
test	ORC2	All Genes	ST-Net	PCC	0.106683
test	ORC2	All Genes	ST-Net	SSIM	0.0374034
test	OSBPL8	All Genes	ST-Net	PCC	0.0873782
test	OSBPL8	All Genes	ST-Net	SSIM	0.0326012
test	P4HA2	All Genes	ST-Net	PCC	0.0434033
test	P4HA2	All Genes	ST-Net	SSIM	0.0160782
test	PAF1	All Genes	ST-Net	PCC	0.0966568
test	PAF1	All Genes	ST-Net	SSIM	0.0510068
test	PAFAH1B3	All Genes	ST-Net	PCC	0.14625
test	PAFAH1B3	All Genes	ST-Net	SSIM	0.0927893
test	PAQR4	All Genes	ST-Net	PCC	0.195275
test	PAQR4	All Genes	ST-Net	SSIM	0.137105
test	PARN	All Genes	ST-Net	PCC	0.0998232
test	PARN	All Genes	ST-Net	SSIM	0.0359988
test	PCCB	All Genes	ST-Net	PCC	0.186701
test	PCCB	All Genes	ST-Net	SSIM	0.0931811
test	PCIF1	All Genes	ST-Net	PCC	0.0857458
test	PCIF1	All Genes	ST-Net	SSIM	0.0524663
test	PDCD5	All Genes	ST-Net	PCC	0.158467
test	PDCD5	All Genes	ST-Net	SSIM	0.0782448
test	PDGFRA	All Genes	ST-Net	PCC	0.0408036
test	PDGFRA	All Genes	ST-Net	SSIM	0.0260715
test	PDGFRB	All Genes	ST-Net	PCC	0.120797
test	PDGFRB	All Genes	ST-Net	SSIM	0.0680855
test	PER1	All Genes	ST-Net	PCC	0.0500026
test	PER1	All Genes	ST-Net	SSIM	0.0341441
test	PEX11G	All Genes	ST-Net	PCC	0.0762783
test	PEX11G	All Genes	ST-Net	SSIM	0.0259888
test	PEX14	All Genes	ST-Net	PCC	0.0547792
test	PEX14	All Genes	ST-Net	SSIM	0.0237418
test	PGLS	All Genes	ST-Net	PCC	0.203757
test	PGLS	All Genes	ST-Net	SSIM	0.146783
test	PHF11	All Genes	ST-Net	PCC	0.0921191
test	PHF11	All Genes	ST-Net	SSIM	0.0367692
test	PHF13	All Genes	ST-Net	PCC	0.102077
test	PHF13	All Genes	ST-Net	SSIM	0.0354564
test	PHF21A	All Genes	ST-Net	PCC	0.0969415
test	PHF21A	All Genes	ST-Net	SSIM	0.0452206
test	PHKB	All Genes	ST-Net	PCC	0.116682
test	PHKB	All Genes	ST-Net	SSIM	0.0711481
test	PIGQ	All Genes	ST-Net	PCC	0.204216
test	PIGQ	All Genes	ST-Net	SSIM	0.150198
test	PIH1D1	All Genes	ST-Net	PCC	0.134524
test	PIH1D1	All Genes	ST-Net	SSIM	0.08577
test	PILRA	All Genes	ST-Net	PCC	0.0596341
test	PILRA	All Genes	ST-Net	SSIM	0.0223267
test	PIM2	All Genes	ST-Net	PCC	0.200276
test	PIM2	All Genes	ST-Net	SSIM	0.0935287
test	PITX1	All Genes	ST-Net	PCC	0.0718377
test	PITX1	All Genes	ST-Net	SSIM	0.0428533
test	PKNOX1	All Genes	ST-Net	PCC	0.0931033
test	PKNOX1	All Genes	ST-Net	SSIM	0.0318195
test	PLAC9	All Genes	ST-Net	PCC	0.0240613
test	PLAC9	All Genes	ST-Net	SSIM	0.0088288
test	PLEKHO2	All Genes	ST-Net	PCC	0.12459
test	PLEKHO2	All Genes	ST-Net	SSIM	0.0729163
test	PLIN2	All Genes	ST-Net	PCC	0.0858672
test	PLIN2	All Genes	ST-Net	SSIM	0.0233841
test	PLK1	All Genes	ST-Net	PCC	0.195287
test	PLK1	All Genes	ST-Net	SSIM	0.0867435
test	PLK2	All Genes	ST-Net	PCC	0.138758
test	PLK2	All Genes	ST-Net	SSIM	0.0721935
test	PLLP	All Genes	ST-Net	PCC	0.129789
test	PLLP	All Genes	ST-Net	SSIM	0.0657494
test	PLP2	All Genes	ST-Net	PCC	0.153632
test	PLP2	All Genes	ST-Net	SSIM	0.0984247
test	PLPPR2	All Genes	ST-Net	PCC	0.169134
test	PLPPR2	All Genes	ST-Net	SSIM	0.114856
test	PLSCR1	All Genes	ST-Net	PCC	0.0898551
test	PLSCR1	All Genes	ST-Net	SSIM	0.0497632
test	PLTP	All Genes	ST-Net	PCC	0.168685
test	PLTP	All Genes	ST-Net	SSIM	0.111985
test	PLVAP	All Genes	ST-Net	PCC	0.114556
test	PLVAP	All Genes	ST-Net	SSIM	0.0624549
test	PLXNA1	All Genes	ST-Net	PCC	0.172929
test	PLXNA1	All Genes	ST-Net	SSIM	0.10532
test	PLXND1	All Genes	ST-Net	PCC	0.216964
test	PLXND1	All Genes	ST-Net	SSIM	0.153635
test	PMP22	All Genes	ST-Net	PCC	0.0874458
test	PMP22	All Genes	ST-Net	SSIM	0.0599202
test	PNISR	All Genes	ST-Net	PCC	0.08968
test	PNISR	All Genes	ST-Net	SSIM	0.074129
test	PNMT	All Genes	ST-Net	PCC	0.122956
test	PNMT	All Genes	ST-Net	SSIM	0.103693
test	PNMT	HVGs	ST-Net	PCC	0.122956
test	PNMT	HVGs	ST-Net	SSIM	0.103693
test	PNP	All Genes	ST-Net	PCC	0.145869
test	PNP	All Genes	ST-Net	SSIM	0.055048
test	PNPLA6	All Genes	ST-Net	PCC	0.146531
test	PNPLA6	All Genes	ST-Net	SSIM	0.0791387
test	PODNL1	All Genes	ST-Net	PCC	0.0330723
test	PODNL1	All Genes	ST-Net	SSIM	0.0182867
test	PODXL	All Genes	ST-Net	PCC	0.129483
test	PODXL	All Genes	ST-Net	SSIM	0.0614663
test	POLR2E	All Genes	ST-Net	PCC	0.183857
test	POLR2E	All Genes	ST-Net	SSIM	0.135091
test	POLR2J	All Genes	ST-Net	PCC	0.194796
test	POLR2J	All Genes	ST-Net	SSIM	0.139728
test	POR	All Genes	ST-Net	PCC	0.217425
test	POR	All Genes	ST-Net	SSIM	0.136516
test	POSTN	All Genes	ST-Net	PCC	0.167297
test	POSTN	All Genes	ST-Net	SSIM	0.0982733
test	POSTN	HVGs	ST-Net	PCC	0.167297
test	POSTN	HVGs	ST-Net	SSIM	0.0982733
test	PPHLN1	All Genes	ST-Net	PCC	0.176694
test	PPHLN1	All Genes	ST-Net	SSIM	0.0930596
test	PPIB	All Genes	ST-Net	PCC	0.126097
test	PPIB	All Genes	ST-Net	SSIM	0.0972287
test	PPIH	All Genes	ST-Net	PCC	0.182966
test	PPIH	All Genes	ST-Net	SSIM	0.0837535
test	PPM1G	All Genes	ST-Net	PCC	0.196365
test	PPM1G	All Genes	ST-Net	SSIM	0.124759
test	PPP1R1A	All Genes	ST-Net	PCC	0.0945456
test	PPP1R1A	All Genes	ST-Net	SSIM	0.0566708
test	PPP1R1B	All Genes	ST-Net	PCC	0.112322
test	PPP1R1B	All Genes	ST-Net	SSIM	0.130936
test	PPP1R1B	HVGs	ST-Net	PCC	0.112322
test	PPP1R1B	HVGs	ST-Net	SSIM	0.130936
test	PPP1R37	All Genes	ST-Net	PCC	0.163208
test	PPP1R37	All Genes	ST-Net	SSIM	0.105219
test	PRKAB1	All Genes	ST-Net	PCC	0.149738
test	PRKAB1	All Genes	ST-Net	SSIM	0.105214
test	PRKCSH	All Genes	ST-Net	PCC	0.257795
test	PRKCSH	All Genes	ST-Net	SSIM	0.210552
test	PRKCSH	SVGs	ST-Net	PCC	0.347992
test	PRKCSH	SVGs	ST-Net	SSIM	0.291842
test	PROSER1	All Genes	ST-Net	PCC	0.170897
test	PROSER1	All Genes	ST-Net	SSIM	0.0772796
test	PRPF6	All Genes	ST-Net	PCC	0.161792
test	PRPF6	All Genes	ST-Net	SSIM	0.102037
test	PRPSAP1	All Genes	ST-Net	PCC	0.105185
test	PRPSAP1	All Genes	ST-Net	SSIM	0.046362
test	PSCA	All Genes	ST-Net	PCC	0.0305886
test	PSCA	All Genes	ST-Net	SSIM	0.00849126
test	PSMD4	All Genes	ST-Net	PCC	0.168281
test	PSMD4	All Genes	ST-Net	SSIM	0.093706
test	PSTPIP1	All Genes	ST-Net	PCC	0.160114
test	PSTPIP1	All Genes	ST-Net	SSIM	0.0691766
test	PTGDS	All Genes	ST-Net	PCC	0.255978
test	PTGDS	All Genes	ST-Net	SSIM	0.150713
test	PTOV1	All Genes	ST-Net	PCC	0.221512
test	PTOV1	All Genes	ST-Net	SSIM	0.179844
test	PTOV1	SVGs	ST-Net	PCC	0.423523
test	PTOV1	SVGs	ST-Net	SSIM	0.321313
test	PTP4A3	All Genes	ST-Net	PCC	0.101103
test	PTP4A3	All Genes	ST-Net	SSIM	0.0518289
test	PTPRC	All Genes	ST-Net	PCC	0.177645
test	PTPRC	All Genes	ST-Net	SSIM	0.110141
test	PTPRJ	All Genes	ST-Net	PCC	0.0877283
test	PTPRJ	All Genes	ST-Net	SSIM	0.0529413
test	PTRF	All Genes	ST-Net	PCC	0.0954305
test	PTRF	All Genes	ST-Net	SSIM	0.0854001
test	PTRH1	All Genes	ST-Net	PCC	0.0554492
test	PTRH1	All Genes	ST-Net	SSIM	0.0212405
test	PUS3	All Genes	ST-Net	PCC	0.0513945
test	PUS3	All Genes	ST-Net	SSIM	0.0181979
test	PWP1	All Genes	ST-Net	PCC	0.142013
test	PWP1	All Genes	ST-Net	SSIM	0.0726382
test	PWWP2B	All Genes	ST-Net	PCC	0.160205
test	PWWP2B	All Genes	ST-Net	SSIM	0.125228
test	PXDN	All Genes	ST-Net	PCC	0.223373
test	PXDN	All Genes	ST-Net	SSIM	0.152216
test	PYURF	All Genes	ST-Net	PCC	0.0963923
test	PYURF	All Genes	ST-Net	SSIM	0.0542394
test	QSOX1	All Genes	ST-Net	PCC	0.16033
test	QSOX1	All Genes	ST-Net	SSIM	0.143347
test	R3HDM2	All Genes	ST-Net	PCC	0.146486
test	R3HDM2	All Genes	ST-Net	SSIM	0.0665926
test	RAB11FIP1	All Genes	ST-Net	PCC	0.0731917
test	RAB11FIP1	All Genes	ST-Net	SSIM	0.0503804
test	RAB11FIP1	HVGs	ST-Net	PCC	0.0731917
test	RAB11FIP1	HVGs	ST-Net	SSIM	0.0503804
test	RAB3A	All Genes	ST-Net	PCC	0.079214
test	RAB3A	All Genes	ST-Net	SSIM	0.027407
test	RAB3GAP1	All Genes	ST-Net	PCC	0.171382
test	RAB3GAP1	All Genes	ST-Net	SSIM	0.10315
test	RAB3IL1	All Genes	ST-Net	PCC	0.0325013
test	RAB3IL1	All Genes	ST-Net	SSIM	0.0171712
test	RABGAP1L	All Genes	ST-Net	PCC	0.107262
test	RABGAP1L	All Genes	ST-Net	SSIM	0.0488604
test	RALBP1	All Genes	ST-Net	PCC	0.0881134
test	RALBP1	All Genes	ST-Net	SSIM	0.0365862
test	RALGAPA2	All Genes	ST-Net	PCC	0.102456
test	RALGAPA2	All Genes	ST-Net	SSIM	0.0408671
test	RAMP2	All Genes	ST-Net	PCC	0.0483811
test	RAMP2	All Genes	ST-Net	SSIM	0.0238948
test	RAP1B	All Genes	ST-Net	PCC	0.0556579
test	RAP1B	All Genes	ST-Net	SSIM	0.0206928
test	RARS2	All Genes	ST-Net	PCC	0.0936695
test	RARS2	All Genes	ST-Net	SSIM	0.0343861
test	RASA2	All Genes	ST-Net	PCC	0.0762341
test	RASA2	All Genes	ST-Net	SSIM	0.0314187
test	RASGRP2	All Genes	ST-Net	PCC	0.157
test	RASGRP2	All Genes	ST-Net	SSIM	0.0512886
test	RASSF3	All Genes	ST-Net	PCC	0.071833
test	RASSF3	All Genes	ST-Net	SSIM	0.0391311
test	RBL1	All Genes	ST-Net	PCC	0.148982
test	RBL1	All Genes	ST-Net	SSIM	0.0526854
test	RBM42	All Genes	ST-Net	PCC	0.19337
test	RBM42	All Genes	ST-Net	SSIM	0.136173
test	RECQL4	All Genes	ST-Net	PCC	0.134061
test	RECQL4	All Genes	ST-Net	SSIM	0.0576654
test	RECQL5	All Genes	ST-Net	PCC	0.122432
test	RECQL5	All Genes	ST-Net	SSIM	0.054562
test	REEP6	All Genes	ST-Net	PCC	0.0914494
test	REEP6	All Genes	ST-Net	SSIM	0.0479209
test	RGS1	All Genes	ST-Net	PCC	0.116155
test	RGS1	All Genes	ST-Net	SSIM	0.049329
test	RHOB	All Genes	ST-Net	PCC	0.209703
test	RHOB	All Genes	ST-Net	SSIM	0.157904
test	RIOK1	All Genes	ST-Net	PCC	0.0777594
test	RIOK1	All Genes	ST-Net	SSIM	0.0385439
test	RMND1	All Genes	ST-Net	PCC	0.0876926
test	RMND1	All Genes	ST-Net	SSIM	0.0345214
test	RNASET2	All Genes	ST-Net	PCC	0.193599
test	RNASET2	All Genes	ST-Net	SSIM	0.156549
test	RND3	All Genes	ST-Net	PCC	0.104731
test	RND3	All Genes	ST-Net	SSIM	0.0401779
test	RNF135	All Genes	ST-Net	PCC	0.146926
test	RNF135	All Genes	ST-Net	SSIM	0.0520742
test	RNF170	All Genes	ST-Net	PCC	0.0515133
test	RNF170	All Genes	ST-Net	SSIM	0.0251512
test	RRAS	All Genes	ST-Net	PCC	0.0651471
test	RRAS	All Genes	ST-Net	SSIM	0.0437767
test	RSL1D1	All Genes	ST-Net	PCC	0.205064
test	RSL1D1	All Genes	ST-Net	SSIM	0.165893
test	RSRP1	All Genes	ST-Net	PCC	0.12273
test	RSRP1	All Genes	ST-Net	SSIM	0.0690578
test	RUVBL1	All Genes	ST-Net	PCC	0.15554
test	RUVBL1	All Genes	ST-Net	SSIM	0.0731429
test	S100A14	All Genes	ST-Net	PCC	0.0339837
test	S100A14	All Genes	ST-Net	SSIM	0.0621813
test	S100A14	HVGs	ST-Net	PCC	0.0339837
test	S100A14	HVGs	ST-Net	SSIM	0.0621813
test	S100A9	All Genes	ST-Net	PCC	0.052764
test	S100A9	All Genes	ST-Net	SSIM	0.0593266
test	S100A9	HVGs	ST-Net	PCC	0.052764
test	S100A9	HVGs	ST-Net	SSIM	0.0593266
test	SAMM50	All Genes	ST-Net	PCC	0.157885
test	SAMM50	All Genes	ST-Net	SSIM	0.089688
test	SASH1	All Genes	ST-Net	PCC	0.082599
test	SASH1	All Genes	ST-Net	SSIM	0.0433223
test	SAT1	All Genes	ST-Net	PCC	0.17497
test	SAT1	All Genes	ST-Net	SSIM	0.142736
test	SCAF1	All Genes	ST-Net	PCC	0.127183
test	SCAF1	All Genes	ST-Net	SSIM	0.0825279
test	SCD	All Genes	ST-Net	PCC	0.3128
test	SCD	All Genes	ST-Net	SSIM	0.20732
test	SCD	HVGs	ST-Net	PCC	0.3128
test	SCD	HVGs	ST-Net	SSIM	0.20732
test	SCD	SVGs	ST-Net	PCC	0.234635
test	SCD	SVGs	ST-Net	SSIM	0.17061
test	SCNN1D	All Genes	ST-Net	PCC	0.0994766
test	SCNN1D	All Genes	ST-Net	SSIM	0.0321381
test	SCX	All Genes	ST-Net	PCC	0.131154
test	SCX	All Genes	ST-Net	SSIM	0.0456992
test	SDHB	All Genes	ST-Net	PCC	0.149324
test	SDHB	All Genes	ST-Net	SSIM	0.0656549
test	SEC14L2	All Genes	ST-Net	PCC	0.1215
test	SEC14L2	All Genes	ST-Net	SSIM	0.0580797
test	SEC23A	All Genes	ST-Net	PCC	0.0944581
test	SEC23A	All Genes	ST-Net	SSIM	0.0339174
test	SEMA3B	All Genes	ST-Net	PCC	0.093307
test	SEMA3B	All Genes	ST-Net	SSIM	0.0721261
test	SEMA4B	All Genes	ST-Net	PCC	0.19859
test	SEMA4B	All Genes	ST-Net	SSIM	0.117161
test	SF3B4	All Genes	ST-Net	PCC	0.162548
test	SF3B4	All Genes	ST-Net	SSIM	0.104744
test	SFSWAP	All Genes	ST-Net	PCC	0.134345
test	SFSWAP	All Genes	ST-Net	SSIM	0.0773601
test	SGTA	All Genes	ST-Net	PCC	0.214467
test	SGTA	All Genes	ST-Net	SSIM	0.180182
test	SH3BP5L	All Genes	ST-Net	PCC	0.121485
test	SH3BP5L	All Genes	ST-Net	SSIM	0.0573479
test	SIGLEC1	All Genes	ST-Net	PCC	0.083852
test	SIGLEC1	All Genes	ST-Net	SSIM	0.0317237
test	SIGMAR1	All Genes	ST-Net	PCC	0.158296
test	SIGMAR1	All Genes	ST-Net	SSIM	0.0787865
test	SLC16A2	All Genes	ST-Net	PCC	0.0410999
test	SLC16A2	All Genes	ST-Net	SSIM	0.00972152
test	SLC16A3	All Genes	ST-Net	PCC	0.216234
test	SLC16A3	All Genes	ST-Net	SSIM	0.132338
test	SLC22A18	All Genes	ST-Net	PCC	0.102457
test	SLC22A18	All Genes	ST-Net	SSIM	0.0420867
test	SLC25A24	All Genes	ST-Net	PCC	0.145832
test	SLC25A24	All Genes	ST-Net	SSIM	0.0709341
test	SLC2A1	All Genes	ST-Net	PCC	0.176016
test	SLC2A1	All Genes	ST-Net	SSIM	0.0861502
test	SLC2A8	All Genes	ST-Net	PCC	0.057705
test	SLC2A8	All Genes	ST-Net	SSIM	0.017121
test	SLC35A2	All Genes	ST-Net	PCC	0.210711
test	SLC35A2	All Genes	ST-Net	SSIM	0.127207
test	SLC43A1	All Genes	ST-Net	PCC	0.0838905
test	SLC43A1	All Genes	ST-Net	SSIM	0.0423089
test	SLC4A5	All Genes	ST-Net	PCC	0.126164
test	SLC4A5	All Genes	ST-Net	SSIM	0.0587336
test	SLC8B1	All Genes	ST-Net	PCC	0.113565
test	SLC8B1	All Genes	ST-Net	SSIM	0.0562589
test	SLC9A3R2	All Genes	ST-Net	PCC	0.151899
test	SLC9A3R2	All Genes	ST-Net	SSIM	0.0977073
test	SLC9A8	All Genes	ST-Net	PCC	0.110919
test	SLC9A8	All Genes	ST-Net	SSIM	0.0397222
test	SLFN13	All Genes	ST-Net	PCC	0.101779
test	SLFN13	All Genes	ST-Net	SSIM	0.0287143
test	SLPI	All Genes	ST-Net	PCC	0.048436
test	SLPI	All Genes	ST-Net	SSIM	0.0211215
test	SMCHD1	All Genes	ST-Net	PCC	0.128853
test	SMCHD1	All Genes	ST-Net	SSIM	0.0857475
test	SMG9	All Genes	ST-Net	PCC	0.175625
test	SMG9	All Genes	ST-Net	SSIM	0.0972744
test	SMYD2	All Genes	ST-Net	PCC	0.092044
test	SMYD2	All Genes	ST-Net	SSIM	0.0412858
test	SNAPC3	All Genes	ST-Net	PCC	0.0914082
test	SNAPC3	All Genes	ST-Net	SSIM	0.0276025
test	SNF8	All Genes	ST-Net	PCC	0.178406
test	SNF8	All Genes	ST-Net	SSIM	0.135955
test	SNRPD3	All Genes	ST-Net	PCC	0.205887
test	SNRPD3	All Genes	ST-Net	SSIM	0.104184
test	SNTA1	All Genes	ST-Net	PCC	0.0710322
test	SNTA1	All Genes	ST-Net	SSIM	0.0246829
test	SNX33	All Genes	ST-Net	PCC	0.0996594
test	SNX33	All Genes	ST-Net	SSIM	0.0398758
test	SNX8	All Genes	ST-Net	PCC	0.11024
test	SNX8	All Genes	ST-Net	SSIM	0.0613132
test	SOD3	All Genes	ST-Net	PCC	0.0865561
test	SOD3	All Genes	ST-Net	SSIM	0.0501008
test	SOS 2	All Genes	ST-Net	PCC	0.0813023
test	SOS 2	All Genes	ST-Net	SSIM	0.0274417
test	SOX4	All Genes	ST-Net	PCC	0.162496
test	SOX4	All Genes	ST-Net	SSIM	0.147471
test	SP6	All Genes	ST-Net	PCC	0.0501786
test	SP6	All Genes	ST-Net	SSIM	0.0141509
test	SPAG9	All Genes	ST-Net	PCC	0.106927
test	SPAG9	All Genes	ST-Net	SSIM	0.0679502
test	SPARC	All Genes	ST-Net	PCC	0.161678
test	SPARC	All Genes	ST-Net	SSIM	0.101376
test	SPARC	HVGs	ST-Net	PCC	0.161678
test	SPARC	HVGs	ST-Net	SSIM	0.101376
test	SPIN1	All Genes	ST-Net	PCC	0.150246
test	SPIN1	All Genes	ST-Net	SSIM	0.0860253
test	SPSB1	All Genes	ST-Net	PCC	0.0765822
test	SPSB1	All Genes	ST-Net	SSIM	0.0314644
test	SRGN	All Genes	ST-Net	PCC	0.187945
test	SRGN	All Genes	ST-Net	SSIM	0.123595
test	SRPX2	All Genes	ST-Net	PCC	0.0495441
test	SRPX2	All Genes	ST-Net	SSIM	0.0180473
test	SRR	All Genes	ST-Net	PCC	0.0982371
test	SRR	All Genes	ST-Net	SSIM	0.0422723
test	SRRT	All Genes	ST-Net	PCC	0.206923
test	SRRT	All Genes	ST-Net	SSIM	0.131316
test	SRSF1	All Genes	ST-Net	PCC	0.227139
test	SRSF1	All Genes	ST-Net	SSIM	0.169289
test	SRSF5	All Genes	ST-Net	PCC	0.228807
test	SRSF5	All Genes	ST-Net	SSIM	0.189686
test	SSSCA1	All Genes	ST-Net	PCC	0.10617
test	SSSCA1	All Genes	ST-Net	SSIM	0.0572748
test	STAMBP	All Genes	ST-Net	PCC	0.131843
test	STAMBP	All Genes	ST-Net	SSIM	0.0591814
test	STAT5A	All Genes	ST-Net	PCC	0.086034
test	STAT5A	All Genes	ST-Net	SSIM	0.0493497
test	STK17A	All Genes	ST-Net	PCC	0.127012
test	STK17A	All Genes	ST-Net	SSIM	0.0629865
test	STK4	All Genes	ST-Net	PCC	0.113084
test	STK4	All Genes	ST-Net	SSIM	0.0504688
test	STMN1	All Genes	ST-Net	PCC	0.220642
test	STMN1	All Genes	ST-Net	SSIM	0.169824
test	STRN3	All Genes	ST-Net	PCC	0.112719
test	STRN3	All Genes	ST-Net	SSIM	0.0486945
test	STT3A	All Genes	ST-Net	PCC	0.128109
test	STT3A	All Genes	ST-Net	SSIM	0.0684293
test	SUGP1	All Genes	ST-Net	PCC	0.0959318
test	SUGP1	All Genes	ST-Net	SSIM	0.0218198
test	SURF1	All Genes	ST-Net	PCC	0.0696062
test	SURF1	All Genes	ST-Net	SSIM	0.0375654
test	SVIL	All Genes	ST-Net	PCC	0.0390826
test	SVIL	All Genes	ST-Net	SSIM	0.0229695
test	SYDE1	All Genes	ST-Net	PCC	0.0642893
test	SYDE1	All Genes	ST-Net	SSIM	0.0273936
test	SYK	All Genes	ST-Net	PCC	0.124824
test	SYK	All Genes	ST-Net	SSIM	0.0556109
test	TACC3	All Genes	ST-Net	PCC	0.167196
test	TACC3	All Genes	ST-Net	SSIM	0.0764517
test	TANC2	All Genes	ST-Net	PCC	0.105523
test	TANC2	All Genes	ST-Net	SSIM	0.0538815
test	TARBP1	All Genes	ST-Net	PCC	0.14433
test	TARBP1	All Genes	ST-Net	SSIM	0.0620452
test	TAX1BP1	All Genes	ST-Net	PCC	0.149021
test	TAX1BP1	All Genes	ST-Net	SSIM	0.104666
test	TAX1BP3	All Genes	ST-Net	PCC	0.137401
test	TAX1BP3	All Genes	ST-Net	SSIM	0.0827377
test	TBC1D10A	All Genes	ST-Net	PCC	0.144754
test	TBC1D10A	All Genes	ST-Net	SSIM	0.0798737
test	TBC1D23	All Genes	ST-Net	PCC	0.164437
test	TBC1D23	All Genes	ST-Net	SSIM	0.0688529
test	TBCA	All Genes	ST-Net	PCC	0.140853
test	TBCA	All Genes	ST-Net	SSIM	0.0551987
test	TBXAS1	All Genes	ST-Net	PCC	0.0797294
test	TBXAS1	All Genes	ST-Net	SSIM	0.0326396
test	TCEA2	All Genes	ST-Net	PCC	0.0969107
test	TCEA2	All Genes	ST-Net	SSIM	0.0434844
test	TCEA3	All Genes	ST-Net	PCC	0.133949
test	TCEA3	All Genes	ST-Net	SSIM	0.0811959
test	TCF25	All Genes	ST-Net	PCC	0.172869
test	TCF25	All Genes	ST-Net	SSIM	0.149397
test	TDRD3	All Genes	ST-Net	PCC	0.0891699
test	TDRD3	All Genes	ST-Net	SSIM	0.0263903
test	TESK1	All Genes	ST-Net	PCC	0.146507
test	TESK1	All Genes	ST-Net	SSIM	0.105549
test	TESMIN	All Genes	ST-Net	PCC	0.139515
test	TESMIN	All Genes	ST-Net	SSIM	0.0561317
test	TEX10	All Genes	ST-Net	PCC	0.065693
test	TEX10	All Genes	ST-Net	SSIM	0.0313175
test	TEX2	All Genes	ST-Net	PCC	0.161897
test	TEX2	All Genes	ST-Net	SSIM	0.107051
test	TFF3	All Genes	ST-Net	PCC	0.126607
test	TFF3	All Genes	ST-Net	SSIM	0.121398
test	TFF3	HVGs	ST-Net	PCC	0.126607
test	TFF3	HVGs	ST-Net	SSIM	0.121398
test	TGFBR2	All Genes	ST-Net	PCC	0.0996492
test	TGFBR2	All Genes	ST-Net	SSIM	0.0489369
test	THBS1	All Genes	ST-Net	PCC	0.114361
test	THBS1	All Genes	ST-Net	SSIM	0.0783355
test	THOC5	All Genes	ST-Net	PCC	0.0781002
test	THOC5	All Genes	ST-Net	SSIM	0.0278505
test	THOC6	All Genes	ST-Net	PCC	0.0966623
test	THOC6	All Genes	ST-Net	SSIM	0.0483352
test	TIGD5	All Genes	ST-Net	PCC	0.10928
test	TIGD5	All Genes	ST-Net	SSIM	0.0524726
test	TIMP1	All Genes	ST-Net	PCC	0.271991
test	TIMP1	All Genes	ST-Net	SSIM	0.220877
test	TIMP1	SVGs	ST-Net	PCC	0.324856
test	TIMP1	SVGs	ST-Net	SSIM	0.266221
test	TJP3	All Genes	ST-Net	PCC	0.128392
test	TJP3	All Genes	ST-Net	SSIM	0.057307
test	TM7SF2	All Genes	ST-Net	PCC	0.184769
test	TM7SF2	All Genes	ST-Net	SSIM	0.134118
test	TMBIM6	All Genes	ST-Net	PCC	0.24558
test	TMBIM6	All Genes	ST-Net	SSIM	0.204661
test	TMBIM6	SVGs	ST-Net	PCC	0.387189
test	TMBIM6	SVGs	ST-Net	SSIM	0.308109
test	TMEM101	All Genes	ST-Net	PCC	0.0794707
test	TMEM101	All Genes	ST-Net	SSIM	0.0344084
test	TMEM123	All Genes	ST-Net	PCC	0.212742
test	TMEM123	All Genes	ST-Net	SSIM	0.154908
test	TMEM14B	All Genes	ST-Net	PCC	0.184022
test	TMEM14B	All Genes	ST-Net	SSIM	0.116686
test	TMEM160	All Genes	ST-Net	PCC	0.152625
test	TMEM160	All Genes	ST-Net	SSIM	0.109025
test	TMEM184A	All Genes	ST-Net	PCC	0.182338
test	TMEM184A	All Genes	ST-Net	SSIM	0.105981
test	TMEM259	All Genes	ST-Net	PCC	0.217696
test	TMEM259	All Genes	ST-Net	SSIM	0.193557
test	TMEM86A	All Genes	ST-Net	PCC	0.145182
test	TMEM86A	All Genes	ST-Net	SSIM	0.0937282
test	TMX1	All Genes	ST-Net	PCC	0.146084
test	TMX1	All Genes	ST-Net	SSIM	0.0889514
test	TNC	All Genes	ST-Net	PCC	0.133131
test	TNC	All Genes	ST-Net	SSIM	0.086886
test	TNFRSF14	All Genes	ST-Net	PCC	0.131829
test	TNFRSF14	All Genes	ST-Net	SSIM	0.0850954
test	TNFRSF21	All Genes	ST-Net	PCC	0.0300716
test	TNFRSF21	All Genes	ST-Net	SSIM	0.0173348
test	TNFRSF4	All Genes	ST-Net	PCC	0.122727
test	TNFRSF4	All Genes	ST-Net	SSIM	0.0526674
test	TNNT1	All Genes	ST-Net	PCC	0.108154
test	TNNT1	All Genes	ST-Net	SSIM	0.0671765
test	TOM1L2	All Genes	ST-Net	PCC	0.144282
test	TOM1L2	All Genes	ST-Net	SSIM	0.0724039
test	TP53I3	All Genes	ST-Net	PCC	0.0709087
test	TP53I3	All Genes	ST-Net	SSIM	0.0381422
test	TPM2	All Genes	ST-Net	PCC	0.117096
test	TPM2	All Genes	ST-Net	SSIM	0.0804811
test	TRAC	All Genes	ST-Net	PCC	0.237529
test	TRAC	All Genes	ST-Net	SSIM	0.127568
test	TRAF5	All Genes	ST-Net	PCC	0.053016
test	TRAF5	All Genes	ST-Net	SSIM	0.0305963
test	TRAP1	All Genes	ST-Net	PCC	0.167049
test	TRAP1	All Genes	ST-Net	SSIM	0.112384
test	TRAPPC4	All Genes	ST-Net	PCC	0.156257
test	TRAPPC4	All Genes	ST-Net	SSIM	0.0950394
test	TRIM14	All Genes	ST-Net	PCC	0.140077
test	TRIM14	All Genes	ST-Net	SSIM	0.0741092
test	TRIM22	All Genes	ST-Net	PCC	0.0884876
test	TRIM22	All Genes	ST-Net	SSIM	0.04951
test	TRIM25	All Genes	ST-Net	PCC	0.123461
test	TRIM25	All Genes	ST-Net	SSIM	0.0818645
test	TRIM47	All Genes	ST-Net	PCC	0.111173
test	TRIM47	All Genes	ST-Net	SSIM	0.0498784
test	TSPAN33	All Genes	ST-Net	PCC	0.0728677
test	TSPAN33	All Genes	ST-Net	SSIM	0.0302286
test	TSR2	All Genes	ST-Net	PCC	0.0858726
test	TSR2	All Genes	ST-Net	SSIM	0.03758
test	TTC31	All Genes	ST-Net	PCC	0.0910187
test	TTC31	All Genes	ST-Net	SSIM	0.0407416
test	TTI1	All Genes	ST-Net	PCC	0.111956
test	TTI1	All Genes	ST-Net	SSIM	0.045246
test	TXN2	All Genes	ST-Net	PCC	0.186497
test	TXN2	All Genes	ST-Net	SSIM	0.141749
test	TXNDC17	All Genes	ST-Net	PCC	0.216349
test	TXNDC17	All Genes	ST-Net	SSIM	0.124705
test	TXNRD2	All Genes	ST-Net	PCC	0.179092
test	TXNRD2	All Genes	ST-Net	SSIM	0.112092
test	TYROBP	All Genes	ST-Net	PCC	0.197805
test	TYROBP	All Genes	ST-Net	SSIM	0.128733
test	UBA52	All Genes	ST-Net	PCC	0.289885
test	UBA52	All Genes	ST-Net	SSIM	0.252176
test	UBA52	SVGs	ST-Net	PCC	0.309786
test	UBA52	SVGs	ST-Net	SSIM	0.265001
test	UBA6	All Genes	ST-Net	PCC	0.170486
test	UBA6	All Genes	ST-Net	SSIM	0.0955819
test	UBAP2L	All Genes	ST-Net	PCC	0.233003
test	UBAP2L	All Genes	ST-Net	SSIM	0.152298
test	UBE2W	All Genes	ST-Net	PCC	0.143623
test	UBE2W	All Genes	ST-Net	SSIM	0.0545119
test	UBL7	All Genes	ST-Net	PCC	0.129209
test	UBL7	All Genes	ST-Net	SSIM	0.0660848
test	UBR2	All Genes	ST-Net	PCC	0.121962
test	UBR2	All Genes	ST-Net	SSIM	0.0517152
test	UBXN1	All Genes	ST-Net	PCC	0.14198
test	UBXN1	All Genes	ST-Net	SSIM	0.0938492
test	UCK1	All Genes	ST-Net	PCC	0.1603
test	UCK1	All Genes	ST-Net	SSIM	0.0757657
test	UFD1L	All Genes	ST-Net	PCC	0.195129
test	UFD1L	All Genes	ST-Net	SSIM	0.1163
test	UQCRC1	All Genes	ST-Net	PCC	0.175673
test	UQCRC1	All Genes	ST-Net	SSIM	0.135877
test	UQCRC1	SVGs	ST-Net	PCC	0.134267
test	UQCRC1	SVGs	ST-Net	SSIM	0.127698
test	UXS1	All Genes	ST-Net	PCC	0.117443
test	UXS1	All Genes	ST-Net	SSIM	0.0596027
test	UXT	All Genes	ST-Net	PCC	0.124087
test	UXT	All Genes	ST-Net	SSIM	0.0648903
test	VARS	All Genes	ST-Net	PCC	0.17755
test	VARS	All Genes	ST-Net	SSIM	0.124201
test	VAV1	All Genes	ST-Net	PCC	0.141133
test	VAV1	All Genes	ST-Net	SSIM	0.0606796
test	VCAM1	All Genes	ST-Net	PCC	0.113613
test	VCAM1	All Genes	ST-Net	SSIM	0.0586399
test	VEGFB	All Genes	ST-Net	PCC	0.111636
test	VEGFB	All Genes	ST-Net	SSIM	0.0746931
test	VIM	All Genes	ST-Net	PCC	0.212805
test	VIM	All Genes	ST-Net	SSIM	0.149719
test	VPS13D	All Genes	ST-Net	PCC	0.128434
test	VPS13D	All Genes	ST-Net	SSIM	0.0581111
test	VPS45	All Genes	ST-Net	PCC	0.124636
test	VPS45	All Genes	ST-Net	SSIM	0.0511216
test	VWF	All Genes	ST-Net	PCC	0.121884
test	VWF	All Genes	ST-Net	SSIM	0.0710599
test	WDFY3	All Genes	ST-Net	PCC	0.100489
test	WDFY3	All Genes	ST-Net	SSIM	0.0430019
test	WDR13	All Genes	ST-Net	PCC	0.17461
test	WDR13	All Genes	ST-Net	SSIM	0.109271
test	WDR34	All Genes	ST-Net	PCC	0.243978
test	WDR34	All Genes	ST-Net	SSIM	0.191583
test	WDR46	All Genes	ST-Net	PCC	0.246972
test	WDR46	All Genes	ST-Net	SSIM	0.18178
test	WDR73	All Genes	ST-Net	PCC	0.126314
test	WDR73	All Genes	ST-Net	SSIM	0.0613213
test	WDR74	All Genes	ST-Net	PCC	0.153066
test	WDR74	All Genes	ST-Net	SSIM	0.108437
test	WIPF1	All Genes	ST-Net	PCC	0.215265
test	WIPF1	All Genes	ST-Net	SSIM	0.132838
test	XAB2	All Genes	ST-Net	PCC	0.133565
test	XAB2	All Genes	ST-Net	SSIM	0.0855315
test	XIAP	All Genes	ST-Net	PCC	0.0707154
test	XIAP	All Genes	ST-Net	SSIM	0.043284
test	XPO6	All Genes	ST-Net	PCC	0.179268
test	XPO6	All Genes	ST-Net	SSIM	0.114786
test	YIPF4	All Genes	ST-Net	PCC	0.162752
test	YIPF4	All Genes	ST-Net	SSIM	0.1046
test	YTHDC1	All Genes	ST-Net	PCC	0.123403
test	YTHDC1	All Genes	ST-Net	SSIM	0.0808254
test	ZDHHC12	All Genes	ST-Net	PCC	0.198506
test	ZDHHC12	All Genes	ST-Net	SSIM	0.160171
test	ZFAND3	All Genes	ST-Net	PCC	0.178879
test	ZFAND3	All Genes	ST-Net	SSIM	0.100637
test	ZFP36	All Genes	ST-Net	PCC	0.12179
test	ZFP36	All Genes	ST-Net	SSIM	0.0815572
test	ZFPL1	All Genes	ST-Net	PCC	0.140445
test	ZFPL1	All Genes	ST-Net	SSIM	0.0755236
test	ZFR	All Genes	ST-Net	PCC	0.118621
test	ZFR	All Genes	ST-Net	SSIM	0.0683976
test	ZG16B	All Genes	ST-Net	PCC	0.100081
test	ZG16B	All Genes	ST-Net	SSIM	0.0710051
test	ZMAT5	All Genes	ST-Net	PCC	0.152678
test	ZMAT5	All Genes	ST-Net	SSIM	0.0922799
test	ZMYND19	All Genes	ST-Net	PCC	0.23916
test	ZMYND19	All Genes	ST-Net	SSIM	0.136486
test	ZMYND8	All Genes	ST-Net	PCC	0.128006
test	ZMYND8	All Genes	ST-Net	SSIM	0.0898451
test	ZNF217	All Genes	ST-Net	PCC	0.172342
test	ZNF217	All Genes	ST-Net	SSIM	0.0939976
test	ZNF337	All Genes	ST-Net	PCC	0.128298
test	ZNF337	All Genes	ST-Net	SSIM	0.0601183
test	ZNF33B	All Genes	ST-Net	PCC	0.0935043
test	ZNF33B	All Genes	ST-Net	SSIM	0.0328529
test	ZNF362	All Genes	ST-Net	PCC	0.0708954
test	ZNF362	All Genes	ST-Net	SSIM	0.0369557
test	ZNF524	All Genes	ST-Net	PCC	0.0974321
test	ZNF524	All Genes	ST-Net	SSIM	0.0528085
test	ZNF592	All Genes	ST-Net	PCC	0.0838014
test	ZNF592	All Genes	ST-Net	SSIM	0.0335993
test	ZNF644	All Genes	ST-Net	PCC	0.139355
test	ZNF644	All Genes	ST-Net	SSIM	0.0645385
test	ZNF668	All Genes	ST-Net	PCC	0.160276
test	ZNF668	All Genes	ST-Net	SSIM	0.0764957
test	ZNF771	All Genes	ST-Net	PCC	0.0963412
test	ZNF771	All Genes	ST-Net	SSIM	0.0514823
test	ZNF787	All Genes	ST-Net	PCC	0.160398
test	ZNF787	All Genes	ST-Net	SSIM	0.110415
test	ZNF791	All Genes	ST-Net	PCC	0.0693623
test	ZNF791	All Genes	ST-Net	SSIM	0.039699
test	ZNF83	All Genes	ST-Net	PCC	0.12181
test	ZNF83	All Genes	ST-Net	SSIM	0.0605843
test	ZNF91	All Genes	ST-Net	PCC	0.114041
test	ZNF91	All Genes	ST-Net	SSIM	0.0548122
test	ZNRF1	All Genes	ST-Net	PCC	0.137096
test	ZNRF1	All Genes	ST-Net	SSIM	0.0582923
test	ZSWIM8	All Genes	ST-Net	PCC	0.168047
test	ZSWIM8	All Genes	ST-Net	SSIM	0.11233
test	A2M	All Genes	HisToGene	PCC	0.145244
test	A2M	All Genes	HisToGene	SSIM	0.131272
test	AAMDC	All Genes	HisToGene	PCC	0.0814531
test	AAMDC	All Genes	HisToGene	SSIM	0.0366265
test	ABCA3	All Genes	HisToGene	PCC	0.0766856
test	ABCA3	All Genes	HisToGene	SSIM	0.0304018
test	ABCA7	All Genes	HisToGene	PCC	0.0642618
test	ABCA7	All Genes	HisToGene	SSIM	0.0281021
test	ABCF3	All Genes	HisToGene	PCC	0.155894
test	ABCF3	All Genes	HisToGene	SSIM	0.101539
test	ABHD14A	All Genes	HisToGene	PCC	0.0379096
test	ABHD14A	All Genes	HisToGene	SSIM	0.0173411
test	ABHD4	All Genes	HisToGene	PCC	0.0682462
test	ABHD4	All Genes	HisToGene	SSIM	0.0269866
test	ACAA1	All Genes	HisToGene	PCC	0.127394
test	ACAA1	All Genes	HisToGene	SSIM	0.0740289
test	ACER3	All Genes	HisToGene	PCC	0.00834386
test	ACER3	All Genes	HisToGene	SSIM	0.00638419
test	ADAM15	All Genes	HisToGene	PCC	0.0423932
test	ADAM15	All Genes	HisToGene	SSIM	0.0440235
test	ADAM15	HVGs	HisToGene	PCC	0.0423932
test	ADAM15	HVGs	HisToGene	SSIM	0.0440235
test	ADCY3	All Genes	HisToGene	PCC	0.0131366
test	ADCY3	All Genes	HisToGene	SSIM	0.00815615
test	ADI1	All Genes	HisToGene	PCC	0.168856
test	ADI1	All Genes	HisToGene	SSIM	0.131218
test	AEBP1	All Genes	HisToGene	PCC	-0.0398196
test	AEBP1	All Genes	HisToGene	SSIM	-0.0155398
test	AEBP1	SVGs	HisToGene	PCC	0.0416675
test	AEBP1	SVGs	HisToGene	SSIM	0.0552226
test	AES	All Genes	HisToGene	PCC	0.096105
test	AES	All Genes	HisToGene	SSIM	0.0964266
test	AES	SVGs	HisToGene	PCC	0.0820957
test	AES	SVGs	HisToGene	SSIM	0.0840457
test	AGAP2	All Genes	HisToGene	PCC	0.0104261
test	AGAP2	All Genes	HisToGene	SSIM	0.00908311
test	AGO2	All Genes	HisToGene	PCC	0.119014
test	AGO2	All Genes	HisToGene	SSIM	0.0580308
test	AGPAT2	All Genes	HisToGene	PCC	0.125461
test	AGPAT2	All Genes	HisToGene	SSIM	0.10813
test	AGPAT2	SVGs	HisToGene	PCC	0.19151
test	AGPAT2	SVGs	HisToGene	SSIM	0.18083
test	AGR2	All Genes	HisToGene	PCC	0.116748
test	AGR2	All Genes	HisToGene	SSIM	0.0876394
test	AGR2	HVGs	HisToGene	PCC	0.116748
test	AGR2	HVGs	HisToGene	SSIM	0.0876394
test	AHCY	All Genes	HisToGene	PCC	0.133632
test	AHCY	All Genes	HisToGene	SSIM	0.0941944
test	AKAP9	All Genes	HisToGene	PCC	0.0793184
test	AKAP9	All Genes	HisToGene	SSIM	0.0507954
test	AKR1A1	All Genes	HisToGene	PCC	0.152003
test	AKR1A1	All Genes	HisToGene	SSIM	0.130073
test	AKT1S1	All Genes	HisToGene	PCC	0.100512
test	AKT1S1	All Genes	HisToGene	SSIM	0.0859626
test	ALDH16A1	All Genes	HisToGene	PCC	0.0699827
test	ALDH16A1	All Genes	HisToGene	SSIM	0.0449497
test	ALG3	All Genes	HisToGene	PCC	0.153621
test	ALG3	All Genes	HisToGene	SSIM	0.103074
test	ANGPTL4	All Genes	HisToGene	PCC	0.0207362
test	ANGPTL4	All Genes	HisToGene	SSIM	0.00695255
test	ANKLE2	All Genes	HisToGene	PCC	0.155751
test	ANKLE2	All Genes	HisToGene	SSIM	0.0918472
test	ANKRD12	All Genes	HisToGene	PCC	0.00464471
test	ANKRD12	All Genes	HisToGene	SSIM	0.00759715
test	ANKRD28	All Genes	HisToGene	PCC	0.0698642
test	ANKRD28	All Genes	HisToGene	SSIM	0.0220889
test	ANO10	All Genes	HisToGene	PCC	0.0677082
test	ANO10	All Genes	HisToGene	SSIM	0.0236627
test	AP5B1	All Genes	HisToGene	PCC	0.0203724
test	AP5B1	All Genes	HisToGene	SSIM	0.00817099
test	AP5Z1	All Genes	HisToGene	PCC	0.0944066
test	AP5Z1	All Genes	HisToGene	SSIM	0.0493744
test	APBA2	All Genes	HisToGene	PCC	0.0816505
test	APBA2	All Genes	HisToGene	SSIM	0.0328712
test	APBB2	All Genes	HisToGene	PCC	0.0538338
test	APBB2	All Genes	HisToGene	SSIM	0.0157364
test	APOBEC3G	All Genes	HisToGene	PCC	0.0586077
test	APOBEC3G	All Genes	HisToGene	SSIM	0.0229537
test	APOC1	All Genes	HisToGene	PCC	0.0554611
test	APOC1	All Genes	HisToGene	SSIM	0.0583962
test	AQP1	All Genes	HisToGene	PCC	-0.0163065
test	AQP1	All Genes	HisToGene	SSIM	-0.0045995
test	ARF5	All Genes	HisToGene	PCC	0.0603843
test	ARF5	All Genes	HisToGene	SSIM	0.0189334
test	ARF6	All Genes	HisToGene	PCC	0.224857
test	ARF6	All Genes	HisToGene	SSIM	0.128411
test	ARFGEF2	All Genes	HisToGene	PCC	0.0849812
test	ARFGEF2	All Genes	HisToGene	SSIM	0.029065
test	ARHGAP10	All Genes	HisToGene	PCC	0.0445593
test	ARHGAP10	All Genes	HisToGene	SSIM	0.0137245
test	ARHGAP4	All Genes	HisToGene	PCC	0.067483
test	ARHGAP4	All Genes	HisToGene	SSIM	0.0470469
test	ARHGAP45	All Genes	HisToGene	PCC	0.0562725
test	ARHGAP45	All Genes	HisToGene	SSIM	0.0373051
test	ARHGAP5	All Genes	HisToGene	PCC	0.0590216
test	ARHGAP5	All Genes	HisToGene	SSIM	0.022971
test	ARHGEF10L	All Genes	HisToGene	PCC	0.097705
test	ARHGEF10L	All Genes	HisToGene	SSIM	0.0271976
test	ARHGEF3	All Genes	HisToGene	PCC	0.116338
test	ARHGEF3	All Genes	HisToGene	SSIM	0.0455115
test	ARHGEF40	All Genes	HisToGene	PCC	0.0403132
test	ARHGEF40	All Genes	HisToGene	SSIM	0.0171189
test	ARID1B	All Genes	HisToGene	PCC	0.031593
test	ARID1B	All Genes	HisToGene	SSIM	0.0187775
test	ARID3A	All Genes	HisToGene	PCC	0.0233589
test	ARID3A	All Genes	HisToGene	SSIM	0.0127829
test	ARID4A	All Genes	HisToGene	PCC	0.0120626
test	ARID4A	All Genes	HisToGene	SSIM	0.00555676
test	ARID5A	All Genes	HisToGene	PCC	0.0372014
test	ARID5A	All Genes	HisToGene	SSIM	0.0321796
test	ARID5B	All Genes	HisToGene	PCC	0.0753324
test	ARID5B	All Genes	HisToGene	SSIM	0.0391318
test	ARNT	All Genes	HisToGene	PCC	0.0734746
test	ARNT	All Genes	HisToGene	SSIM	0.0299288
test	ASCL2	All Genes	HisToGene	PCC	0.0691429
test	ASCL2	All Genes	HisToGene	SSIM	0.0375257
test	ASH2L	All Genes	HisToGene	PCC	0.120955
test	ASH2L	All Genes	HisToGene	SSIM	0.0616729
test	ASL	All Genes	HisToGene	PCC	0.0926362
test	ASL	All Genes	HisToGene	SSIM	0.0482857
test	ASMTL	All Genes	HisToGene	PCC	0.0565152
test	ASMTL	All Genes	HisToGene	SSIM	0.0311633
test	ASNA1	All Genes	HisToGene	PCC	0.15822
test	ASNA1	All Genes	HisToGene	SSIM	0.146162
test	ASNA1	SVGs	HisToGene	PCC	0.188774
test	ASNA1	SVGs	HisToGene	SSIM	0.163614
test	ASNS	All Genes	HisToGene	PCC	0.0651366
test	ASNS	All Genes	HisToGene	SSIM	0.0231798
test	ATAD1	All Genes	HisToGene	PCC	0.0858404
test	ATAD1	All Genes	HisToGene	SSIM	0.0336577
test	ATF6B	All Genes	HisToGene	PCC	0.0670323
test	ATF6B	All Genes	HisToGene	SSIM	0.027229
test	ATG12	All Genes	HisToGene	PCC	0.099583
test	ATG12	All Genes	HisToGene	SSIM	0.051271
test	ATG16L2	All Genes	HisToGene	PCC	0.0809425
test	ATG16L2	All Genes	HisToGene	SSIM	0.0224588
test	ATL2	All Genes	HisToGene	PCC	0.0683908
test	ATL2	All Genes	HisToGene	SSIM	0.0247348
test	ATP5H	All Genes	HisToGene	PCC	0.181808
test	ATP5H	All Genes	HisToGene	SSIM	0.119668
test	ATP5O	All Genes	HisToGene	PCC	0.190688
test	ATP5O	All Genes	HisToGene	SSIM	0.157929
test	ATP6AP1	All Genes	HisToGene	PCC	0.182638
test	ATP6AP1	All Genes	HisToGene	SSIM	0.170943
test	ATP6AP1	SVGs	HisToGene	PCC	0.179816
test	ATP6AP1	SVGs	HisToGene	SSIM	0.171415
test	ATP6V0D1	All Genes	HisToGene	PCC	0.0816118
test	ATP6V0D1	All Genes	HisToGene	SSIM	0.0668782
test	AURKAIP1	All Genes	HisToGene	PCC	0.143054
test	AURKAIP1	All Genes	HisToGene	SSIM	0.12326
test	AVEN	All Genes	HisToGene	PCC	0.0388708
test	AVEN	All Genes	HisToGene	SSIM	0.0148013
test	BABAM1	All Genes	HisToGene	PCC	0.163609
test	BABAM1	All Genes	HisToGene	SSIM	0.134138
test	BAD	All Genes	HisToGene	PCC	0.123573
test	BAD	All Genes	HisToGene	SSIM	0.109545
test	BAIAP3	All Genes	HisToGene	PCC	0.0253163
test	BAIAP3	All Genes	HisToGene	SSIM	0.0113781
test	BCAM	All Genes	HisToGene	PCC	0.146927
test	BCAM	All Genes	HisToGene	SSIM	0.108445
test	BCL2L12	All Genes	HisToGene	PCC	0.0848384
test	BCL2L12	All Genes	HisToGene	SSIM	0.0383433
test	BGN	All Genes	HisToGene	PCC	-0.0656255
test	BGN	All Genes	HisToGene	SSIM	-0.0370673
test	BGN	SVGs	HisToGene	PCC	-0.0210159
test	BGN	SVGs	HisToGene	SSIM	-0.00119546
test	BICDL1	All Genes	HisToGene	PCC	0.0921047
test	BICDL1	All Genes	HisToGene	SSIM	0.029569
test	BIN3	All Genes	HisToGene	PCC	0.0950353
test	BIN3	All Genes	HisToGene	SSIM	0.0512343
test	BIRC2	All Genes	HisToGene	PCC	0.131306
test	BIRC2	All Genes	HisToGene	SSIM	0.0699917
test	BOK	All Genes	HisToGene	PCC	0.0665038
test	BOK	All Genes	HisToGene	SSIM	0.0502793
test	BOLA3	All Genes	HisToGene	PCC	0.101082
test	BOLA3	All Genes	HisToGene	SSIM	0.0345316
test	BRD9	All Genes	HisToGene	PCC	0.161589
test	BRD9	All Genes	HisToGene	SSIM	0.111156
test	BRF1	All Genes	HisToGene	PCC	0.130157
test	BRF1	All Genes	HisToGene	SSIM	0.0848977
test	BRF2	All Genes	HisToGene	PCC	0.0952007
test	BRF2	All Genes	HisToGene	SSIM	0.0588917
test	BRK1	All Genes	HisToGene	PCC	0.102918
test	BRK1	All Genes	HisToGene	SSIM	0.0775376
test	BRPF1	All Genes	HisToGene	PCC	0.0687826
test	BRPF1	All Genes	HisToGene	SSIM	0.0240845
test	BSG	All Genes	HisToGene	PCC	0.131493
test	BSG	All Genes	HisToGene	SSIM	0.124291
test	BSG	SVGs	HisToGene	PCC	0.150408
test	BSG	SVGs	HisToGene	SSIM	0.142502
test	BST2	All Genes	HisToGene	PCC	0.0301383
test	BST2	All Genes	HisToGene	SSIM	0.0333992
test	BST2	SVGs	HisToGene	PCC	0.0298148
test	BST2	SVGs	HisToGene	SSIM	0.0354111
test	BTG1	All Genes	HisToGene	PCC	0.186383
test	BTG1	All Genes	HisToGene	SSIM	0.14603
test	C10orf10	All Genes	HisToGene	PCC	0.00973916
test	C10orf10	All Genes	HisToGene	SSIM	0.00882473
test	C10orf54	All Genes	HisToGene	PCC	0.0104159
test	C10orf54	All Genes	HisToGene	SSIM	0.0169381
test	C12orf45	All Genes	HisToGene	PCC	0.121004
test	C12orf45	All Genes	HisToGene	SSIM	0.0532916
test	C15orf61	All Genes	HisToGene	PCC	0.0552481
test	C15orf61	All Genes	HisToGene	SSIM	0.0213586
test	C19orf24	All Genes	HisToGene	PCC	0.0535333
test	C19orf24	All Genes	HisToGene	SSIM	0.0424141
test	C19orf52	All Genes	HisToGene	PCC	0.110372
test	C19orf52	All Genes	HisToGene	SSIM	0.0445094
test	C19orf60	All Genes	HisToGene	PCC	0.0889182
test	C19orf60	All Genes	HisToGene	SSIM	0.0666461
test	C1QB	All Genes	HisToGene	PCC	0.0580963
test	C1QB	All Genes	HisToGene	SSIM	0.0603148
test	C1R	All Genes	HisToGene	PCC	0.0255993
test	C1R	All Genes	HisToGene	SSIM	0.0271121
test	C1S	All Genes	HisToGene	PCC	0.126096
test	C1S	All Genes	HisToGene	SSIM	0.0931886
test	C1orf216	All Genes	HisToGene	PCC	0.038331
test	C1orf216	All Genes	HisToGene	SSIM	0.011806
test	C2	All Genes	HisToGene	PCC	0.0825254
test	C2	All Genes	HisToGene	SSIM	0.0396276
test	C2CD2L	All Genes	HisToGene	PCC	0.103794
test	C2CD2L	All Genes	HisToGene	SSIM	0.0411294
test	C3	All Genes	HisToGene	PCC	0.0694138
test	C3	All Genes	HisToGene	SSIM	0.0666606
test	C3	SVGs	HisToGene	PCC	-0.0025402
test	C3	SVGs	HisToGene	SSIM	0.00205518
test	C4orf48	All Genes	HisToGene	PCC	0.0698718
test	C4orf48	All Genes	HisToGene	SSIM	0.0634321
test	C5orf38	All Genes	HisToGene	PCC	0.0589398
test	C5orf38	All Genes	HisToGene	SSIM	0.0394491
test	C6orf136	All Genes	HisToGene	PCC	0.0829611
test	C6orf136	All Genes	HisToGene	SSIM	0.0241703
test	C6orf48	All Genes	HisToGene	PCC	0.192226
test	C6orf48	All Genes	HisToGene	SSIM	0.115056
test	CADM4	All Genes	HisToGene	PCC	0.13492
test	CADM4	All Genes	HisToGene	SSIM	0.0902067
test	CALML5	All Genes	HisToGene	PCC	0.022511
test	CALML5	All Genes	HisToGene	SSIM	0.0121584
test	CALML5	HVGs	HisToGene	PCC	0.022511
test	CALML5	HVGs	HisToGene	SSIM	0.0121584
test	CAMTA2	All Genes	HisToGene	PCC	0.082055
test	CAMTA2	All Genes	HisToGene	SSIM	0.0354519
test	CAPG	All Genes	HisToGene	PCC	0.159819
test	CAPG	All Genes	HisToGene	SSIM	0.142985
test	CARS2	All Genes	HisToGene	PCC	0.11937
test	CARS2	All Genes	HisToGene	SSIM	0.0751801
test	CBLC	All Genes	HisToGene	PCC	0.0776392
test	CBLC	All Genes	HisToGene	SSIM	0.0340523
test	CCDC106	All Genes	HisToGene	PCC	0.11306
test	CCDC106	All Genes	HisToGene	SSIM	0.0536634
test	CCDC167	All Genes	HisToGene	PCC	0.0849425
test	CCDC167	All Genes	HisToGene	SSIM	0.0541255
test	CCDC57	All Genes	HisToGene	PCC	0.0818675
test	CCDC57	All Genes	HisToGene	SSIM	0.0486881
test	CCDC80	All Genes	HisToGene	PCC	0.00594346
test	CCDC80	All Genes	HisToGene	SSIM	0.0054205
test	CCDC88B	All Genes	HisToGene	PCC	0.0308148
test	CCDC88B	All Genes	HisToGene	SSIM	0.0188268
test	CCL19	All Genes	HisToGene	PCC	-0.0141529
test	CCL19	All Genes	HisToGene	SSIM	0.00134373
test	CCL2	All Genes	HisToGene	PCC	0.07289
test	CCL2	All Genes	HisToGene	SSIM	0.0440063
test	CCL21	All Genes	HisToGene	PCC	0.00369425
test	CCL21	All Genes	HisToGene	SSIM	0.00377346
test	CCM2	All Genes	HisToGene	PCC	0.146147
test	CCM2	All Genes	HisToGene	SSIM	0.117486
test	CCNB1IP1	All Genes	HisToGene	PCC	0.0805428
test	CCNB1IP1	All Genes	HisToGene	SSIM	0.0413981
test	CCNE2	All Genes	HisToGene	PCC	0.134445
test	CCNE2	All Genes	HisToGene	SSIM	0.0609466
test	CCS	All Genes	HisToGene	PCC	0.130333
test	CCS	All Genes	HisToGene	SSIM	0.0874663
test	CCT4	All Genes	HisToGene	PCC	0.246825
test	CCT4	All Genes	HisToGene	SSIM	0.187548
test	CD14	All Genes	HisToGene	PCC	-0.0341625
test	CD14	All Genes	HisToGene	SSIM	-0.0150141
test	CD320	All Genes	HisToGene	PCC	0.0575327
test	CD320	All Genes	HisToGene	SSIM	0.0408977
test	CD3D	All Genes	HisToGene	PCC	0.0225551
test	CD3D	All Genes	HisToGene	SSIM	0.0150079
test	CD4	All Genes	HisToGene	PCC	0.0467759
test	CD4	All Genes	HisToGene	SSIM	0.024883
test	CD52	All Genes	HisToGene	PCC	0.0421239
test	CD52	All Genes	HisToGene	SSIM	0.0470417
test	CD68	All Genes	HisToGene	PCC	0.0811404
test	CD68	All Genes	HisToGene	SSIM	0.0767725
test	CD74	All Genes	HisToGene	PCC	0.0534638
test	CD74	All Genes	HisToGene	SSIM	0.0579668
test	CD74	SVGs	HisToGene	PCC	0.0435878
[truncated: 16,811 more rows]

## Sheet: Fig3b
gene	dataset	DeepPT	DeepSpaCE	EGNv1	EGNv2	GeneCodeR	HisToGene	Hist2ST	ST-Net	TCGN	THItoGene	iStar	overall_mean_cor
GNAS	her2+	0.409272	0.383203	0.189918	0.474508	0.290081	0.348702	0.259059	0.283449	0.298737	0.228517	0.264323	0.311797
FASN	her2+	0.403257	0.320666	0.176076	0.45554	0.279256	0.306396	0.214264	0.368621	0.290981	0.203383	0.275492	0.299448
SCD	her2+	0.335734	0.24158	0.127662	0.417614	0.152732	0.284781	0.215041	0.3128	0.27173	0.212363	0.213344	0.253216
MYL12B	her2+	0.303828	0.225906	0.129119	0.326251	0.189252	0.283487	0.260082	0.265453	0.243295	0.223877	0.154239	0.236799
CLDN4	her2+	0.308674	0.199878	0.133794	0.363419	0.229404	0.280221	0.207854	0.270718	0.246184	0.164207	0.181514	0.235079

## Sheet: Fig3c
gene	dataset	DeepPT	DeepSpaCE	EGNv1	EGNv2	GeneCodeR	HisToGene	Hist2ST	ST-Net	TCGN	THItoGene	iStar	overall_mean_cor
PFN1	cscc	0.407584	0.0845872	0.48979	0.52858	0.119098	0.118001	0.265772	0.127119	0.21342	0.234193	0.320505	0.264423
RPL9	cscc	0.363437	0.0567185	0.495488	0.518511	0.0691559	0.15767	0.243501	0.155769	0.222062	0.230869	0.394688	0.264352
TAGLN2	cscc	0.379511	0.037875	0.422317	0.499268	0.0989256	0.227231	0.216567	0.158088	0.233531	0.214688	0.365612	0.259419
RPS17	cscc	0.344418	0.0500407	0.464351	0.507214	0.0975751	0.190158	0.248854	0.133804	0.207638	0.232167	0.367471	0.258517
RPL8	cscc	0.383344	0.0398975	0.493105	0.53303	0.0240642	0.144594	0.222522	0.166188	0.194634	0.213456	0.40975	0.256781

## Sheet: Fig3d
gene_count_threshold	model_id	auc
0	DeepPT	0.559174
0	DeepSpaCE	0.575434
0	EGNv1	0.522822
0	EGNv2	0.603851
0	GeneCodeR	0.556888
0	HisToGene	0.585127
0	Hist2ST	0.599798
0	ST-Net	0.577623
0	TCGN	0.579536
0	THItoGene	0.573349
0	iStar	0.551421
1	DeepPT	0.573907
1	DeepSpaCE	0.593389
1	EGNv1	0.527628
1	EGNv2	0.626015
1	GeneCodeR	0.569829
1	HisToGene	0.602685
1	Hist2ST	0.624784
1	ST-Net	0.592415
1	TCGN	0.599302
1	THItoGene	0.591526
1	iStar	0.567563
2	DeepPT	0.587412
2	DeepSpaCE	0.609745
2	EGNv1	0.531038
2	EGNv2	0.64547
2	GeneCodeR	0.580709
2	HisToGene	0.618374
2	Hist2ST	0.646501
2	ST-Net	0.610816
2	TCGN	0.619022
2	THItoGene	0.609049
2	iStar	0.584039
5	DeepPT	0.646319
5	DeepSpaCE	0.643148
5	EGNv1	0.552196
5	EGNv2	0.683678
5	GeneCodeR	0.608156
5	HisToGene	0.646911
5	Hist2ST	0.690644
5	ST-Net	0.650403
5	TCGN	0.655649
5	THItoGene	0.633836
5	iStar	0.612591
7	DeepPT	0.667543
7	DeepSpaCE	0.645787
7	EGNv1	0.558812
7	EGNv2	0.691112
7	GeneCodeR	0.615046
7	HisToGene	0.650489
7	Hist2ST	0.69151
7	ST-Net	0.666993
7	TCGN	0.663184
7	THItoGene	0.632836
7	iStar	0.61778
10	DeepPT	0.694626
10	DeepSpaCE	0.635095
10	EGNv1	0.566556
10	EGNv2	0.699174
10	GeneCodeR	0.610277
10	HisToGene	0.647275
10	Hist2ST	0.690735
10	ST-Net	0.667699
10	TCGN	0.670768
10	THItoGene	0.634002
10	iStar	0.638853
20	DeepPT	0.704214
20	DeepSpaCE	0.603419
20	EGNv1	0.573063
20	EGNv2	0.696843
20	GeneCodeR	0.627715
20	HisToGene	0.641361
20	Hist2ST	0.66495
20	ST-Net	0.664376
20	TCGN	0.656774
20	THItoGene	0.61179
20	iStar	0.643234

## Sheet: Fig3e
	A2M	AAMDC	ABCA3	ABCA7	ABCF3	ABHD14A	ABHD4	ACAA1	ACER3	ADAM15	ADCY3	ADI1	AEBP1	AES	AGAP2	AGO2	AGPAT2	AGR2	AHCY	AKAP9	AKR1A1	AKT1S1	ALDH16A1	ALG3	ANGPTL4	ANKLE2	ANKRD12	ANKRD28	ANO10	AP5B1	AP5Z1	APBA2	APBB2	APOBEC3G	APOC1	AQP1	ARF5	ARF6	ARFGEF2	ARHGAP10	ARHGAP4	ARHGAP45	ARHGAP5	ARHGEF10L	ARHGEF3	ARHGEF40	ARID1B	ARID3A	ARID4A
DeepPT	0.227313	0.034494	0.0968794	0.0129125	0.177303	-0.0146253	0.0336591	0.0909072	0.0278526	0.136824	0.0415817	0.184359	0.245909	0.277941	0.0493575	0.0733085	0.1959	0.203889	0.154724	0.0642853	0.190091	0.157909	0.0454092	0.160816	0.0346719	0.1746	0.0617629	0.061572	0.0478472	-0.0110154	0.0998893	0.0479671	0.0543097	0.065598	0.273399	0.0658621	0.0183531	0.142792	0.0638595	0.0274499	0.0778039	0.214842	0.0260813	0.0451326	0.0972642	0.0309369	0.0417368	0.0422401	0.0446113
DeepSpaCE	0.0625043	0.0191321	0.0365168	0.0193832	0.0789566	0.000807063	0.0278663	0.0531343	0.00304195	-0.00161661	0.014971	0.0974841	0.135209	0.047359	0.00925202	0.0699326	0.00686967	0.158962	0.101142	0.0120174	0.0465876	0.0162397	0.0513226	0.0802034	0.0672394	0.101984	0.0195542	0.0410867	0.0634991	-0.00505614	0.0302762	-0.00384182	0.0525769	0.0766943	0.0501658	0.0542275	0.0232341	0.179696	0.048553	0.00857478	0.0785843	0.14474	0.044438	0.0465032	0.0577831	0.00967398	0.0187235	0.0153111	0.0120164
EGNv1	0.11453	0.0227487	0.0122526	-0.00165131	0.0457342	0.0297444	0.0233917	0.0370229	0.0143158	0.0641621	-0.000612054	0.0753958	0.11827	0.12452	0.00593193	0.039564	0.0803961	0.0850809	0.0531726	0.0289121	0.0654044	0.06342	0.0324916	0.0511511	0.0122106	0.0474315	0.0234774	0.0232914	0.00786277	0.0109027	0.0340438	0.015979	0.0168157	0.0421334	0.120039	0.0312347	0.0266047	0.0941125	0.0299301	0.00313545	0.0501863	0.0896511	0.0220857	0.0211615	0.0409473	0.0217645	0.00926646	0.01257	0.0200099
EGNv2	0.258667	0.0895908	0.113752	0.110205	0.198039	0.093257	0.0912093	0.156353	0.0698842	0.205352	0.0870919	0.222672	0.262782	0.280424	0.0489244	0.1821	0.218362	0.234608	0.208085	0.14044	0.223541	0.215422	0.159434	0.192302	0.0225898	0.199959	0.135573	0.130188	0.100053	0.0722627	0.138717	0.115146	0.139487	0.151167	0.297913	0.0871332	0.073538	0.250793	0.138499	0.0771542	0.203959	0.24087	0.122074	0.12984	0.17784	0.0832357	0.128952	0.0830686	0.101404
GeneCodeR	0.133368	0.0739455	0.0766721	0.0578201	0.149615	0.0223171	0.0620514	0.12396	0.0153899	0.0675688	0.0585672	0.12177	0.162045	0.183876	0.0221057	0.0812147	0.154489	0.0658338	0.0898982	0.0466134	0.147147	0.109951	0.0661691	0.142702	0.0256743	0.115426	0.0308546	0.0461385	0.032945	0.0199045	0.0923972	0.0566145	0.0435703	0.0383187	0.193585	0.00571609	0.0492701	0.122153	0.0211138	0.0621287	0.118276	0.0725795	0.0417068	0.0658482	0.0629478	0.032849	0.0342214	0.0124546	0.0216802
HisToGene	0.145244	0.0814531	0.0766856	0.0642618	0.155894	0.0379096	0.0682462	0.127394	0.00834386	0.0423932	0.0131366	0.168856	-0.0398196	0.096105	0.0104261	0.119014	0.125461	0.116748	0.133632	0.0793184	0.152003	0.100512	0.0699827	0.153621	0.0207362	0.155751	0.00464471	0.0698642	0.0677082	0.0203724	0.0944066	0.0816505	0.0538338	0.0586077	0.0554611	-0.0163065	0.0601971	0.224857	0.0849812	0.0445593	0.067483	0.0562725	0.0590216	0.097705	0.116338	0.0403132	0.031593	0.0233589	0.0120626
Hist2ST	0.181524	0.0398114	0.0831421	0.0638402	0.153491	0.0531398	0.0781982	0.116559	0.0493689	0.0286555	0.0654991	0.165796	0.0837635	0.107378	0.0407627	0.136362	0.104916	0.141631	0.158154	0.0670083	0.19257	0.0727526	0.0972819	0.14489	0.0101589	0.14388	0.0518737	0.101464	0.0652592	0.0422239	0.098815	0.0979636	0.0928712	0.0458818	0.0798002	0.0259974	0.0627642	0.212595	0.0997027	0.0370991	0.0903361	0.0844486	0.0770797	0.0686055	0.11502	0.0411848	0.0656156	0.0343731	0.0551563
ST-Net	0.124242	0.0434236	0.0587248	0.0977873	0.148137	0.100573	0.0854826	0.155653	0.0348208	0.0282761	0.0692856	0.183318	0.183101	0.226921	0.0650587	0.134723	0.191435	0.137827	0.183502	0.110474	0.200662	0.209587	0.15193	0.175605	0.0386899	0.151128	0.106657	0.0773969	0.0933151	0.0308452	0.147705	0.0366121	0.115347	0.160912	0.266767	0.0645091	0.0544537	0.179274	0.0973434	0.0591834	0.169512	0.235147	0.0860365	0.0686784	0.106074	0.0803756	0.136043	0.0702719	0.077716
TCGN	0.130922	0.057182	0.0589623	0.0630685	0.126756	0.0414602	0.0569408	0.109656	0.0212913	-0.0110011	0.0594748	0.139856	0.0425481	0.0842924	0.0250046	0.114558	0.0785938	0.123762	0.126266	0.0589718	0.137956	0.0841558	0.071182	0.149603	-0.0148179	0.149805	0.0626115	0.077413	0.0718753	0.0226883	0.0730574	0.0293	0.0845884	0.111544	0.05914	0.0651641	0.0461283	0.198898	0.0918327	0.0465611	0.117568	0.151359	0.0791765	0.101549	0.113502	0.017301	0.0648199	0.0293571	0.0390187
THItoGene	0.148774	0.0346591	0.0447378	0.0511675	0.120285	0.0381639	0.0438217	0.0979496	0.0275012	0.0378569	0.0378913	0.109919	0.0351892	0.0830274	0.00852483	0.10279	0.0615298	0.130098	0.13399	0.0359837	0.131057	0.057898	0.0564176	0.101403	-0.0014242	0.101142	0.014988	0.07792	0.0326792	0.0155464	0.0809031	0.0495856	0.0545212	0.0359619	0.0451143	0.0134932	0.0434793	0.169444	0.0556475	0.0198416	0.0697749	0.0605755	0.018673	0.0586353	0.073536	0.0324363	0.0371763	-0.00017546	0.0161406
iStar	0.142383	0.0105012	0.0407247	0.0435285	0.0437303	0.0199381	0.0258985	0.0545921	0.0300869	0.0551273	0.0165112	0.0626305	0.107938	0.103579	0.0258551	0.0479425	0.0583371	0.103261	0.0631841	0.0162065	0.0551806	0.0912136	0.00615013	0.0492504	0.00564143	0.0814622	0.052254	0.014563	-0.00246071	-0.0148095	-0.00709294	0.0113838	0.00809633	0.0722054	0.0984231	0.00366844	-0.00588075	0.118031	0.0411485	0.0200098	0.0710311	0.0708183	0.0128519	1.70065e-05	0.0361551	-0.00110886	-0.0110364	0.0349784	0.00299929
[truncated: 736 more columns]

## Sheet: Fig3f
gene	gene_set	model_id	metric	value			model_id	metric	p value of All Genes and HVGs	p value of All Genes and SVGs	p value of All Genes and HSGs
A2M	All Genes	ST-Net	PCC	0.364745			ST-Net	PCC	9.6e-07	2.2e-08	1
ABAT	All Genes	ST-Net	PCC	0.197197			GeneCodeR	PCC	0.37	0.4	0.55
ABCA5	All Genes	ST-Net	PCC	0.314428			DeepPT	PCC	2.6e-05	0.00012	1
ABCA8	All Genes	ST-Net	PCC	0.158553			EGNv1	PCC	7.8e-05	0.0082	1
ABCB1	All Genes	ST-Net	PCC	0.233701			TCGN	PCC	0.062	0.29	1
ABCC2	All Genes	ST-Net	PCC	0.18683			iStar	PCC	0.72	0.21	1
ABHD11	All Genes	ST-Net	PCC	0.316928
ABTB2	All Genes	ST-Net	PCC	0.330948
AC007906.2	All Genes	ST-Net	PCC	0.250867
ACE2	All Genes	ST-Net	PCC	0.144916
ACMSD	All Genes	ST-Net	PCC	0.202029
ACO1	All Genes	ST-Net	PCC	0.205575
ACOT11	All Genes	ST-Net	PCC	0.303148
ACOT7	All Genes	ST-Net	PCC	0.161937
ACOX2	All Genes	ST-Net	PCC	0.161567
ACPP	All Genes	ST-Net	PCC	0.175204
ACSF2	All Genes	ST-Net	PCC	0.309771
ACSL4	All Genes	ST-Net	PCC	0.269242
ACSM2A	All Genes	ST-Net	PCC	0.315643
ACSM2B	All Genes	ST-Net	PCC	0.30819
ACTA2	All Genes	ST-Net	PCC	0.203141
ACTB	All Genes	ST-Net	PCC	0.41913
ACTG1	All Genes	ST-Net	PCC	0.396103
ACTN1	All Genes	ST-Net	PCC	0.238616
ACTN4	All Genes	ST-Net	PCC	0.336224
ACY1	All Genes	ST-Net	PCC	0.299742
ACY3	All Genes	ST-Net	PCC	0.0930634
ADAMTS1	All Genes	ST-Net	PCC	0.302965
ADAMTS1	HVGs	ST-Net	PCC	0.302965
ADAMTS1	SVGs	ST-Net	PCC	0.302965
ADAMTS16	All Genes	ST-Net	PCC	0.308256
ADAMTS17	All Genes	ST-Net	PCC	0.174934
ADAMTS17	HSGs	ST-Net	PCC	0.174934
ADAMTS9	All Genes	ST-Net	PCC	0.279184
ADGRF1	All Genes	ST-Net	PCC	0.311877
ADGRF5	All Genes	ST-Net	PCC	0.285554
ADIRF	All Genes	ST-Net	PCC	0.232744
ADM	All Genes	ST-Net	PCC	0.292413
AEBP1	All Genes	ST-Net	PCC	0.325349
AFAP1L2	All Genes	ST-Net	PCC	0.296314
AFM	All Genes	ST-Net	PCC	0.372666
AGMAT	All Genes	ST-Net	PCC	0.317603
AGXT2	All Genes	ST-Net	PCC	0.295454
AHCY	All Genes	ST-Net	PCC	0.187742
AHNAK	All Genes	ST-Net	PCC	0.442519
AHR	All Genes	ST-Net	PCC	0.232517
AIF1	All Genes	ST-Net	PCC	0.234675
AJAP1	All Genes	ST-Net	PCC	0.129779
AK4	All Genes	ST-Net	PCC	0.342739
AKAP12	All Genes	ST-Net	PCC	0.308729
AKNA	All Genes	ST-Net	PCC	0.162963
AKR1A1	All Genes	ST-Net	PCC	0.217622
ALAD	All Genes	ST-Net	PCC	0.206363
ALAS1	All Genes	ST-Net	PCC	0.238407
ALB	All Genes	ST-Net	PCC	0.308651
ALDH1A1	All Genes	ST-Net	PCC	0.375874
ALDH1A2	All Genes	ST-Net	PCC	0.278004
ALDH1B1	All Genes	ST-Net	PCC	0.156259
ALDH1L1	All Genes	ST-Net	PCC	0.224283
ALDH3A2	All Genes	ST-Net	PCC	0.253992
ALDH4A1	All Genes	ST-Net	PCC	0.186182
ALDH6A1	All Genes	ST-Net	PCC	0.288778
ALDH8A1	All Genes	ST-Net	PCC	0.215056
ALDOB	All Genes	ST-Net	PCC	0.443361
ALPK2	All Genes	ST-Net	PCC	0.0823437
ALS2CL	All Genes	ST-Net	PCC	0.244365
AMN	All Genes	ST-Net	PCC	0.192295
ANK2	All Genes	ST-Net	PCC	0.24701
ANKS4B	All Genes	ST-Net	PCC	0.199602
ANPEP	All Genes	ST-Net	PCC	0.232138
ANTXR1	All Genes	ST-Net	PCC	0.305816
ANXA1	All Genes	ST-Net	PCC	0.265038
ANXA2	All Genes	ST-Net	PCC	0.333894
AOC1	All Genes	ST-Net	PCC	0.237269
APOE	All Genes	ST-Net	PCC	0.388096
APOM	All Genes	ST-Net	PCC	0.267015
AQP1	All Genes	ST-Net	PCC	0.193185
AQP2	All Genes	ST-Net	PCC	0.267615
AQP3	All Genes	ST-Net	PCC	0.334848
AQP6	All Genes	ST-Net	PCC	0.21818
AQP6	HSGs	ST-Net	PCC	0.21818
ARG2	All Genes	ST-Net	PCC	0.216784
ARHGAP18	All Genes	ST-Net	PCC	0.353264
ARHGAP23	All Genes	ST-Net	PCC	0.247535
ARHGAP26	All Genes	ST-Net	PCC	0.229514
ARHGAP8	All Genes	ST-Net	PCC	0.404929
ARHGDIB	All Genes	ST-Net	PCC	0.241584
ARHGEF26	All Genes	ST-Net	PCC	0.181917
ARHGEF26	HSGs	ST-Net	PCC	0.181917
ARHGEF3	All Genes	ST-Net	PCC	0.22253
ARL 15.00	All Genes	ST-Net	PCC	0.290594
ARL4C	All Genes	ST-Net	PCC	0.297851
ARL4C	HSGs	ST-Net	PCC	0.297851
ARL4D	All Genes	ST-Net	PCC	0.315942
ARMH4	All Genes	ST-Net	PCC	0.163847
ARMH4	HSGs	ST-Net	PCC	0.163847
ARRDC2	All Genes	ST-Net	PCC	0.276653
ARRDC4	All Genes	ST-Net	PCC	0.316014
ASPA	All Genes	ST-Net	PCC	0.168158
ASPDH	All Genes	ST-Net	PCC	0.162232
ASPDH	HSGs	ST-Net	PCC	0.162232
ASPG	All Genes	ST-Net	PCC	0.0881711
ASS1	All Genes	ST-Net	PCC	0.366773
ATF3	All Genes	ST-Net	PCC	0.397091
ATF3	HVGs	ST-Net	PCC	0.397091
ATF3	SVGs	ST-Net	PCC	0.397091
ATP10A	All Genes	ST-Net	PCC	0.223537
ATP10A	HSGs	ST-Net	PCC	0.223537
ATP1A1	All Genes	ST-Net	PCC	0.402631
ATP1B3	All Genes	ST-Net	PCC	0.300909
ATP6AP2	All Genes	ST-Net	PCC	0.344759
ATP6V0A4	All Genes	ST-Net	PCC	0.389909
ATP6V0B	All Genes	ST-Net	PCC	0.356167
ATP6V0D2	All Genes	ST-Net	PCC	0.316447
ATP6V1C2	All Genes	ST-Net	PCC	0.28325
ATP6V1G3	All Genes	ST-Net	PCC	0.295056
AZGP1	All Genes	ST-Net	PCC	0.348022
B2M	All Genes	ST-Net	PCC	0.365587
B2M	HVGs	ST-Net	PCC	0.365587
B4GALT5	All Genes	ST-Net	PCC	0.260055
BACE2	All Genes	ST-Net	PCC	0.326561
BAIAP2	All Genes	ST-Net	PCC	0.111704
BBOX1	All Genes	ST-Net	PCC	0.174826
BCAM	All Genes	ST-Net	PCC	0.407053
BCL3	All Genes	ST-Net	PCC	0.251379
BCL3	HSGs	ST-Net	PCC	0.251379
BCL6	All Genes	ST-Net	PCC	0.256908
BGN	All Genes	ST-Net	PCC	0.256985
BHLHE40	All Genes	ST-Net	PCC	0.372634
BHLHE40	HVGs	ST-Net	PCC	0.372634
BHLHE40	SVGs	ST-Net	PCC	0.372634
BHMT	All Genes	ST-Net	PCC	0.376457
BHMT2	All Genes	ST-Net	PCC	0.275344
BIRC3	All Genes	ST-Net	PCC	0.190496
BIRC3	HSGs	ST-Net	PCC	0.190496
BST2	All Genes	ST-Net	PCC	0.327559
BTG1	All Genes	ST-Net	PCC	0.238924
BTG2	All Genes	ST-Net	PCC	0.395465
BTG2	HVGs	ST-Net	PCC	0.395465
C11orf80	All Genes	ST-Net	PCC	0.320127
C11orf96	All Genes	ST-Net	PCC	0.249587
C12orf75	All Genes	ST-Net	PCC	0.281812
C1QA	All Genes	ST-Net	PCC	0.239214
C1QA	HSGs	ST-Net	PCC	0.239214
C1R	All Genes	ST-Net	PCC	0.321502
C1S	All Genes	ST-Net	PCC	0.278213
C1orf198	All Genes	ST-Net	PCC	0.318079
C3	All Genes	ST-Net	PCC	0.256064
C3	HSGs	ST-Net	PCC	0.256064
C3orf52	All Genes	ST-Net	PCC	0.274695
C7	All Genes	ST-Net	PCC	0.328774
C7	HVGs	ST-Net	PCC	0.328774
C7	SVGs	ST-Net	PCC	0.328774
CA2	All Genes	ST-Net	PCC	0.263263
CABP1	All Genes	ST-Net	PCC	0.0983984
CABP1	HSGs	ST-Net	PCC	0.0983984
CADPS2	All Genes	ST-Net	PCC	0.31479
CALB1	All Genes	ST-Net	PCC	0.181879
CALD1	All Genes	ST-Net	PCC	0.233197
CAPG	All Genes	ST-Net	PCC	0.369049
CAPN2	All Genes	ST-Net	PCC	0.449088
CAPN3	All Genes	ST-Net	PCC	0.167784
CASR	All Genes	ST-Net	PCC	0.210063
CASR	HSGs	ST-Net	PCC	0.210063
CASZ1	All Genes	ST-Net	PCC	0.37385
CAV1	All Genes	ST-Net	PCC	0.218517
CAV1	HSGs	ST-Net	PCC	0.218517
CAVIN1	All Genes	ST-Net	PCC	0.293834
CAVIN2	All Genes	ST-Net	PCC	0.250957
CCDC148	All Genes	ST-Net	PCC	0.244801
CCL2	All Genes	ST-Net	PCC	0.226625
CCL2	HSGs	ST-Net	PCC	0.226625
CCN1	All Genes	ST-Net	PCC	0.30118
CCN1	HVGs	ST-Net	PCC	0.30118
CCN1	SVGs	ST-Net	PCC	0.30118
CCN2	All Genes	ST-Net	PCC	0.2613
CCN2	HVGs	ST-Net	PCC	0.2613
CCNL1	All Genes	ST-Net	PCC	0.275215
CCSER1	All Genes	ST-Net	PCC	0.346423
CD14	All Genes	ST-Net	PCC	0.222353
CD151	All Genes	ST-Net	PCC	0.320631
CD163	All Genes	ST-Net	PCC	0.265395
CD24	All Genes	ST-Net	PCC	0.466003
CD34	All Genes	ST-Net	PCC	0.233675
CD44	All Genes	ST-Net	PCC	0.22233
CD47	All Genes	ST-Net	PCC	0.368274
CD55	All Genes	ST-Net	PCC	0.264988
CD74	All Genes	ST-Net	PCC	0.32361
CD74	HVGs	ST-Net	PCC	0.32361
CD81	All Genes	ST-Net	PCC	0.378355
CD9	All Genes	ST-Net	PCC	0.425536
CDC14A	All Genes	ST-Net	PCC	0.196657
CDC14A	HSGs	ST-Net	PCC	0.196657
CDH1	All Genes	ST-Net	PCC	0.354254
CDH16	All Genes	ST-Net	PCC	0.401756
CDH2	All Genes	ST-Net	PCC	0.128595
CDH5	All Genes	ST-Net	PCC	0.217769
CDH6	All Genes	ST-Net	PCC	0.139233
CDHR5	All Genes	ST-Net	PCC	0.256857
CDKN1A	All Genes	ST-Net	PCC	0.261585
CDKN1C	All Genes	ST-Net	PCC	0.206317
CDKN2AIP	All Genes	ST-Net	PCC	0.303901
CEBPB	All Genes	ST-Net	PCC	0.309728
CES3	All Genes	ST-Net	PCC	0.202866
CHDH	All Genes	ST-Net	PCC	0.211284
CHGB	All Genes	ST-Net	PCC	0.163679
CHGB	HSGs	ST-Net	PCC	0.163679
CHI3L1	All Genes	ST-Net	PCC	0.158384
CHI3L1	HSGs	ST-Net	PCC	0.158384
CHRNA4	All Genes	ST-Net	PCC	0.207046
CHSY1	All Genes	ST-Net	PCC	0.320484
CIITA	All Genes	ST-Net	PCC	0.208567
CITED2	All Genes	ST-Net	PCC	0.307487
CITED4	All Genes	ST-Net	PCC	0.271628
CKB	All Genes	ST-Net	PCC	0.448974
CLCN5	All Genes	ST-Net	PCC	0.315323
CLCNKA	All Genes	ST-Net	PCC	0.394016
CLCNKB	All Genes	ST-Net	PCC	0.371703
CLDN10	All Genes	ST-Net	PCC	0.14097
CLDN16	All Genes	ST-Net	PCC	0.211211
CLDN2	All Genes	ST-Net	PCC	0.110408
CLDN4	All Genes	ST-Net	PCC	0.358784
CLDN4	HVGs	ST-Net	PCC	0.358784
CLDN5	All Genes	ST-Net	PCC	0.189454
CLDN5	HSGs	ST-Net	PCC	0.189454
CLDN7	All Genes	ST-Net	PCC	0.395291
CLDN8	All Genes	ST-Net	PCC	0.313471
CLIC4	All Genes	ST-Net	PCC	0.192755
CLIC5	All Genes	ST-Net	PCC	0.150859
CLNK	All Genes	ST-Net	PCC	0.271288
CLTRN	All Genes	ST-Net	PCC	0.189458
CLU	All Genes	ST-Net	PCC	0.273441
CLU	HVGs	ST-Net	PCC	0.273441
CMBL	All Genes	ST-Net	PCC	0.291149
CNNM2	All Genes	ST-Net	PCC	0.254988
COBLL1	All Genes	ST-Net	PCC	0.435308
COL1A1	All Genes	ST-Net	PCC	0.168362
COL1A2	All Genes	ST-Net	PCC	0.243341
COL3A1	All Genes	ST-Net	PCC	0.217395
COL4A1	All Genes	ST-Net	PCC	0.282966
COL4A3	All Genes	ST-Net	PCC	0.327606
COL4A5	All Genes	ST-Net	PCC	0.304188
COL6A2	All Genes	ST-Net	PCC	0.287632
COLEC11	All Genes	ST-Net	PCC	0.172477
COTL1	All Genes	ST-Net	PCC	0.295246
CPE	All Genes	ST-Net	PCC	0.202713
CPE	HSGs	ST-Net	PCC	0.202713
CPED1	All Genes	ST-Net	PCC	0.233345
CPNE6	All Genes	ST-Net	PCC	0.105471
CPNE6	HSGs	ST-Net	PCC	0.105471
CR1	All Genes	ST-Net	PCC	0.155881
CR1	HSGs	ST-Net	PCC	0.155881
CRABP1	All Genes	ST-Net	PCC	0.254244
CRABP1	HSGs	ST-Net	PCC	0.254244
CRB2	All Genes	ST-Net	PCC	0.152501
CRB2	HSGs	ST-Net	PCC	0.152501
CREM	All Genes	ST-Net	PCC	0.299801
CRHBP	All Genes	ST-Net	PCC	0.127494
CRHBP	HSGs	ST-Net	PCC	0.127494
CRIM1	All Genes	ST-Net	PCC	0.366814
CRIP1	All Genes	ST-Net	PCC	0.231197
CRIP2	All Genes	ST-Net	PCC	0.338158
CRISPLD2	All Genes	ST-Net	PCC	0.230697
CRYAB	All Genes	ST-Net	PCC	0.218854
CSRNP1	All Genes	ST-Net	PCC	0.324656
CSRP1	All Genes	ST-Net	PCC	0.359281
CTSB	All Genes	ST-Net	PCC	0.239727
CTSD	All Genes	ST-Net	PCC	0.338027
CTSH	All Genes	ST-Net	PCC	0.208225
CTXN3	All Genes	ST-Net	PCC	0.244221
CUBN	All Genes	ST-Net	PCC	0.362499
CXCL12	All Genes	ST-Net	PCC	0.235443
CXCL14	All Genes	ST-Net	PCC	0.210145
CXCL2	All Genes	ST-Net	PCC	0.265741
CXCR4	All Genes	ST-Net	PCC	0.0679794
CXCR4	HSGs	ST-Net	PCC	0.0679794
CYFIP2	All Genes	ST-Net	PCC	0.33503
CYP24A1	All Genes	ST-Net	PCC	0.147392
CYP24A1	HSGs	ST-Net	PCC	0.147392
CYP2B6	All Genes	ST-Net	PCC	0.18396
CYP2B6	HSGs	ST-Net	PCC	0.18396
CYP3A5	All Genes	ST-Net	PCC	0.153609
CYP4A11	All Genes	ST-Net	PCC	0.297135
CYP4F3	All Genes	ST-Net	PCC	0.262148
CYSTM1	All Genes	ST-Net	PCC	0.353406
DACH1	All Genes	ST-Net	PCC	0.223561
DAO	All Genes	ST-Net	PCC	0.214543
DAO	HSGs	ST-Net	PCC	0.214543
DCDC2	All Genes	ST-Net	PCC	0.33899
DCN	All Genes	ST-Net	PCC	0.311432
DCXR	All Genes	ST-Net	PCC	0.22335
DDIT3	All Genes	ST-Net	PCC	0.27193
DDIT4	All Genes	ST-Net	PCC	0.186602
DDN	All Genes	ST-Net	PCC	0.156294
DDN	HSGs	ST-Net	PCC	0.156294
DDR1	All Genes	ST-Net	PCC	0.39583
DDX3X	All Genes	ST-Net	PCC	0.319536
DEFB1	All Genes	ST-Net	PCC	0.401713
DEPDC7	All Genes	ST-Net	PCC	0.170849
DEPP1	All Genes	ST-Net	PCC	0.293947
DEPP1	HVGs	ST-Net	PCC	0.293947
DIO1	All Genes	ST-Net	PCC	0.305408
DKK 3.00	All Genes	ST-Net	PCC	0.276388
DMGDH	All Genes	ST-Net	PCC	0.231994
DMRT2	All Genes	ST-Net	PCC	0.257881
DNAJB1	All Genes	ST-Net	PCC	0.248286
DNASE1	All Genes	ST-Net	PCC	0.365446
DOCK5	All Genes	ST-Net	PCC	0.276587
DPEP1	All Genes	ST-Net	PCC	0.33374
DPF3	All Genes	ST-Net	PCC	0.142431
DPP6	All Genes	ST-Net	PCC	0.128517
DPP6	HSGs	ST-Net	PCC	0.128517
DPYS	All Genes	ST-Net	PCC	0.256662
DSG2	All Genes	ST-Net	PCC	0.352237
DSTN	All Genes	ST-Net	PCC	0.312158
DUSP1	All Genes	ST-Net	PCC	0.421066
DUSP2	All Genes	ST-Net	PCC	0.133565
DUSP2	HSGs	ST-Net	PCC	0.133565
DUSP5	All Genes	ST-Net	PCC	0.242523
DUSP5	HSGs	ST-Net	PCC	0.242523
DUSP6	All Genes	ST-Net	PCC	0.289707
DUSP9	All Genes	ST-Net	PCC	0.307612
DUSP9	HSGs	ST-Net	PCC	0.307612
EAF2	All Genes	ST-Net	PCC	0.165409
EDNRB	All Genes	ST-Net	PCC	0.226091
EEF1G	All Genes	ST-Net	PCC	0.309766
EFNB1	All Genes	ST-Net	PCC	0.225491
EGF	All Genes	ST-Net	PCC	0.319243
EGFL7	All Genes	ST-Net	PCC	0.187575
EGR1	All Genes	ST-Net	PCC	0.392547
EGR1	HVGs	ST-Net	PCC	0.392547
EGR1	SVGs	ST-Net	PCC	0.392547
EGR3	All Genes	ST-Net	PCC	0.1963
EGR3	HSGs	ST-Net	PCC	0.1963
EHBP1L1	All Genes	ST-Net	PCC	0.323005
EHD2	All Genes	ST-Net	PCC	0.265654
EHD2	HSGs	ST-Net	PCC	0.265654
EHD3	All Genes	ST-Net	PCC	0.187258
EHHADH	All Genes	ST-Net	PCC	0.181165
ELF3	All Genes	ST-Net	PCC	0.367082
ELF3	HVGs	ST-Net	PCC	0.367082
ELN	All Genes	ST-Net	PCC	0.183697
ELN	HSGs	ST-Net	PCC	0.183697
EMCN	All Genes	ST-Net	PCC	0.201462
EMP1	All Genes	ST-Net	PCC	0.291958
EMP1	HVGs	ST-Net	PCC	0.291958
EMX1	All Genes	ST-Net	PCC	0.306975
ENG	All Genes	ST-Net	PCC	0.290119
ENPEP	All Genes	ST-Net	PCC	0.144087
EPAS1	All Genes	ST-Net	PCC	0.320614
EPB41L2	All Genes	ST-Net	PCC	0.28943
EPCAM	All Genes	ST-Net	PCC	0.397323
ERBB4	All Genes	ST-Net	PCC	0.332885
ESM1	All Genes	ST-Net	PCC	0.0938249
ETFB	All Genes	ST-Net	PCC	0.195009
ETNK2	All Genes	ST-Net	PCC	0.164158
ETS1	All Genes	ST-Net	PCC	0.248748
ETS2	All Genes	ST-Net	PCC	0.296257
EXOSC7	All Genes	ST-Net	PCC	0.271682
F11	All Genes	ST-Net	PCC	0.233412
F3	All Genes	ST-Net	PCC	0.171348
F3	HSGs	ST-Net	PCC	0.171348
FABP1	All Genes	ST-Net	PCC	0.412609
FABP3	All Genes	ST-Net	PCC	0.227549
FAM107A	All Genes	ST-Net	PCC	0.240559
FAM110C	All Genes	ST-Net	PCC	0.161539
FAM151A	All Genes	ST-Net	PCC	0.246574
FAM20C	All Genes	ST-Net	PCC	0.148501
FAM24B	All Genes	ST-Net	PCC	0.143599
FAM89A	All Genes	ST-Net	PCC	0.139766
FAM89A	HSGs	ST-Net	PCC	0.139766
FBLN5	All Genes	ST-Net	PCC	0.233213
FBP1	All Genes	ST-Net	PCC	0.326957
FCN3	All Genes	ST-Net	PCC	0.168279
FCN3	HSGs	ST-Net	PCC	0.168279
FGF1	All Genes	ST-Net	PCC	0.14546
FGF1	HSGs	ST-Net	PCC	0.14546
FGF9	All Genes	ST-Net	PCC	0.331193
FGL2	All Genes	ST-Net	PCC	0.259499
FILIP1L	All Genes	ST-Net	PCC	0.224158
FKBP5	All Genes	ST-Net	PCC	0.139757
FLNA	All Genes	ST-Net	PCC	0.317365
FLT1	All Genes	ST-Net	PCC	0.214004
FMN1	All Genes	ST-Net	PCC	0.263588
FMO1	All Genes	ST-Net	PCC	0.197253
FMO5	All Genes	ST-Net	PCC	0.143815
FN1	All Genes	ST-Net	PCC	0.104392
FN3K	All Genes	ST-Net	PCC	0.200107
FOS	All Genes	ST-Net	PCC	0.414014
FOS	HVGs	ST-Net	PCC	0.414014
FOS	SVGs	ST-Net	PCC	0.414014
FOSB	All Genes	ST-Net	PCC	0.317045
FOSB	HVGs	ST-Net	PCC	0.317045
FOSB	SVGs	ST-Net	PCC	0.317045
FOSL2	All Genes	ST-Net	PCC	0.398908
FOSL2	SVGs	ST-Net	PCC	0.398908
FOXC1	All Genes	ST-Net	PCC	0.276659
FOXC1	HSGs	ST-Net	PCC	0.276659
FOXI1	All Genes	ST-Net	PCC	0.301276
FREM1	All Genes	ST-Net	PCC	0.332262
FRMD1	All Genes	ST-Net	PCC	0.0602607
FRY	All Genes	ST-Net	PCC	0.285001
FRZB	All Genes	ST-Net	PCC	0.249078
FSTL1	All Genes	ST-Net	PCC	0.297479
FSTL3	All Genes	ST-Net	PCC	0.17858
FTCD	All Genes	ST-Net	PCC	0.249689
FTL	All Genes	ST-Net	PCC	0.246478
FUOM	All Genes	ST-Net	PCC	0.148623
FUT6	All Genes	ST-Net	PCC	0.248137
FXYD4	All Genes	ST-Net	PCC	0.262505
FXYD6	All Genes	ST-Net	PCC	0.175573
FYB2	All Genes	ST-Net	PCC	0.243401
G0S2	All Genes	ST-Net	PCC	0.184873
G6PC	All Genes	ST-Net	PCC	0.376331
GAD1	All Genes	ST-Net	PCC	0.263094
GADD45B	All Genes	ST-Net	PCC	0.351529
GADD45B	HVGs	ST-Net	PCC	0.351529
GALM	All Genes	ST-Net	PCC	0.175736
GAS6	All Genes	ST-Net	PCC	0.361058
GATA2	All Genes	ST-Net	PCC	0.265893
GATA3	All Genes	ST-Net	PCC	0.330996
GATM	All Genes	ST-Net	PCC	0.335353
GCGR	All Genes	ST-Net	PCC	0.345217
GDA	All Genes	ST-Net	PCC	0.23678
GDF15	All Genes	ST-Net	PCC	0.347663
GDF15	HVGs	ST-Net	PCC	0.347663
GEM	All Genes	ST-Net	PCC	0.2225
GGACT	All Genes	ST-Net	PCC	0.237399
GGH	All Genes	ST-Net	PCC	0.212762
GIPC2	All Genes	ST-Net	PCC	0.182993
GJA5	All Genes	ST-Net	PCC	0.180007
GJA5	HSGs	ST-Net	PCC	0.180007
GLUL	All Genes	ST-Net	PCC	0.375964
GLYAT	All Genes	ST-Net	PCC	0.296861
GLYATL1	All Genes	ST-Net	PCC	0.337061
GMNN	All Genes	ST-Net	PCC	0.240428
GOLM1	All Genes	ST-Net	PCC	0.307524
GP2	All Genes	ST-Net	PCC	0.240921
GPAT3	All Genes	ST-Net	PCC	0.193411
GPD1	All Genes	ST-Net	PCC	0.305017
GPR183	All Genes	ST-Net	PCC	0.0748197
GPR183	HSGs	ST-Net	PCC	0.0748197
GPRC5A	All Genes	ST-Net	PCC	0.339494
GPRC5A	HSGs	ST-Net	PCC	0.339494
GPT	All Genes	ST-Net	PCC	0.106016
GPT	HSGs	ST-Net	PCC	0.106016
GPX3	All Genes	ST-Net	PCC	0.395806
GPX3	HVGs	ST-Net	PCC	0.395806
GRAMD1B	All Genes	ST-Net	PCC	0.239719
GRASP	All Genes	ST-Net	PCC	0.258065
GRB14	All Genes	ST-Net	PCC	0.303826
GSN	All Genes	ST-Net	PCC	0.34159
GSTA1	All Genes	ST-Net	PCC	0.37076
GSTA2	All Genes	ST-Net	PCC	0.254845
GSTM3	All Genes	ST-Net	PCC	0.401042
GSTP1	All Genes	ST-Net	PCC	0.39578
HAAO	All Genes	ST-Net	PCC	0.16172
HABP2	All Genes	ST-Net	PCC	0.10633
HABP2	HSGs	ST-Net	PCC	0.10633
HADH	All Genes	ST-Net	PCC	0.17061
HAGH	All Genes	ST-Net	PCC	0.140848
HAO2	All Genes	ST-Net	PCC	0.303038
HECW1	All Genes	ST-Net	PCC	0.217342
HECW2	All Genes	ST-Net	PCC	0.167525
HECW2	HSGs	ST-Net	PCC	0.167525
HEPACAM2	All Genes	ST-Net	PCC	0.262554
HES4	All Genes	ST-Net	PCC	0.253927
HGD	All Genes	ST-Net	PCC	0.143676
HMGCS2	All Genes	ST-Net	PCC	0.294299
HNF1A	All Genes	ST-Net	PCC	0.157424
HNF4A	All Genes	ST-Net	PCC	0.183478
HOXD8	All Genes	ST-Net	PCC	0.350003
HPD	All Genes	ST-Net	PCC	0.388495
HS6ST1	All Genes	ST-Net	PCC	0.344965
HSD11B2	All Genes	ST-Net	PCC	0.349999
HSD17B14	All Genes	ST-Net	PCC	0.202915
HSPA1A	All Genes	ST-Net	PCC	0.24367
HSPA1B	All Genes	ST-Net	PCC	0.317583
HSPA2	All Genes	ST-Net	PCC	0.34827
HSPB8	All Genes	ST-Net	PCC	0.159856
HTRA1	All Genes	ST-Net	PCC	0.127668
ICA1	All Genes	ST-Net	PCC	0.31088
ICAM1	All Genes	ST-Net	PCC	0.162936
ICAM1	HSGs	ST-Net	PCC	0.162936
ID1	All Genes	ST-Net	PCC	0.357768
ID3	All Genes	ST-Net	PCC	0.325406
IDH2	All Genes	ST-Net	PCC	0.377278
IER2	All Genes	ST-Net	PCC	0.391133
IER2	SVGs	ST-Net	PCC	0.391133
IER3	All Genes	ST-Net	PCC	0.354681
IER3	HVGs	ST-Net	PCC	0.354681
IFI16	All Genes	ST-Net	PCC	0.291273
IFI27	All Genes	ST-Net	PCC	0.253508
IFITM3	All Genes	ST-Net	PCC	0.346844
IGFBP2	All Genes	ST-Net	PCC	0.236821
IGFBP3	All Genes	ST-Net	PCC	0.221344
IGFBP5	All Genes	ST-Net	PCC	0.231148
IGHG1	All Genes	ST-Net	PCC	0.0950431
IGHG1	HSGs	ST-Net	PCC	0.0950431
IGHG1	HVGs	ST-Net	PCC	0.0950431
IGKC	All Genes	ST-Net	PCC	0.0571118
IGKC	HSGs	ST-Net	PCC	0.0571118
IGKC	HVGs	ST-Net	PCC	0.0571118
IKZF1	All Genes	ST-Net	PCC	0.0865004
IKZF1	HSGs	ST-Net	PCC	0.0865004
IL17RB	All Genes	ST-Net	PCC	0.109542
IL1RL1	All Genes	ST-Net	PCC	0.191411
IL1RL1	HSGs	ST-Net	PCC	0.191411
IL32	All Genes	ST-Net	PCC	0.220213
IL6R	All Genes	ST-Net	PCC	0.117565
IL7R	All Genes	ST-Net	PCC	0.00167634
IL7R	HSGs	ST-Net	PCC	0.00167634
INF2	All Genes	ST-Net	PCC	0.247199
INSYN1	All Genes	ST-Net	PCC	0.260088
IRF1	All Genes	ST-Net	PCC	0.24387
IRF1	HSGs	ST-Net	PCC	0.24387
IRX1	All Genes	ST-Net	PCC	0.128489
IRX1	HSGs	ST-Net	PCC	0.128489
IRX2	All Genes	ST-Net	PCC	0.154806
IRX2	HSGs	ST-Net	PCC	0.154806
ITGA1	All Genes	ST-Net	PCC	0.255489
ITGA3	All Genes	ST-Net	PCC	0.312012
ITGA6	All Genes	ST-Net	PCC	0.279762
ITGA8	All Genes	ST-Net	PCC	0.200209
ITGA8	HSGs	ST-Net	PCC	0.200209
ITGAV	All Genes	ST-Net	PCC	0.349064
ITGAX	All Genes	ST-Net	PCC	0.154275
ITGAX	HSGs	ST-Net	PCC	0.154275
ITGB1	All Genes	ST-Net	PCC	0.28904
ITGB3	All Genes	ST-Net	PCC	0.292839
ITGB6	All Genes	ST-Net	PCC	0.245301
ITGB8	All Genes	ST-Net	PCC	0.311426
ITM2B	All Genes	ST-Net	PCC	0.314829
ITM2C	All Genes	ST-Net	PCC	0.360046
ITPKB	All Genes	ST-Net	PCC	0.341608
ITPKC	All Genes	ST-Net	PCC	0.322356
ITPKC	HVGs	ST-Net	PCC	0.322356
IVNS1ABP	All Genes	ST-Net	PCC	0.396531
IYD	All Genes	ST-Net	PCC	0.286263
JAG1	All Genes	ST-Net	PCC	0.328263
JCHAIN	All Genes	ST-Net	PCC	0.0993803
JCHAIN	HSGs	ST-Net	PCC	0.0993803
JUN	All Genes	ST-Net	PCC	0.405174
JUN	HVGs	ST-Net	PCC	0.405174
JUN	SVGs	ST-Net	PCC	0.405174
JUNB	All Genes	ST-Net	PCC	0.389323
JUNB	HVGs	ST-Net	PCC	0.389323
JUNB	SVGs	ST-Net	PCC	0.389323
JUND	All Genes	ST-Net	PCC	0.426466
JUND	HVGs	ST-Net	PCC	0.426466
KCNC3	All Genes	ST-Net	PCC	0.221244
KCNC4	All Genes	ST-Net	PCC	0.340391
KCNH6	All Genes	ST-Net	PCC	0.209205
KCNH6	HSGs	ST-Net	PCC	0.209205
KCNJ1	All Genes	ST-Net	PCC	0.439375
KCNJ10	All Genes	ST-Net	PCC	0.334554
KCNJ15	All Genes	ST-Net	PCC	0.191251
KCNK5	All Genes	ST-Net	PCC	0.231648
KCTD12	All Genes	ST-Net	PCC	0.326987
KDM6B	All Genes	ST-Net	PCC	0.300295
KHK	All Genes	ST-Net	PCC	0.344395
KIAA1191	All Genes	ST-Net	PCC	0.206816
KIRREL1	All Genes	ST-Net	PCC	0.221057
KL	All Genes	ST-Net	PCC	0.193285
KLF10	All Genes	ST-Net	PCC	0.32562
KLF2	All Genes	ST-Net	PCC	0.346433
KLF2	SVGs	ST-Net	PCC	0.346433
KLF4	All Genes	ST-Net	PCC	0.299732
KLF5	All Genes	ST-Net	PCC	0.292803
KLF5	HSGs	ST-Net	PCC	0.292803
KLF6	All Genes	ST-Net	PCC	0.370357
KLF6	HVGs	ST-Net	PCC	0.370357
KLF6	SVGs	ST-Net	PCC	0.370357
KLHDC7B	All Genes	ST-Net	PCC	0.22663
KLHDC7B	HSGs	ST-Net	PCC	0.22663
KLHL3	All Genes	ST-Net	PCC	0.239651
KLK1	All Genes	ST-Net	PCC	0.154135
KLKB1	All Genes	ST-Net	PCC	0.11433
KMO	All Genes	ST-Net	PCC	0.169136
KNG1	All Genes	ST-Net	PCC	0.36279
KRT19	All Genes	ST-Net	PCC	0.337618
KRT7	All Genes	ST-Net	PCC	0.357597
KRT8	All Genes	ST-Net	PCC	0.356491
LAPTM4B	All Genes	ST-Net	PCC	0.374449
LAPTM5	All Genes	ST-Net	PCC	0.155423
LAPTM5	HSGs	ST-Net	PCC	0.155423
LBH	All Genes	ST-Net	PCC	0.193137
LCP1	All Genes	ST-Net	PCC	0.0817801
LCP1	HSGs	ST-Net	PCC	0.0817801
LDB2	All Genes	ST-Net	PCC	0.220927
LDHB	All Genes	ST-Net	PCC	0.315403
LDLR	All Genes	ST-Net	PCC	0.242349
LDLR	HSGs	ST-Net	PCC	0.242349
LGALS1	All Genes	ST-Net	PCC	0.245194
LGALS2	All Genes	ST-Net	PCC	0.172363
LGALS3	All Genes	ST-Net	PCC	0.351713
LGMN	All Genes	ST-Net	PCC	0.190008
LHX1	All Genes	ST-Net	PCC	0.305171
LIMS2	All Genes	ST-Net	PCC	0.265008
LITAF	All Genes	ST-Net	PCC	0.397948
LMNA	All Genes	ST-Net	PCC	0.351552
LMNA	HVGs	ST-Net	PCC	0.351552
LMNA	SVGs	ST-Net	PCC	0.351552
LMO2	All Genes	ST-Net	PCC	0.147919
LMOD1	All Genes	ST-Net	PCC	0.226467
LMOD1	HSGs	ST-Net	PCC	0.226467
LRP2	All Genes	ST-Net	PCC	0.202396
LRRC2	All Genes	ST-Net	PCC	0.150085
LRRC2	HSGs	ST-Net	PCC	0.150085
LTBP4	All Genes	ST-Net	PCC	0.277708
LUM	All Genes	ST-Net	PCC	0.292036
LYZ	All Genes	ST-Net	PCC	0.151504
LYZ	HSGs	ST-Net	PCC	0.151504
MACC1	All Genes	ST-Net	PCC	0.346248
MAF	All Genes	ST-Net	PCC	0.222312
MAFB	All Genes	ST-Net	PCC	0.247229
MAFF	All Genes	ST-Net	PCC	0.310313
MAGI2	All Genes	ST-Net	PCC	0.182854
MAGI2	HSGs	ST-Net	PCC	0.182854
MAL	All Genes	ST-Net	PCC	0.458583
MAL2	All Genes	ST-Net	PCC	0.367136
MAOB	All Genes	ST-Net	PCC	0.163068
MAP2K3	All Genes	ST-Net	PCC	0.330336
MAP3K8	All Genes	ST-Net	PCC	0.230793
MAPT	All Genes	ST-Net	PCC	0.205212
2002-03-01	All Genes	ST-Net	PCC	0.249343
MARCKS	All Genes	ST-Net	PCC	0.334545
MCAM	All Genes	ST-Net	PCC	0.16204
MCAM	HSGs	ST-Net	PCC	0.16204
MCL1	All Genes	ST-Net	PCC	0.378656
MCL1	HVGs	ST-Net	PCC	0.378656
ME3	All Genes	ST-Net	PCC	0.340543
MECOM	All Genes	ST-Net	PCC	0.413568
MEIS1	All Genes	ST-Net	PCC	0.187231
MEIS2	All Genes	ST-Net	PCC	0.279661
MET	All Genes	ST-Net	PCC	0.294625
METRNL	All Genes	ST-Net	PCC	0.376047
MFAP4	All Genes	ST-Net	PCC	0.266487
MFAP4	HSGs	ST-Net	PCC	0.266487
MFGE8	All Genes	ST-Net	PCC	0.221895
MFGE8	HSGs	ST-Net	PCC	0.221895
MFSD4A	All Genes	ST-Net	PCC	0.301067
MGAM	All Genes	ST-Net	PCC	0.14361
MGAM	HSGs	ST-Net	PCC	0.14361
MGP	All Genes	ST-Net	PCC	0.279586
MGP	HVGs	ST-Net	PCC	0.279586
MGST1	All Genes	ST-Net	PCC	0.0936927
MIDN	All Genes	ST-Net	PCC	0.358251
MIF	All Genes	ST-Net	PCC	0.317273
MIOX	All Genes	ST-Net	PCC	0.421318
MLXIPL	All Genes	ST-Net	PCC	0.183246
MME	All Genes	ST-Net	PCC	0.182783
MMP19	All Genes	ST-Net	PCC	0.147784
MMP19	HSGs	ST-Net	PCC	0.147784
MMP7	All Genes	ST-Net	PCC	0.278614
MMP7	HVGs	ST-Net	PCC	0.278614
MOB1B	All Genes	ST-Net	PCC	0.307902
MPC1	All Genes	ST-Net	PCC	0.390169
MPPED2	All Genes	ST-Net	PCC	0.327533
MRC1	All Genes	ST-Net	PCC	0.200491
MRC1	HSGs	ST-Net	PCC	0.200491
MRO	All Genes	ST-Net	PCC	0.170687
MS4A6A	All Genes	ST-Net	PCC	0.214659
MS4A7	All Genes	ST-Net	PCC	0.258823
MSN	All Genes	ST-Net	PCC	0.298806
MSRA	All Genes	ST-Net	PCC	0.29103
MST1	All Genes	ST-Net	PCC	0.114489
MT.CYB	All Genes	ST-Net	PCC	0.435918
MT.CYB	HVGs	ST-Net	PCC	0.435918
MT.ND1	All Genes	ST-Net	PCC	0.450172
MT.ND6	All Genes	ST-Net	PCC	0.455744
MT1E	All Genes	ST-Net	PCC	0.244348
MT1F	All Genes	ST-Net	PCC	0.177551
MT1G	All Genes	ST-Net	PCC	0.171731
MT1H	All Genes	ST-Net	PCC	0.0856923
MT2A	All Genes	ST-Net	PCC	0.314376
MTURN	All Genes	ST-Net	PCC	0.406971
MUC1	All Genes	ST-Net	PCC	0.430066
MUC6	All Genes	ST-Net	PCC	0.107055
MUC6	HSGs	ST-Net	PCC	0.107055
MXRA8	All Genes	ST-Net	PCC	0.212995
MYADM	All Genes	ST-Net	PCC	0.22166
MYC	All Genes	ST-Net	PCC	0.311164
MYC	SVGs	ST-Net	PCC	0.311164
MYH11	All Genes	ST-Net	PCC	0.149992
MYH11	HSGs	ST-Net	PCC	0.149992
MYH9	All Genes	ST-Net	PCC	0.349944
MYL9	All Genes	ST-Net	PCC	0.25557
MYLK	All Genes	ST-Net	PCC	0.292319
MYO1E	All Genes	ST-Net	PCC	0.285922
MYO7B	All Genes	ST-Net	PCC	0.0990681
MYOM3	All Genes	ST-Net	PCC	0.171691
NAMPT	All Genes	ST-Net	PCC	0.267706
NAT8	All Genes	ST-Net	PCC	0.179895
NAV2	All Genes	ST-Net	PCC	0.328104
NCOA7	All Genes	ST-Net	PCC	0.338345
NDNF	All Genes	ST-Net	PCC	0.116018
NDNF	HSGs	ST-Net	PCC	0.116018
NDRG2	All Genes	ST-Net	PCC	0.41456
NEBL	All Genes	ST-Net	PCC	0.254932
NEDD9	All Genes	ST-Net	PCC	0.24664
NES	All Genes	ST-Net	PCC	0.226345
NFASC	All Genes	ST-Net	PCC	0.277983
NFE2L2	All Genes	ST-Net	PCC	0.34456
NFIL3	All Genes	ST-Net	PCC	0.212073
NFKB2	All Genes	ST-Net	PCC	0.267991
NFKBIA	All Genes	ST-Net	PCC	0.310945
NFKBIZ	All Genes	ST-Net	PCC	0.359757
NFKBIZ	SVGs	ST-Net	PCC	0.359757
NHEJ1	All Genes	ST-Net	PCC	0.116079
NKAIN4	All Genes	ST-Net	PCC	0.10298
NLRP3	All Genes	ST-Net	PCC	0.227219
NLRP3	HSGs	ST-Net	PCC	0.227219
NNMT	All Genes	ST-Net	PCC	0.262432
NNMT	HSGs	ST-Net	PCC	0.262432
NOTCH3	All Genes	ST-Net	PCC	0.287797
NPDC1	All Genes	ST-Net	PCC	0.302223
NPHS1	All Genes	ST-Net	PCC	0.14283
NPHS1	HSGs	ST-Net	PCC	0.14283
NPHS2	All Genes	ST-Net	PCC	0.154901
NPHS2	HSGs	ST-Net	PCC	0.154901
NPL	All Genes	ST-Net	PCC	0.235693
NPNT	All Genes	ST-Net	PCC	0.216378
NPR 1.00	All Genes	ST-Net	PCC	0.248716
NPR 3.00	All Genes	ST-Net	PCC	0.140007
NQO2	All Genes	ST-Net	PCC	0.248814
NR4A1	All Genes	ST-Net	PCC	0.375902
NR4A2	All Genes	ST-Net	PCC	0.230789
NR4A3	All Genes	ST-Net	PCC	0.242609
NRGN	All Genes	ST-Net	PCC	0.200013
NRGN	HSGs	ST-Net	PCC	0.200013
NRK	All Genes	ST-Net	PCC	0.308581
NRP1	All Genes	ST-Net	PCC	0.254855
NTNG1	All Genes	ST-Net	PCC	0.147201
NTNG1	HSGs	ST-Net	PCC	0.147201
NTRK3	All Genes	ST-Net	PCC	0.152574
NTRK3	HSGs	ST-Net	PCC	0.152574
NUAK2	All Genes	ST-Net	PCC	0.283993
NUPR1	All Genes	ST-Net	PCC	0.155646
NUS1	All Genes	ST-Net	PCC	0.234216
ODF3B	All Genes	ST-Net	PCC	0.200306
OLR1	All Genes	ST-Net	PCC	0.175049
OLR1	HSGs	ST-Net	PCC	0.175049
OSMR	All Genes	ST-Net	PCC	0.310271
OTOGL	All Genes	ST-Net	PCC	0.134697
OTOGL	HSGs	ST-Net	PCC	0.134697
P4HA2	All Genes	ST-Net	PCC	0.162265
PAH	All Genes	ST-Net	PCC	0.332821
PALLD	All Genes	ST-Net	PCC	0.270278
PAPLN	All Genes	ST-Net	PCC	0.118334
PAPPA2	All Genes	ST-Net	PCC	0.168699
PARVA	All Genes	ST-Net	PCC	0.323863
PBLD	All Genes	ST-Net	PCC	0.271532
PC	All Genes	ST-Net	PCC	0.121093
PCK1	All Genes	ST-Net	PCC	0.28365
PCK2	All Genes	ST-Net	PCC	0.306735
PCOLCE2	All Genes	ST-Net	PCC	0.138605
PCOLCE2	HSGs	ST-Net	PCC	0.138605
PCSK1N	All Genes	ST-Net	PCC	0.229831
PDE1A	All Genes	ST-Net	PCC	0.337874
PDE7A	All Genes	ST-Net	PCC	0.162522
PDGFRB	All Genes	ST-Net	PCC	0.249706
PDLIM2	All Genes	ST-Net	PCC	0.127016
PDLIM7	All Genes	ST-Net	PCC	0.222899
PDLIM7	HSGs	ST-Net	PCC	0.222899
PDZD3	All Genes	ST-Net	PCC	0.200613
PDZK1	All Genes	ST-Net	PCC	0.203851
PDZK1IP1	All Genes	ST-Net	PCC	0.315793
PEA15	All Genes	ST-Net	PCC	0.310366
PECAM1	All Genes	ST-Net	PCC	0.261065
PEPD	All Genes	ST-Net	PCC	0.264954
PER1	All Genes	ST-Net	PCC	0.321684
PFKFB2	All Genes	ST-Net	PCC	0.146812
PFKFB3	All Genes	ST-Net	PCC	0.371365
PGGHG	All Genes	ST-Net	PCC	0.237576
PHGDH	All Genes	ST-Net	PCC	0.189455
PHLDA1	All Genes	ST-Net	PCC	0.239023
PIGQ	All Genes	ST-Net	PCC	0.341856
PIGR	All Genes	ST-Net	PCC	0.290943
PIK3C2G	All Genes	ST-Net	PCC	0.320721
PIM1	All Genes	ST-Net	PCC	0.271824
PIM3	All Genes	ST-Net	PCC	0.357709
PIPOX	All Genes	ST-Net	PCC	0.236916
PKLR	All Genes	ST-Net	PCC	0.209812
PKLR	HSGs	ST-Net	PCC	0.209812
PKM	All Genes	ST-Net	PCC	0.392469
PLA2G4F	All Genes	ST-Net	PCC	0.311412
PLA2R1	All Genes	ST-Net	PCC	0.183078
PLAAT4	All Genes	ST-Net	PCC	0.262659
PLAT	All Genes	ST-Net	PCC	0.222346
PLAU	All Genes	ST-Net	PCC	0.19574
PLAU	HSGs	ST-Net	PCC	0.19574
PLAUR	All Genes	ST-Net	PCC	0.222064
PLAUR	HSGs	ST-Net	PCC	0.222064
PLCE1	All Genes	ST-Net	PCC	0.192171
PLCE1	HSGs	ST-Net	PCC	0.192171
PLCG2	All Genes	ST-Net	PCC	0.306998
PLG	All Genes	ST-Net	PCC	0.27052
PLK3	All Genes	ST-Net	PCC	0.261098
PLK3	HSGs	ST-Net	PCC	0.261098
PLN	All Genes	ST-Net	PCC	0.146239
PLN	HSGs	ST-Net	PCC	0.146239
PLPP1	All Genes	ST-Net	PCC	0.242165
PLPPR1	All Genes	ST-Net	PCC	0.13947
PLSCR1	All Genes	ST-Net	PCC	0.308375
PLTP	All Genes	ST-Net	PCC	0.280812
PLXND1	All Genes	ST-Net	PCC	0.253219
PNP	All Genes	ST-Net	PCC	0.275449
PNRC1	All Genes	ST-Net	PCC	0.377799
PODXL	All Genes	ST-Net	PCC	0.13551
PODXL	HVGs	ST-Net	PCC	0.13551
POSTN	All Genes	ST-Net	PCC	0.145349
POSTN	HSGs	ST-Net	PCC	0.145349
POU3F3	All Genes	ST-Net	PCC	0.391113
PPDPF	All Genes	ST-Net	PCC	0.346084
PPP1CB	All Genes	ST-Net	PCC	0.347446
PPP1R12B	All Genes	ST-Net	PCC	0.281817
PPP1R14A	All Genes	ST-Net	PCC	0.176661
PPP1R15A	All Genes	ST-Net	PCC	0.263703
PPP1R1A	All Genes	ST-Net	PCC	0.271387
PRAP1	All Genes	ST-Net	PCC	0.250795
PRKD1	All Genes	ST-Net	PCC	0.239371
PRKG1	All Genes	ST-Net	PCC	0.388078
PROC	All Genes	ST-Net	PCC	0.0567877
PROC	HSGs	ST-Net	PCC	0.0567877
PRODH2	All Genes	ST-Net	PCC	0.345844
PROM1	All Genes	ST-Net	PCC	0.337363
PROM2	All Genes	ST-Net	PCC	0.411276
PROX1	All Genes	ST-Net	PCC	0.201664
PROX1	HSGs	ST-Net	PCC	0.201664
PRR15L	All Genes	ST-Net	PCC	0.165856
PRSS23	All Genes	ST-Net	PCC	0.258988
PSAT1	All Genes	ST-Net	PCC	0.24296
PTBP3	All Genes	ST-Net	PCC	0.394467
PTGDS	All Genes	ST-Net	PCC	0.191882
PTGER3	All Genes	ST-Net	PCC	0.413234
PTH1R	All Genes	ST-Net	PCC	0.135134
PTN	All Genes	ST-Net	PCC	0.270772
PTN	HSGs	ST-Net	PCC	0.270772
PTP4A3	All Genes	ST-Net	PCC	0.236765
PTP4A3	HSGs	ST-Net	PCC	0.236765
PTPRB	All Genes	ST-Net	PCC	0.259132
PTPRD	All Genes	ST-Net	PCC	0.123493
PTPRO	All Genes	ST-Net	PCC	0.144693
PTPRO	HSGs	ST-Net	PCC	0.144693
PTPRQ	All Genes	ST-Net	PCC	0.181998
PTPRQ	HSGs	ST-Net	PCC	0.181998
PVALB	All Genes	ST-Net	PCC	0.264566
QDPR	All Genes	ST-Net	PCC	0.18693
QPRT	All Genes	ST-Net	PCC	0.192211
RAB11FIP3	All Genes	ST-Net	PCC	0.28248
RAB29	All Genes	ST-Net	PCC	0.151977
RALBP1	All Genes	ST-Net	PCC	0.362872
RALYL	All Genes	ST-Net	PCC	0.129696
RAMP3	All Genes	ST-Net	PCC	0.203466
RAP2C	All Genes	ST-Net	PCC	0.339336
RAPGEF3	All Genes	ST-Net	PCC	0.217171
RAPGEF5	All Genes	ST-Net	PCC	0.244466
RASD1	All Genes	ST-Net	PCC	0.361025
RASSF4	All Genes	ST-Net	PCC	0.140916
RBMS3	All Genes	ST-Net	PCC	0.276012
RBP4	All Genes	ST-Net	PCC	0.0614489
RBP4	HSGs	ST-Net	PCC	0.0614489
RBP5	All Genes	ST-Net	PCC	0.254126
RCAN1	All Genes	ST-Net	PCC	0.26294
RCAN2	All Genes	ST-Net	PCC	0.298815
RDH10	All Genes	ST-Net	PCC	0.319086
REN	All Genes	ST-Net	PCC	0.10117
REN	HSGs	ST-Net	PCC	0.10117
REN	HVGs	ST-Net	PCC	0.10117
RENBP	All Genes	ST-Net	PCC	0.186626
RERG	All Genes	ST-Net	PCC	0.137212
RERGL	All Genes	ST-Net	PCC	0.157928
RERGL	HSGs	ST-Net	PCC	0.157928
RGCC	All Genes	ST-Net	PCC	0.169931
RGL3	All Genes	ST-Net	PCC	0.386754
RGS1	All Genes	ST-Net	PCC	0.211119
RGS1	HSGs	ST-Net	PCC	0.211119
RGS2	All Genes	ST-Net	PCC	0.299358
RGS5	All Genes	ST-Net	PCC	0.134928
RHBG	All Genes	ST-Net	PCC	0.286254
RHCG	All Genes	ST-Net	PCC	0.245571
RHOA	All Genes	ST-Net	PCC	0.337775
RHOBTB1	All Genes	ST-Net	PCC	0.145966
RHOBTB3	All Genes	ST-Net	PCC	0.40813
RIDA	All Genes	ST-Net	PCC	0.212026
RIPOR1	All Genes	ST-Net	PCC	0.27867
RIPOR3	All Genes	ST-Net	PCC	0.131681
RNASE1	All Genes	ST-Net	PCC	0.343772
RNF144B	All Genes	ST-Net	PCC	0.286074
RNF152	All Genes	ST-Net	PCC	0.199864
RNF186	All Genes	ST-Net	PCC	0.22122
RNF212B	All Genes	ST-Net	PCC	0.206725
RNF212B	HSGs	ST-Net	PCC	0.206725
RNPC3	All Genes	ST-Net	PCC	0.354504
RRAD	All Genes	ST-Net	PCC	0.271771
RRAS	All Genes	ST-Net	PCC	0.280759
RSAD1	All Genes	ST-Net	PCC	0.158414
S100A1	All Genes	ST-Net	PCC	0.0765399
S100A10	All Genes	ST-Net	PCC	0.378983
S100A11	All Genes	ST-Net	PCC	0.331382
S100A2	All Genes	ST-Net	PCC	0.290215
S100A4	All Genes	ST-Net	PCC	0.306809
S100A6	All Genes	ST-Net	PCC	0.484315
SALL3	All Genes	ST-Net	PCC	0.193973
SALL3	HSGs	ST-Net	PCC	0.193973
SAMHD1	All Genes	ST-Net	PCC	0.180233
SARDH	All Genes	ST-Net	PCC	0.189555
SAT2	All Genes	ST-Net	PCC	0.223125
SBNO2	All Genes	ST-Net	PCC	0.31853
SBSPON	All Genes	ST-Net	PCC	0.237344
SCIN	All Genes	ST-Net	PCC	0.381783
SCNN1A	All Genes	ST-Net	PCC	0.429153
SCNN1B	All Genes	ST-Net	PCC	0.238618
SCNN1B	HSGs	ST-Net	PCC	0.238618
SCNN1G	All Genes	ST-Net	PCC	0.260768
SCO2	All Genes	ST-Net	PCC	0.186285
SCO2	HSGs	ST-Net	PCC	0.186285
SCPEP1	All Genes	ST-Net	PCC	0.323384
SELE	All Genes	ST-Net	PCC	0.266677
SELE	HSGs	ST-Net	PCC	0.266677
SELENOP	All Genes	ST-Net	PCC	0.227457
SEMA3G	All Genes	ST-Net	PCC	0.152728
SEMA3G	HSGs	ST-Net	PCC	0.152728
SEMA5A	All Genes	ST-Net	PCC	0.237496
SEMA6D	All Genes	ST-Net	PCC	0.238448
SERPINA1	All Genes	ST-Net	PCC	0.140627
SERPINA5	All Genes	ST-Net	PCC	0.298066
SERPINA6	All Genes	ST-Net	PCC	0.165528
SERPINA6	HSGs	ST-Net	PCC	0.165528
SERPINB1	All Genes	ST-Net	PCC	0.246823
SERPINE1	All Genes	ST-Net	PCC	0.173413
SERPINE1	HSGs	ST-Net	PCC	0.173413
SERPINF2	All Genes	ST-Net	PCC	0.135763
SERPING1	All Genes	ST-Net	PCC	0.35834
SFRP1	All Genes	ST-Net	PCC	0.361066
SFXN2	All Genes	ST-Net	PCC	0.218881
SGK1	All Genes	ST-Net	PCC	0.273539
SH3YL1	All Genes	ST-Net	PCC	0.113424
SHCBP1	All Genes	ST-Net	PCC	0.232772
SHOC1	All Genes	ST-Net	PCC	0.149465
SHOC1	HSGs	ST-Net	PCC	0.149465
SIM2	All Genes	ST-Net	PCC	0.140647
SIM2	HSGs	ST-Net	PCC	0.140647
SLC12A1	All Genes	ST-Net	PCC	0.218203
SLC12A1	HVGs	ST-Net	PCC	0.218203
SLC12A3	All Genes	ST-Net	PCC	0.205652
SLC12A3	HVGs	ST-Net	PCC	0.205652
SLC12A6	All Genes	ST-Net	PCC	0.183253
SLC13A1	All Genes	ST-Net	PCC	0.176561
SLC13A2	All Genes	ST-Net	PCC	0.177385
SLC13A3	All Genes	ST-Net	PCC	0.292542
SLC16A12	All Genes	ST-Net	PCC	0.166853
SLC16A9	All Genes	ST-Net	PCC	0.316535
SLC17A1	All Genes	ST-Net	PCC	0.234452
SLC17A3	All Genes	ST-Net	PCC	0.290284
SLC20A1	All Genes	ST-Net	PCC	0.296807
SLC22A11	All Genes	ST-Net	PCC	0.248834
SLC22A12	All Genes	ST-Net	PCC	0.250655
SLC22A2	All Genes	ST-Net	PCC	0.115258
SLC22A5	All Genes	ST-Net	PCC	0.144869
SLC22A6	All Genes	ST-Net	PCC	0.32721
SLC22A7	All Genes	ST-Net	PCC	0.190949
SLC22A8	All Genes	ST-Net	PCC	0.313398
SLC23A3	All Genes	ST-Net	PCC	0.16212
SLC25A25	All Genes	ST-Net	PCC	0.279602
SLC25A25	HVGs	ST-Net	PCC	0.279602
SLC25A44	All Genes	ST-Net	PCC	0.158026
SLC26A4	All Genes	ST-Net	PCC	0.159662
SLC26A4	HSGs	ST-Net	PCC	0.159662
SLC26A7	All Genes	ST-Net	PCC	0.244877
SLC27A2	All Genes	ST-Net	PCC	0.166763
SLC28A1	All Genes	ST-Net	PCC	0.227301
SLC2A2	All Genes	ST-Net	PCC	0.181924
SLC2A9	All Genes	ST-Net	PCC	0.128497
SLC34A1	All Genes	ST-Net	PCC	0.256777
SLC34A3	All Genes	ST-Net	PCC	0.144986
SLC34A3	HSGs	ST-Net	PCC	0.144986
SLC36A1	All Genes	ST-Net	PCC	0.161642
SLC36A2	All Genes	ST-Net	PCC	0.287859
SLC37A4	All Genes	ST-Net	PCC	0.175893
SLC38A1	All Genes	ST-Net	PCC	0.324258
SLC38A2	All Genes	ST-Net	PCC	0.322578
SLC39A5	All Genes	ST-Net	PCC	0.313862
SLC3A2	All Genes	ST-Net	PCC	0.176431
SLC44A2	All Genes	ST-Net	PCC	0.390658
SLC47A1	All Genes	ST-Net	PCC	0.243577
SLC47A2	All Genes	ST-Net	PCC	0.185559
SLC4A1	All Genes	ST-Net	PCC	0.253139
SLC4A11	All Genes	ST-Net	PCC	0.0871753
SLC4A11	HSGs	ST-Net	PCC	0.0871753
SLC4A4	All Genes	ST-Net	PCC	0.334142
SLC4A9	All Genes	ST-Net	PCC	0.27963
SLC5A10	All Genes	ST-Net	PCC	0.218786
SLC5A12	All Genes	ST-Net	PCC	0.378798
SLC5A2	All Genes	ST-Net	PCC	0.274748
SLC5A3	All Genes	ST-Net	PCC	0.396031
SLC5A9	All Genes	ST-Net	PCC	0.126746
SLC6A13	All Genes	ST-Net	PCC	0.333714
SLC6A19	All Genes	ST-Net	PCC	0.31174
SLC7A13	All Genes	ST-Net	PCC	0.0437035
SLC7A13	HSGs	ST-Net	PCC	0.0437035
SLC7A7	All Genes	ST-Net	PCC	0.338237
SLC7A8	All Genes	ST-Net	PCC	0.284043
SLC7A9	All Genes	ST-Net	PCC	0.270589
SLC8A1	All Genes	ST-Net	PCC	0.22654
SLC8A1	HVGs	ST-Net	PCC	0.22654
SLC9A3	All Genes	ST-Net	PCC	0.165017
SLC9A3R1	All Genes	ST-Net	PCC	0.174612
SLC9A3R2	All Genes	ST-Net	PCC	0.22153
SLC9A4	All Genes	ST-Net	PCC	0.246968
SLCO2A1	All Genes	ST-Net	PCC	0.223119
SLPI	All Genes	ST-Net	PCC	0.107118
SLPI	HSGs	ST-Net	PCC	0.107118
SMAD6	All Genes	ST-Net	PCC	0.204057
SMIM24	All Genes	ST-Net	PCC	0.230919
SMIM5	All Genes	ST-Net	PCC	0.262654
SNTB1	All Genes	ST-Net	PCC	0.308503
SNX30	All Genes	ST-Net	PCC	0.156187
SOCS3	All Genes	ST-Net	PCC	0.30289
SOCS3	HVGs	ST-Net	PCC	0.30289
SOCS3	SVGs	ST-Net	PCC	0.30289
SOD2	All Genes	ST-Net	PCC	0.296672
SOD2	HVGs	ST-Net	PCC	0.296672
SOD3	All Genes	ST-Net	PCC	0.135204
SORD	All Genes	ST-Net	PCC	0.177576
SOST	All Genes	ST-Net	PCC	0.148715
SOST	HSGs	ST-Net	PCC	0.148715
SOX4	All Genes	ST-Net	PCC	0.345965
SOX9	All Genes	ST-Net	PCC	0.258822
SOX9	HSGs	ST-Net	PCC	0.258822
SPAG5	All Genes	ST-Net	PCC	0.208575
SPARC	All Genes	ST-Net	PCC	0.282258
SPARCL1	All Genes	ST-Net	PCC	0.205854
SPI1	All Genes	ST-Net	PCC	0.231925
SPINK1	All Genes	ST-Net	PCC	0.233972
SPIRE1	All Genes	ST-Net	PCC	0.346918
SPOCK1	All Genes	ST-Net	PCC	0.148746
SPOCK1	HSGs	ST-Net	PCC	0.148746
SPOCK2	All Genes	ST-Net	PCC	0.164232
SPOCK2	HSGs	ST-Net	PCC	0.164232
SPON2	All Genes	ST-Net	PCC	0.206575
SPON2	HSGs	ST-Net	PCC	0.206575
SPP1	All Genes	ST-Net	PCC	0.152842
SPRY1	All Genes	ST-Net	PCC	0.27439
SPTBN2	All Genes	ST-Net	PCC	0.335179
SRGN	All Genes	ST-Net	PCC	0.298758
SRGN	HVGs	ST-Net	PCC	0.298758
ST14	All Genes	ST-Net	PCC	0.369494
ST3GAL6	All Genes	ST-Net	PCC	0.205902
ST3GAL6	HSGs	ST-Net	PCC	0.205902
ST6GAL1	All Genes	ST-Net	PCC	0.370827
ST6GALNAC3	All Genes	ST-Net	PCC	0.169679
ST6GALNAC3	HSGs	ST-Net	PCC	0.169679
STAB1	All Genes	ST-Net	PCC	0.20632
STAP1	All Genes	ST-Net	PCC	0.253902
STAT1	All Genes	ST-Net	PCC	0.369428
STC1	All Genes	ST-Net	PCC	0.187798
STK17B	All Genes	ST-Net	PCC	0.200908
SUCLG1	All Genes	ST-Net	PCC	0.232873
SUGCT	All Genes	ST-Net	PCC	0.163041
SULT1C4	All Genes	ST-Net	PCC	0.226041
SYNE1	All Genes	ST-Net	PCC	0.288112
SYNPO	All Genes	ST-Net	PCC	0.213459
TACSTD2	All Genes	ST-Net	PCC	0.384266
TAGLN	All Genes	ST-Net	PCC	0.27519
TAGLN	HVGs	ST-Net	PCC	0.27519
TBX2	All Genes	ST-Net	PCC	0.216304
TCF21	All Genes	ST-Net	PCC	0.249234
TCIM	All Genes	ST-Net	PCC	0.355591
TCN2	All Genes	ST-Net	PCC	0.169564
TEK	All Genes	ST-Net	PCC	0.184949
TES	All Genes	ST-Net	PCC	0.328652
TFAP2B	All Genes	ST-Net	PCC	0.186948
TFAP2B	HSGs	ST-Net	PCC	0.186948
TFEC	All Genes	ST-Net	PCC	0.179236
TFPI2	All Genes	ST-Net	PCC	0.224241
TFPI2	HSGs	ST-Net	PCC	0.224241
TGFBR2	All Genes	ST-Net	PCC	0.337791
TGFBR3	All Genes	ST-Net	PCC	0.129668
TGIF1	All Genes	ST-Net	PCC	0.349797
THBS1	All Genes	ST-Net	PCC	0.34323
THBS1	HVGs	ST-Net	PCC	0.34323
THY1	All Genes	ST-Net	PCC	0.181368
TIMP1	All Genes	ST-Net	PCC	0.243685
TIMP2	All Genes	ST-Net	PCC	0.37914
TIMP3	All Genes	ST-Net	PCC	0.3477
TINAG	All Genes	ST-Net	PCC	0.251062
TINAGL1	All Genes	ST-Net	PCC	0.330557
TIPARP	All Genes	ST-Net	PCC	0.131418
TJP1	All Genes	ST-Net	PCC	0.313931
TLN2	All Genes	ST-Net	PCC	0.219041
TM4SF1	All Genes	ST-Net	PCC	0.265482
TM7SF3	All Genes	ST-Net	PCC	0.178406
TMEM101	All Genes	ST-Net	PCC	0.230172
TMEM106A	All Genes	ST-Net	PCC	0.253253
TMEM174	All Genes	ST-Net	PCC	0.248151
TMEM176A	All Genes	ST-Net	PCC	0.168521
TMEM176B	All Genes	ST-Net	PCC	0.198843
TMEM178A	All Genes	ST-Net	PCC	0.247999
TMEM204	All Genes	ST-Net	PCC	0.214732
TMEM207	All Genes	ST-Net	PCC	0.146108
TMEM207	HSGs	ST-Net	PCC	0.146108
TMEM213	All Genes	ST-Net	PCC	0.381617
TMEM252	All Genes	ST-Net	PCC	0.0882731
TMEM37	All Genes	ST-Net	PCC	0.196728
TMEM52B	All Genes	ST-Net	PCC	0.35918
TMEM72	All Genes	ST-Net	PCC	0.409358
TMPRSS2	All Genes	ST-Net	PCC	0.313888
TMSB10	All Genes	ST-Net	PCC	0.400956
TMTC2	All Genes	ST-Net	PCC	0.304568
TNC	All Genes	ST-Net	PCC	0.238873
TNC	HSGs	ST-Net	PCC	0.238873
TNFAIP2	All Genes	ST-Net	PCC	0.212219
TNFAIP3	All Genes	ST-Net	PCC	0.204742
TNFRSF12A	All Genes	ST-Net	PCC	0.355968
TNFRSF1A	All Genes	ST-Net	PCC	0.2888
TNFSF10	All Genes	ST-Net	PCC	0.206625
TNIK	All Genes	ST-Net	PCC	0.118068
TNNI1	All Genes	ST-Net	PCC	0.125539
TNNI1	HSGs	ST-Net	PCC	0.125539
TNNT2	All Genes	ST-Net	PCC	0.186638
TNNT2	HSGs	ST-Net	PCC	0.186638
TNS2	All Genes	ST-Net	PCC	0.291375
TNXB	All Genes	ST-Net	PCC	0.265431
TPCN1	All Genes	ST-Net	PCC	0.171153
TPM1	All Genes	ST-Net	PCC	0.331234
TPM2	All Genes	ST-Net	PCC	0.344555
TPM4	All Genes	ST-Net	PCC	0.367673
TPPP3	All Genes	ST-Net	PCC	0.167965
TPPP3	HSGs	ST-Net	PCC	0.167965
TRIB1	All Genes	ST-Net	PCC	0.358656
TRIB2	All Genes	ST-Net	PCC	0.336979
TRIM22	All Genes	ST-Net	PCC	0.255856
TRIM50	All Genes	ST-Net	PCC	0.143197
TRIM50	HSGs	ST-Net	PCC	0.143197
TRIM6	All Genes	ST-Net	PCC	0.174801
TRPM3	All Genes	ST-Net	PCC	0.155279
TRPM6	All Genes	ST-Net	PCC	0.19371
TRPM6	HSGs	ST-Net	PCC	0.19371
TRPM7	All Genes	ST-Net	PCC	0.226717
TSC22D1	All Genes	ST-Net	PCC	0.335363
TSC22D2	All Genes	ST-Net	PCC	0.310252
TSPAN1	All Genes	ST-Net	PCC	0.210372
TSPAN2	All Genes	ST-Net	PCC	0.157741
TSPAN2	HSGs	ST-Net	PCC	0.157741
TTC38	All Genes	ST-Net	PCC	0.179321
TTYH3	All Genes	ST-Net	PCC	0.165613
TYMP	All Genes	ST-Net	PCC	0.216375
TYMP	HSGs	ST-Net	PCC	0.216375
TYRO3	All Genes	ST-Net	PCC	0.129865
TYRO3	HSGs	ST-Net	PCC	0.129865
UACA	All Genes	ST-Net	PCC	0.294413
UAP1	All Genes	ST-Net	PCC	0.284439
UBB	All Genes	ST-Net	PCC	0.345035
UBC	All Genes	ST-Net	PCC	0.372731
UCHL1	All Genes	ST-Net	PCC	0.311086
UGCG	All Genes	ST-Net	PCC	0.285954
UGT1A1	All Genes	ST-Net	PCC	0.259879
UGT1A9	All Genes	ST-Net	PCC	0.303465
UGT8	All Genes	ST-Net	PCC	0.3689
UMOD	All Genes	ST-Net	PCC	0.211163
UMOD	HVGs	ST-Net	PCC	0.211163
UPB1	All Genes	ST-Net	PCC	0.31527
UPP1	All Genes	ST-Net	PCC	0.293493
UPP2	All Genes	ST-Net	PCC	0.230641
USH1C	All Genes	ST-Net	PCC	0.125075
USP2	All Genes	ST-Net	PCC	0.208444
VCAM1	All Genes	ST-Net	PCC	0.19977
VCAN	All Genes	ST-Net	PCC	0.209941
VCAN	HSGs	ST-Net	PCC	0.209941
VDR	All Genes	ST-Net	PCC	0.0986169
VEGFA	All Genes	ST-Net	PCC	0.235338
VIM	All Genes	ST-Net	PCC	0.358339
VMP1	All Genes	ST-Net	PCC	0.328691
VMP1	HVGs	ST-Net	PCC	0.328691
VMP1	SVGs	ST-Net	PCC	0.328691
VPS37B	All Genes	ST-Net	PCC	0.278808
VTCN1	All Genes	ST-Net	PCC	0.25713
VTI1A	All Genes	ST-Net	PCC	0.266088
VWA5B1	All Genes	ST-Net	PCC	0.239491
WEE1	All Genes	ST-Net	PCC	0.245562
WEE1	HSGs	ST-Net	PCC	0.245562
WFDC2	All Genes	ST-Net	PCC	0.385975
WNK4	All Genes	ST-Net	PCC	0.413889
WT1	All Genes	ST-Net	PCC	0.141316
WT1	HSGs	ST-Net	PCC	0.141316
WTIP	All Genes	ST-Net	PCC	0.284305
XPNPEP2	All Genes	ST-Net	PCC	0.258075
YWHAZ	All Genes	ST-Net	PCC	0.362957
ZDHHC6	All Genes	ST-Net	PCC	0.246032
ZEB2	All Genes	ST-Net	PCC	0.276163
ZFP36	All Genes	ST-Net	PCC	0.375015
ZFP36	HVGs	ST-Net	PCC	0.375015
ZFP36	SVGs	ST-Net	PCC	0.375015
ZFP36L1	All Genes	ST-Net	PCC	0.390314
ZFP36L1	HVGs	ST-Net	PCC	0.390314
ZFP36L2	All Genes	ST-Net	PCC	0.361419
ZNF331	All Genes	ST-Net	PCC	0.234062
ZNF460	All Genes	ST-Net	PCC	0.274202
ZNF697	All Genes	ST-Net	PCC	0.171445
ZYG11A	All Genes	ST-Net	PCC	0.159798
ZYX	All Genes	ST-Net	PCC	0.3326
A2M	All Genes	GeneCodeR	PCC	-0.00909732
ABAT	All Genes	GeneCodeR	PCC	0.021423
ABCA5	All Genes	GeneCodeR	PCC	-0.0262741
ABCA8	All Genes	GeneCodeR	PCC	-0.000425595
ABCB1	All Genes	GeneCodeR	PCC	-0.00113144
ABCC2	All Genes	GeneCodeR	PCC	-0.0056665
ABHD11	All Genes	GeneCodeR	PCC	-0.0196113
ABTB2	All Genes	GeneCodeR	PCC	-0.0083213
AC007906.2	All Genes	GeneCodeR	PCC	-0.0302913
ACE2	All Genes	GeneCodeR	PCC	0.0157162
ACMSD	All Genes	GeneCodeR	PCC	0.0186292
ACO1	All Genes	GeneCodeR	PCC	-0.00492096
ACOT11	All Genes	GeneCodeR	PCC	-0.025443
ACOT7	All Genes	GeneCodeR	PCC	0.0108393
ACOX2	All Genes	GeneCodeR	PCC	0.0067395
ACPP	All Genes	GeneCodeR	PCC	0.00251095
ACSF2	All Genes	GeneCodeR	PCC	0.019755
ACSL4	All Genes	GeneCodeR	PCC	-0.0106834
ACSM2A	All Genes	GeneCodeR	PCC	0.0224434
ACSM2B	All Genes	GeneCodeR	PCC	-0.019215
ACTA2	All Genes	GeneCodeR	PCC	0.00215168
ACTB	All Genes	GeneCodeR	PCC	-0.000340605
ACTG1	All Genes	GeneCodeR	PCC	-0.00684699
ACTN1	All Genes	GeneCodeR	PCC	0.00797059
ACTN4	All Genes	GeneCodeR	PCC	-0.0047491
ACY1	All Genes	GeneCodeR	PCC	-0.0198424
ACY3	All Genes	GeneCodeR	PCC	-0.00357352
ADAMTS1	All Genes	GeneCodeR	PCC	-0.0193143
ADAMTS1	HVGs	GeneCodeR	PCC	-0.0193143
ADAMTS1	SVGs	GeneCodeR	PCC	-0.0193143
ADAMTS16	All Genes	GeneCodeR	PCC	-0.0365038
ADAMTS17	All Genes	GeneCodeR	PCC	0.00207001
ADAMTS17	HSGs	GeneCodeR	PCC	0.00207001
ADAMTS9	All Genes	GeneCodeR	PCC	-0.0403096
ADGRF1	All Genes	GeneCodeR	PCC	-0.00902697
ADGRF5	All Genes	GeneCodeR	PCC	-7.99584e-05
ADIRF	All Genes	GeneCodeR	PCC	0.00311883
ADM	All Genes	GeneCodeR	PCC	-0.0204148
AEBP1	All Genes	GeneCodeR	PCC	-0.00114394
AFAP1L2	All Genes	GeneCodeR	PCC	-0.0376828
AFM	All Genes	GeneCodeR	PCC	0.0135819
AGMAT	All Genes	GeneCodeR	PCC	0.00460026
AGXT2	All Genes	GeneCodeR	PCC	0.0142056
AHCY	All Genes	GeneCodeR	PCC	-0.01339
AHNAK	All Genes	GeneCodeR	PCC	-0.0296246
AHR	All Genes	GeneCodeR	PCC	0.00341477
AIF1	All Genes	GeneCodeR	PCC	-0.0149071
AJAP1	All Genes	GeneCodeR	PCC	-0.00569713
AK4	All Genes	GeneCodeR	PCC	0.0359134
AKAP12	All Genes	GeneCodeR	PCC	0.00162471
AKNA	All Genes	GeneCodeR	PCC	-0.00497692
AKR1A1	All Genes	GeneCodeR	PCC	0.00441782
ALAD	All Genes	GeneCodeR	PCC	0.00787178
ALAS1	All Genes	GeneCodeR	PCC	-0.00791837
ALB	All Genes	GeneCodeR	PCC	0.0279965
ALDH1A1	All Genes	GeneCodeR	PCC	0.00748861
ALDH1A2	All Genes	GeneCodeR	PCC	0.0269563
ALDH1B1	All Genes	GeneCodeR	PCC	0.0215213
ALDH1L1	All Genes	GeneCodeR	PCC	-0.000990628
ALDH3A2	All Genes	GeneCodeR	PCC	0.00777298
ALDH4A1	All Genes	GeneCodeR	PCC	0.00862926
ALDH6A1	All Genes	GeneCodeR	PCC	0.00183419
ALDH8A1	All Genes	GeneCodeR	PCC	0.0251407
ALDOB	All Genes	GeneCodeR	PCC	0.0210126
ALPK2	All Genes	GeneCodeR	PCC	-0.0116679
ALS2CL	All Genes	GeneCodeR	PCC	-0.00261574
AMN	All Genes	GeneCodeR	PCC	0.0166917
ANK2	All Genes	GeneCodeR	PCC	0.015826
ANKS4B	All Genes	GeneCodeR	PCC	-0.018267
ANPEP	All Genes	GeneCodeR	PCC	0.0205205
ANTXR1	All Genes	GeneCodeR	PCC	0.0090591
ANXA1	All Genes	GeneCodeR	PCC	-0.0133943
ANXA2	All Genes	GeneCodeR	PCC	-0.0391616
AOC1	All Genes	GeneCodeR	PCC	-0.00798626
APOE	All Genes	GeneCodeR	PCC	0.0154862
APOM	All Genes	GeneCodeR	PCC	0.0311333
AQP1	All Genes	GeneCodeR	PCC	0.0231475
AQP2	All Genes	GeneCodeR	PCC	0.00350914
AQP3	All Genes	GeneCodeR	PCC	0.00193006
AQP6	All Genes	GeneCodeR	PCC	-0.0271338
AQP6	HSGs	GeneCodeR	PCC	-0.0271338
ARG2	All Genes	GeneCodeR	PCC	0.00451381
ARHGAP18	All Genes	GeneCodeR	PCC	-0.00907063
ARHGAP23	All Genes	GeneCodeR	PCC	-0.0134903
ARHGAP26	All Genes	GeneCodeR	PCC	0.0097502
ARHGAP8	All Genes	GeneCodeR	PCC	0.00614276
ARHGDIB	All Genes	GeneCodeR	PCC	-0.0261525
ARHGEF26	All Genes	GeneCodeR	PCC	-0.00641438
ARHGEF26	HSGs	GeneCodeR	PCC	-0.00641438
ARHGEF3	All Genes	GeneCodeR	PCC	-0.0125008
ARL 15.00	All Genes	GeneCodeR	PCC	-0.0057777
ARL4C	All Genes	GeneCodeR	PCC	0.000288078
ARL4C	HSGs	GeneCodeR	PCC	0.000288078
ARL4D	All Genes	GeneCodeR	PCC	-0.0032993
ARMH4	All Genes	GeneCodeR	PCC	0.0101208
ARMH4	HSGs	GeneCodeR	PCC	0.0101208
ARRDC2	All Genes	GeneCodeR	PCC	0.00470082
ARRDC4	All Genes	GeneCodeR	PCC	-0.0175963
ASPA	All Genes	GeneCodeR	PCC	0.00390484
ASPDH	All Genes	GeneCodeR	PCC	0.000900488
ASPDH	HSGs	GeneCodeR	PCC	0.000900488
ASPG	All Genes	GeneCodeR	PCC	0.00208346
ASS1	All Genes	GeneCodeR	PCC	0.0209931
ATF3	All Genes	GeneCodeR	PCC	0.00406191
ATF3	HVGs	GeneCodeR	PCC	0.00406191
ATF3	SVGs	GeneCodeR	PCC	0.00406191
ATP10A	All Genes	GeneCodeR	PCC	0.0103089
ATP10A	HSGs	GeneCodeR	PCC	0.0103089
ATP1A1	All Genes	GeneCodeR	PCC	-0.018437
ATP1B3	All Genes	GeneCodeR	PCC	-0.0109585
ATP6AP2	All Genes	GeneCodeR	PCC	0.0108217
ATP6V0A4	All Genes	GeneCodeR	PCC	-0.00456418
ATP6V0B	All Genes	GeneCodeR	PCC	-0.0334988
ATP6V0D2	All Genes	GeneCodeR	PCC	-0.00191562
ATP6V1C2	All Genes	GeneCodeR	PCC	-0.00566234
ATP6V1G3	All Genes	GeneCodeR	PCC	0.00387598
AZGP1	All Genes	GeneCodeR	PCC	-0.0067673
B2M	All Genes	GeneCodeR	PCC	-0.00992085
B2M	HVGs	GeneCodeR	PCC	-0.00992085
B4GALT5	All Genes	GeneCodeR	PCC	-0.0267161
BACE2	All Genes	GeneCodeR	PCC	0.0102488
BAIAP2	All Genes	GeneCodeR	PCC	0.0272575
BBOX1	All Genes	GeneCodeR	PCC	0.000995568
BCAM	All Genes	GeneCodeR	PCC	0.00120008
BCL3	All Genes	GeneCodeR	PCC	0.0269436
BCL3	HSGs	GeneCodeR	PCC	0.0269436
BCL6	All Genes	GeneCodeR	PCC	-0.0150831
BGN	All Genes	GeneCodeR	PCC	0.0106092
BHLHE40	All Genes	GeneCodeR	PCC	-0.000918153
BHLHE40	HVGs	GeneCodeR	PCC	-0.000918153
BHLHE40	SVGs	GeneCodeR	PCC	-0.000918153
BHMT	All Genes	GeneCodeR	PCC	0.0117743
BHMT2	All Genes	GeneCodeR	PCC	0.00572692
BIRC3	All Genes	GeneCodeR	PCC	-0.0149581
BIRC3	HSGs	GeneCodeR	PCC	-0.0149581
BST2	All Genes	GeneCodeR	PCC	-0.0154937
BTG1	All Genes	GeneCodeR	PCC	0.00940263
BTG2	All Genes	GeneCodeR	PCC	-0.00218771
BTG2	HVGs	GeneCodeR	PCC	-0.00218771
C11orf80	All Genes	GeneCodeR	PCC	-0.0019373
C11orf96	All Genes	GeneCodeR	PCC	0.00275199
C12orf75	All Genes	GeneCodeR	PCC	0.010866
C1QA	All Genes	GeneCodeR	PCC	-0.0101138
C1QA	HSGs	GeneCodeR	PCC	-0.0101138
C1R	All Genes	GeneCodeR	PCC	0.02415
C1S	All Genes	GeneCodeR	PCC	0.00251238
C1orf198	All Genes	GeneCodeR	PCC	-0.00666998
C3	All Genes	GeneCodeR	PCC	-0.00911162
C3	HSGs	GeneCodeR	PCC	-0.00911162
C3orf52	All Genes	GeneCodeR	PCC	0.00950504
C7	All Genes	GeneCodeR	PCC	0.0125844
C7	HVGs	GeneCodeR	PCC	0.0125844
C7	SVGs	GeneCodeR	PCC	0.0125844
CA2	All Genes	GeneCodeR	PCC	0.00302833
CABP1	All Genes	GeneCodeR	PCC	-0.0246965
CABP1	HSGs	GeneCodeR	PCC	-0.0246965
CADPS2	All Genes	GeneCodeR	PCC	0.00843227
CALB1	All Genes	GeneCodeR	PCC	0.0147547
CALD1	All Genes	GeneCodeR	PCC	0.00286981
CAPG	All Genes	GeneCodeR	PCC	-0.0108121
CAPN2	All Genes	GeneCodeR	PCC	-0.00830924
CAPN3	All Genes	GeneCodeR	PCC	0.0192672
CASR	All Genes	GeneCodeR	PCC	-0.00931325
CASR	HSGs	GeneCodeR	PCC	-0.00931325
CASZ1	All Genes	GeneCodeR	PCC	7.9355e-06
CAV1	All Genes	GeneCodeR	PCC	-0.0213757
CAV1	HSGs	GeneCodeR	PCC	-0.0213757
CAVIN1	All Genes	GeneCodeR	PCC	0.0137506
CAVIN2	All Genes	GeneCodeR	PCC	-0.00257998
CCDC148	All Genes	GeneCodeR	PCC	-0.00889542
CCL2	All Genes	GeneCodeR	PCC	0.0219226
CCL2	HSGs	GeneCodeR	PCC	0.0219226
CCN1	All Genes	GeneCodeR	PCC	0.0085692
CCN1	HVGs	GeneCodeR	PCC	0.0085692
CCN1	SVGs	GeneCodeR	PCC	0.0085692
CCN2	All Genes	GeneCodeR	PCC	-0.00550616
CCN2	HVGs	GeneCodeR	PCC	-0.00550616
CCNL1	All Genes	GeneCodeR	PCC	-0.00720313
CCSER1	All Genes	GeneCodeR	PCC	-0.00606276
CD14	All Genes	GeneCodeR	PCC	0.000122279
CD151	All Genes	GeneCodeR	PCC	0.00918463
CD163	All Genes	GeneCodeR	PCC	-0.00614496
CD24	All Genes	GeneCodeR	PCC	-0.00371288
CD34	All Genes	GeneCodeR	PCC	-0.0203399
CD44	All Genes	GeneCodeR	PCC	-0.00333079
CD47	All Genes	GeneCodeR	PCC	-0.0236649
CD55	All Genes	GeneCodeR	PCC	-0.0174108
CD74	All Genes	GeneCodeR	PCC	-0.00284611
CD74	HVGs	GeneCodeR	PCC	-0.00284611
CD81	All Genes	GeneCodeR	PCC	0.00570319
CD9	All Genes	GeneCodeR	PCC	-0.00357349
CDC14A	All Genes	GeneCodeR	PCC	0.000888769
CDC14A	HSGs	GeneCodeR	PCC	0.000888769
CDH1	All Genes	GeneCodeR	PCC	0.0159371
CDH16	All Genes	GeneCodeR	PCC	-0.00478736
CDH2	All Genes	GeneCodeR	PCC	0.0161938
CDH5	All Genes	GeneCodeR	PCC	-0.0275569
CDH6	All Genes	GeneCodeR	PCC	0.00210827
CDHR5	All Genes	GeneCodeR	PCC	-0.0168061
CDKN1A	All Genes	GeneCodeR	PCC	0.00150268
CDKN1C	All Genes	GeneCodeR	PCC	-0.0056088
CDKN2AIP	All Genes	GeneCodeR	PCC	-0.0168257
CEBPB	All Genes	GeneCodeR	PCC	-0.00119633
CES3	All Genes	GeneCodeR	PCC	0.0124572
CHDH	All Genes	GeneCodeR	PCC	0.0201742
CHGB	All Genes	GeneCodeR	PCC	-0.00993114
CHGB	HSGs	GeneCodeR	PCC	-0.00993114
CHI3L1	All Genes	GeneCodeR	PCC	0.0182401
CHI3L1	HSGs	GeneCodeR	PCC	0.0182401
CHRNA4	All Genes	GeneCodeR	PCC	0.00105039
CHSY1	All Genes	GeneCodeR	PCC	0.00735681
CIITA	All Genes	GeneCodeR	PCC	-0.0231654
CITED2	All Genes	GeneCodeR	PCC	-0.00472034
CITED4	All Genes	GeneCodeR	PCC	-0.0124319
CKB	All Genes	GeneCodeR	PCC	-0.00567295
CLCN5	All Genes	GeneCodeR	PCC	-0.00862263
CLCNKA	All Genes	GeneCodeR	PCC	-0.00595894
CLCNKB	All Genes	GeneCodeR	PCC	-0.0264749
CLDN10	All Genes	GeneCodeR	PCC	-0.0309347
CLDN16	All Genes	GeneCodeR	PCC	-0.0218496
CLDN2	All Genes	GeneCodeR	PCC	0.00049684
CLDN4	All Genes	GeneCodeR	PCC	0.0134152
CLDN4	HVGs	GeneCodeR	PCC	0.0134152
CLDN5	All Genes	GeneCodeR	PCC	-0.0196331
CLDN5	HSGs	GeneCodeR	PCC	-0.0196331
CLDN7	All Genes	GeneCodeR	PCC	-0.00776212
CLDN8	All Genes	GeneCodeR	PCC	0.0225601
CLIC4	All Genes	GeneCodeR	PCC	-0.00457565
CLIC5	All Genes	GeneCodeR	PCC	-0.00486103
CLNK	All Genes	GeneCodeR	PCC	0.00314086
CLTRN	All Genes	GeneCodeR	PCC	0.00727695
CLU	All Genes	GeneCodeR	PCC	-0.0198355
CLU	HVGs	GeneCodeR	PCC	-0.0198355
CMBL	All Genes	GeneCodeR	PCC	0.00232671
CNNM2	All Genes	GeneCodeR	PCC	-0.00247567
COBLL1	All Genes	GeneCodeR	PCC	0.00766988
COL1A1	All Genes	GeneCodeR	PCC	0.00270869
COL1A2	All Genes	GeneCodeR	PCC	-0.00260422
COL3A1	All Genes	GeneCodeR	PCC	-0.000326359
COL4A1	All Genes	GeneCodeR	PCC	-0.0116797
COL4A3	All Genes	GeneCodeR	PCC	-0.0170004
COL4A5	All Genes	GeneCodeR	PCC	-0.00128178
COL6A2	All Genes	GeneCodeR	PCC	0.0258693
COLEC11	All Genes	GeneCodeR	PCC	-0.0007043
COTL1	All Genes	GeneCodeR	PCC	0.0229891
CPE	All Genes	GeneCodeR	PCC	0.00882834
CPE	HSGs	GeneCodeR	PCC	0.00882834
CPED1	All Genes	GeneCodeR	PCC	-0.0242918
CPNE6	All Genes	GeneCodeR	PCC	-0.00210523
CPNE6	HSGs	GeneCodeR	PCC	-0.00210523
CR1	All Genes	GeneCodeR	PCC	-0.00132718
CR1	HSGs	GeneCodeR	PCC	-0.00132718
CRABP1	All Genes	GeneCodeR	PCC	0.0147648
CRABP1	HSGs	GeneCodeR	PCC	0.0147648
CRB2	All Genes	GeneCodeR	PCC	-0.00647294
CRB2	HSGs	GeneCodeR	PCC	-0.00647294
CREM	All Genes	GeneCodeR	PCC	-0.0116119
CRHBP	All Genes	GeneCodeR	PCC	0.0101757
CRHBP	HSGs	GeneCodeR	PCC	0.0101757
CRIM1	All Genes	GeneCodeR	PCC	-0.0251615
CRIP1	All Genes	GeneCodeR	PCC	0.00704928
CRIP2	All Genes	GeneCodeR	PCC	-0.016158
CRISPLD2	All Genes	GeneCodeR	PCC	0.0200068
CRYAB	All Genes	GeneCodeR	PCC	-0.0113248
CSRNP1	All Genes	GeneCodeR	PCC	-0.00727303
CSRP1	All Genes	GeneCodeR	PCC	-0.00541623
CTSB	All Genes	GeneCodeR	PCC	0.0311068
CTSD	All Genes	GeneCodeR	PCC	-0.0189101
CTSH	All Genes	GeneCodeR	PCC	-0.00370422
CTXN3	All Genes	GeneCodeR	PCC	0.0164706
CUBN	All Genes	GeneCodeR	PCC	0.0017208
CXCL12	All Genes	GeneCodeR	PCC	-0.0320272
CXCL14	All Genes	GeneCodeR	PCC	0.0128027
CXCL2	All Genes	GeneCodeR	PCC	-0.0186502
CXCR4	All Genes	GeneCodeR	PCC	0.00716718
CXCR4	HSGs	GeneCodeR	PCC	0.00716718
CYFIP2	All Genes	GeneCodeR	PCC	-0.00297396
CYP24A1	All Genes	GeneCodeR	PCC	0.0139139
CYP24A1	HSGs	GeneCodeR	PCC	0.0139139
CYP2B6	All Genes	GeneCodeR	PCC	0.00211168
CYP2B6	HSGs	GeneCodeR	PCC	0.00211168
CYP3A5	All Genes	GeneCodeR	PCC	0.0228977
CYP4A11	All Genes	GeneCodeR	PCC	-0.0244876
CYP4F3	All Genes	GeneCodeR	PCC	0.0154499
CYSTM1	All Genes	GeneCodeR	PCC	-0.00499277
DACH1	All Genes	GeneCodeR	PCC	0.0054257
DAO	All Genes	GeneCodeR	PCC	0.0209185
DAO	HSGs	GeneCodeR	PCC	0.0209185
DCDC2	All Genes	GeneCodeR	PCC	0.0145566
DCN	All Genes	GeneCodeR	PCC	-0.00690527
DCXR	All Genes	GeneCodeR	PCC	0.0153125
DDIT3	All Genes	GeneCodeR	PCC	-0.00748485
DDIT4	All Genes	GeneCodeR	PCC	0.00914073
DDN	All Genes	GeneCodeR	PCC	0.00532352
DDN	HSGs	GeneCodeR	PCC	0.00532352
DDR1	All Genes	GeneCodeR	PCC	0.00199925
DDX3X	All Genes	GeneCodeR	PCC	-0.0161939
DEFB1	All Genes	GeneCodeR	PCC	0.00131073
DEPDC7	All Genes	GeneCodeR	PCC	-0.0428419
DEPP1	All Genes	GeneCodeR	PCC	0.0139872
DEPP1	HVGs	GeneCodeR	PCC	0.0139872
DIO1	All Genes	GeneCodeR	PCC	-0.00258097
DKK 3.00	All Genes	GeneCodeR	PCC	-0.0117551
DMGDH	All Genes	GeneCodeR	PCC	-0.000682876
DMRT2	All Genes	GeneCodeR	PCC	-0.00685673
DNAJB1	All Genes	GeneCodeR	PCC	0.00404271
DNASE1	All Genes	GeneCodeR	PCC	-0.0154614
DOCK5	All Genes	GeneCodeR	PCC	-0.00665643
DOCK8-AS1	All Genes	GeneCodeR	PCC	-0.008121
DOCK8-AS1	HSGs	GeneCodeR	PCC	-0.008121
DPEP1	All Genes	GeneCodeR	PCC	0.00289885
DPF3	All Genes	GeneCodeR	PCC	0.0046423
DPP6	All Genes	GeneCodeR	PCC	0.018149
DPP6	HSGs	GeneCodeR	PCC	0.018149
DPYS	All Genes	GeneCodeR	PCC	0.0260639
DSG2	All Genes	GeneCodeR	PCC	-0.000651226
DSTN	All Genes	GeneCodeR	PCC	-0.000167557
DUSP1	All Genes	GeneCodeR	PCC	-0.0137079
DUSP2	All Genes	GeneCodeR	PCC	-0.0295363
DUSP2	HSGs	GeneCodeR	PCC	-0.0295363
DUSP5	All Genes	GeneCodeR	PCC	0.00311303
DUSP5	HSGs	GeneCodeR	PCC	0.00311303
DUSP6	All Genes	GeneCodeR	PCC	0.00139498
DUSP9	All Genes	GeneCodeR	PCC	0.00704486
DUSP9	HSGs	GeneCodeR	PCC	0.00704486
EAF2	All Genes	GeneCodeR	PCC	-0.0216231
EDNRB	All Genes	GeneCodeR	PCC	0.0198942
EEF1G	All Genes	GeneCodeR	PCC	-0.0176971
EFNB1	All Genes	GeneCodeR	PCC	-0.0126999
EGF	All Genes	GeneCodeR	PCC	-7.08882e-05
EGFL7	All Genes	GeneCodeR	PCC	-0.0307321
EGR1	All Genes	GeneCodeR	PCC	-0.00546773
EGR1	HVGs	GeneCodeR	PCC	-0.00546773
EGR1	SVGs	GeneCodeR	PCC	-0.00546773
EGR3	All Genes	GeneCodeR	PCC	-0.0176771
EGR3	HSGs	GeneCodeR	PCC	-0.0176771
EHBP1L1	All Genes	GeneCodeR	PCC	-0.0288612
EHD2	All Genes	GeneCodeR	PCC	-0.00426034
EHD2	HSGs	GeneCodeR	PCC	-0.00426034
EHD3	All Genes	GeneCodeR	PCC	0.00688854
EHHADH	All Genes	GeneCodeR	PCC	-0.00516859
ELF3	All Genes	GeneCodeR	PCC	0.00893369
ELF3	HVGs	GeneCodeR	PCC	0.00893369
ELN	All Genes	GeneCodeR	PCC	-0.00594418
ELN	HSGs	GeneCodeR	PCC	-0.00594418
EMCN	All Genes	GeneCodeR	PCC	-0.0049052
EMP1	All Genes	GeneCodeR	PCC	0.0121711
EMP1	HVGs	GeneCodeR	PCC	0.0121711
EMX1	All Genes	GeneCodeR	PCC	-0.00271098
ENG	All Genes	GeneCodeR	PCC	-0.0223357
ENPEP	All Genes	GeneCodeR	PCC	0.0287869
EPAS1	All Genes	GeneCodeR	PCC	-0.0119135
EPB41L2	All Genes	GeneCodeR	PCC	0.0182072
EPCAM	All Genes	GeneCodeR	PCC	0.00870287
ERBB4	All Genes	GeneCodeR	PCC	0.00187297
ESM1	All Genes	GeneCodeR	PCC	-0.00491451
ETFB	All Genes	GeneCodeR	PCC	-0.00104858
ETNK2	All Genes	GeneCodeR	PCC	0.0168312
ETS1	All Genes	GeneCodeR	PCC	-0.0170291
ETS2	All Genes	GeneCodeR	PCC	-0.0201655
EXOSC7	All Genes	GeneCodeR	PCC	0.0028918
F11	All Genes	GeneCodeR	PCC	-0.0130486
F3	All Genes	GeneCodeR	PCC	-0.0153116
F3	HSGs	GeneCodeR	PCC	-0.0153116
FABP1	All Genes	GeneCodeR	PCC	-0.00152536
FABP3	All Genes	GeneCodeR	PCC	0.0172681
FAM107A	All Genes	GeneCodeR	PCC	-0.0301318
FAM110C	All Genes	GeneCodeR	PCC	-0.006671
FAM151A	All Genes	GeneCodeR	PCC	-0.00830222
FAM20C	All Genes	GeneCodeR	PCC	0.0212387
FAM24B	All Genes	GeneCodeR	PCC	0.00245512
FAM89A	All Genes	GeneCodeR	PCC	-0.00557614
FAM89A	HSGs	GeneCodeR	PCC	-0.00557614
FBLN5	All Genes	GeneCodeR	PCC	0.00947287
FBP1	All Genes	GeneCodeR	PCC	-0.000356728
FCN3	All Genes	GeneCodeR	PCC	0.0142637
FCN3	HSGs	GeneCodeR	PCC	0.0142637
FGF1	All Genes	GeneCodeR	PCC	-0.00484497
FGF1	HSGs	GeneCodeR	PCC	-0.00484497
FGF9	All Genes	GeneCodeR	PCC	0.00791446
FGL2	All Genes	GeneCodeR	PCC	-0.0202424
FILIP1L	All Genes	GeneCodeR	PCC	0.0028841
FKBP5	All Genes	GeneCodeR	PCC	0.0232784
FLNA	All Genes	GeneCodeR	PCC	-5.56847e-05
FLT1	All Genes	GeneCodeR	PCC	-0.00399693
FMN1	All Genes	GeneCodeR	PCC	0.00274208
FMO1	All Genes	GeneCodeR	PCC	0.0227228
FMO5	All Genes	GeneCodeR	PCC	-0.0427597
FN1	All Genes	GeneCodeR	PCC	-0.0128178
FN3K	All Genes	GeneCodeR	PCC	0.0319157
FOS	All Genes	GeneCodeR	PCC	-0.00334814
FOS	HVGs	GeneCodeR	PCC	-0.00334814
FOS	SVGs	GeneCodeR	PCC	-0.00334814
FOSB	All Genes	GeneCodeR	PCC	-0.00447741
FOSB	HVGs	GeneCodeR	PCC	-0.00447741
FOSB	SVGs	GeneCodeR	PCC	-0.00447741
FOSL2	All Genes	GeneCodeR	PCC	-0.0113441
FOSL2	SVGs	GeneCodeR	PCC	-0.0113441
FOXC1	All Genes	GeneCodeR	PCC	-0.0179903
FOXC1	HSGs	GeneCodeR	PCC	-0.0179903
FOXI1	All Genes	GeneCodeR	PCC	0.00620471
FREM1	All Genes	GeneCodeR	PCC	0.0105255
FRMD1	All Genes	GeneCodeR	PCC	-0.00155782
FRY	All Genes	GeneCodeR	PCC	-0.00936714
FRZB	All Genes	GeneCodeR	PCC	0.010272
FSTL1	All Genes	GeneCodeR	PCC	-0.0104755
FSTL3	All Genes	GeneCodeR	PCC	-0.00746638
FTCD	All Genes	GeneCodeR	PCC	0.00310317
FTL	All Genes	GeneCodeR	PCC	-0.0100632
FUOM	All Genes	GeneCodeR	PCC	0.0191155
FUT6	All Genes	GeneCodeR	PCC	-0.00719977
FXYD4	All Genes	GeneCodeR	PCC	0.0038831
FXYD6	All Genes	GeneCodeR	PCC	-0.0239431
FYB2	All Genes	GeneCodeR	PCC	-0.01299
G0S2	All Genes	GeneCodeR	PCC	-0.0121804
G6PC	All Genes	GeneCodeR	PCC	0.00325018
GAD1	All Genes	GeneCodeR	PCC	-0.0240263
GADD45B	All Genes	GeneCodeR	PCC	-0.00124553
GADD45B	HVGs	GeneCodeR	PCC	-0.00124553
GALM	All Genes	GeneCodeR	PCC	-0.0194685
GAS6	All Genes	GeneCodeR	PCC	-0.00527273
GATA2	All Genes	GeneCodeR	PCC	0.000112497
GATA3	All Genes	GeneCodeR	PCC	-0.00892056
GATM	All Genes	GeneCodeR	PCC	0.013098
GCGR	All Genes	GeneCodeR	PCC	-0.0119997
GDA	All Genes	GeneCodeR	PCC	0.0275333
GDF15	All Genes	GeneCodeR	PCC	-0.00107707
GDF15	HVGs	GeneCodeR	PCC	-0.00107707
GEM	All Genes	GeneCodeR	PCC	-0.00544069
GGACT	All Genes	GeneCodeR	PCC	-0.00256164
GGH	All Genes	GeneCodeR	PCC	0.00638099
GIPC2	All Genes	GeneCodeR	PCC	-0.0196396
GJA5	All Genes	GeneCodeR	PCC	0.00695053
GJA5	HSGs	GeneCodeR	PCC	0.00695053
GLUL	All Genes	GeneCodeR	PCC	-0.0178528
GLYAT	All Genes	GeneCodeR	PCC	0.00876918
GLYATL1	All Genes	GeneCodeR	PCC	0.0239517
GMNN	All Genes	GeneCodeR	PCC	0.00186925
GOLM1	All Genes	GeneCodeR	PCC	-0.000995817
GP2	All Genes	GeneCodeR	PCC	-0.0287668
GPAT3	All Genes	GeneCodeR	PCC	-0.010445
GPD1	All Genes	GeneCodeR	PCC	0.030679
GPR183	All Genes	GeneCodeR	PCC	0.0135101
GPR183	HSGs	GeneCodeR	PCC	0.0135101
GPRC5A	All Genes	GeneCodeR	PCC	-0.00781492
GPRC5A	HSGs	GeneCodeR	PCC	-0.00781492
GPT	All Genes	GeneCodeR	PCC	-0.00610392
GPT	HSGs	GeneCodeR	PCC	-0.00610392
GPX3	All Genes	GeneCodeR	PCC	0.00986685
GPX3	HVGs	GeneCodeR	PCC	0.00986685
GRAMD1B	All Genes	GeneCodeR	PCC	0.0215579
GRASP	All Genes	GeneCodeR	PCC	-0.0102519
GRB14	All Genes	GeneCodeR	PCC	0.00735062
GSN	All Genes	GeneCodeR	PCC	-0.0191977
GSTA1	All Genes	GeneCodeR	PCC	0.00907747
GSTA2	All Genes	GeneCodeR	PCC	-0.0274471
GSTM3	All Genes	GeneCodeR	PCC	-0.00145268
GSTP1	All Genes	GeneCodeR	PCC	-0.0236814
HAAO	All Genes	GeneCodeR	PCC	0.00569927
HABP2	All Genes	GeneCodeR	PCC	0.00941829
HABP2	HSGs	GeneCodeR	PCC	0.00941829
HADH	All Genes	GeneCodeR	PCC	-0.00923731
HAGH	All Genes	GeneCodeR	PCC	-0.0118393
HAO2	All Genes	GeneCodeR	PCC	-0.0107946
HECW1	All Genes	GeneCodeR	PCC	-0.0099815
HECW2	All Genes	GeneCodeR	PCC	-0.0173221
HECW2	HSGs	GeneCodeR	PCC	-0.0173221
HEPACAM2	All Genes	GeneCodeR	PCC	0.00697183
HES4	All Genes	GeneCodeR	PCC	-0.0131788
HGD	All Genes	GeneCodeR	PCC	-0.00643174
HMGCS2	All Genes	GeneCodeR	PCC	0.00280545
HNF1A	All Genes	GeneCodeR	PCC	0.00857508
HNF4A	All Genes	GeneCodeR	PCC	0.00527834
HOXD8	All Genes	GeneCodeR	PCC	-0.0193294
HPD	All Genes	GeneCodeR	PCC	0.00774065
HS6ST1	All Genes	GeneCodeR	PCC	-0.0258304
HSD11B2	All Genes	GeneCodeR	PCC	0.019933
HSD17B14	All Genes	GeneCodeR	PCC	0.0138528
HSPA1A	All Genes	GeneCodeR	PCC	-0.00563366
HSPA1B	All Genes	GeneCodeR	PCC	0.000493669
HSPA2	All Genes	GeneCodeR	PCC	-0.00766903
HSPB8	All Genes	GeneCodeR	PCC	0.0174149
HTRA1	All Genes	GeneCodeR	PCC	0.0124073
ICA1	All Genes	GeneCodeR	PCC	-0.0101868
ICAM1	All Genes	GeneCodeR	PCC	0.00300985
ICAM1	HSGs	GeneCodeR	PCC	0.00300985
ID1	All Genes	GeneCodeR	PCC	-0.0201097
ID3	All Genes	GeneCodeR	PCC	-0.00176342
IDH2	All Genes	GeneCodeR	PCC	-0.00258807
IER2	All Genes	GeneCodeR	PCC	-6.11654e-05
IER2	SVGs	GeneCodeR	PCC	-6.11654e-05
IER3	All Genes	GeneCodeR	PCC	0.0252484
IER3	HVGs	GeneCodeR	PCC	0.0252484
IFI16	All Genes	GeneCodeR	PCC	0.00211299
IFI27	All Genes	GeneCodeR	PCC	-0.0209272
IFITM3	All Genes	GeneCodeR	PCC	0.00113134
IGFBP2	All Genes	GeneCodeR	PCC	-0.00672883
IGFBP3	All Genes	GeneCodeR	PCC	-0.0249653
IGFBP5	All Genes	GeneCodeR	PCC	0.00116747
IGHG1	All Genes	GeneCodeR	PCC	-0.0113882
IGHG1	HSGs	GeneCodeR	PCC	-0.0113882
IGHG1	HVGs	GeneCodeR	PCC	-0.0113882
IGKC	All Genes	GeneCodeR	PCC	-0.0192639
IGKC	HSGs	GeneCodeR	PCC	-0.0192639
IGKC	HVGs	GeneCodeR	PCC	-0.0192639
IKZF1	All Genes	GeneCodeR	PCC	0.00831047
IKZF1	HSGs	GeneCodeR	PCC	0.00831047
IL17RB	All Genes	GeneCodeR	PCC	0.0181046
IL1RL1	All Genes	GeneCodeR	PCC	0.00219201
IL1RL1	HSGs	GeneCodeR	PCC	0.00219201
IL32	All Genes	GeneCodeR	PCC	-0.0137357
IL6R	All Genes	GeneCodeR	PCC	0.0111467
IL7R	All Genes	GeneCodeR	PCC	0.0165405
IL7R	HSGs	GeneCodeR	PCC	0.0165405
INF2	All Genes	GeneCodeR	PCC	-0.0193238
INSYN1	All Genes	GeneCodeR	PCC	0.00821607
IRF1	All Genes	GeneCodeR	PCC	0.0175932
IRF1	HSGs	GeneCodeR	PCC	0.0175932
IRX1	All Genes	GeneCodeR	PCC	-0.00413036
IRX1	HSGs	GeneCodeR	PCC	-0.00413036
IRX2	All Genes	GeneCodeR	PCC	-0.0037231
IRX2	HSGs	GeneCodeR	PCC	-0.0037231
ITGA1	All Genes	GeneCodeR	PCC	-0.00664591
ITGA3	All Genes	GeneCodeR	PCC	-0.014282
ITGA6	All Genes	GeneCodeR	PCC	0.0110846
ITGA8	All Genes	GeneCodeR	PCC	-0.00690963
ITGA8	HSGs	GeneCodeR	PCC	-0.00690963
ITGAV	All Genes	GeneCodeR	PCC	-0.0143836
ITGAX	All Genes	GeneCodeR	PCC	-0.00230196
ITGAX	HSGs	GeneCodeR	PCC	-0.00230196
ITGB1	All Genes	GeneCodeR	PCC	-0.0196858
ITGB3	All Genes	GeneCodeR	PCC	-0.0207962
ITGB6	All Genes	GeneCodeR	PCC	-0.00448899
ITGB8	All Genes	GeneCodeR	PCC	0.00588631
ITM2B	All Genes	GeneCodeR	PCC	-0.00343392
ITM2C	All Genes	GeneCodeR	PCC	-0.00343235
ITPKB	All Genes	GeneCodeR	PCC	-0.0169321
ITPKC	All Genes	GeneCodeR	PCC	0.0110429
ITPKC	HVGs	GeneCodeR	PCC	0.0110429
IVNS1ABP	All Genes	GeneCodeR	PCC	-0.000792887
IYD	All Genes	GeneCodeR	PCC	-0.00902112
JAG1	All Genes	GeneCodeR	PCC	-0.00180202
JCHAIN	All Genes	GeneCodeR	PCC	-0.020252
JCHAIN	HSGs	GeneCodeR	PCC	-0.020252
JUN	All Genes	GeneCodeR	PCC	0.00230942
JUN	HVGs	GeneCodeR	PCC	0.00230942
JUN	SVGs	GeneCodeR	PCC	0.00230942
JUNB	All Genes	GeneCodeR	PCC	-0.00452864
JUNB	HVGs	GeneCodeR	PCC	-0.00452864
JUNB	SVGs	GeneCodeR	PCC	-0.00452864
JUND	All Genes	GeneCodeR	PCC	-0.00585221
JUND	HVGs	GeneCodeR	PCC	-0.00585221
KCNC3	All Genes	GeneCodeR	PCC	-0.000109
KCNC4	All Genes	GeneCodeR	PCC	0.0154362
KCNH6	All Genes	GeneCodeR	PCC	0.00738334
KCNH6	HSGs	GeneCodeR	PCC	0.00738334
KCNJ1	All Genes	GeneCodeR	PCC	-0.00400066
KCNJ10	All Genes	GeneCodeR	PCC	-0.02238
KCNJ15	All Genes	GeneCodeR	PCC	0.00729188
KCNK5	All Genes	GeneCodeR	PCC	0.00901639
KCTD12	All Genes	GeneCodeR	PCC	-0.00428398
KDM6B	All Genes	GeneCodeR	PCC	0.00912419
KHK	All Genes	GeneCodeR	PCC	0.0213116
KIAA1191	All Genes	GeneCodeR	PCC	0.00453322
KIRREL1	All Genes	GeneCodeR	PCC	-0.00685839
KL	All Genes	GeneCodeR	PCC	-0.0018531
KLF10	All Genes	GeneCodeR	PCC	-0.0221638
KLF2	All Genes	GeneCodeR	PCC	-0.00569968
KLF2	SVGs	GeneCodeR	PCC	-0.00569968
KLF4	All Genes	GeneCodeR	PCC	-0.0350035
KLF5	All Genes	GeneCodeR	PCC	0.0101468
KLF5	HSGs	GeneCodeR	PCC	0.0101468
KLF6	All Genes	GeneCodeR	PCC	0.00386907
KLF6	HVGs	GeneCodeR	PCC	0.00386907
KLF6	SVGs	GeneCodeR	PCC	0.00386907
KLHDC7B	All Genes	GeneCodeR	PCC	0.0304714
KLHDC7B	HSGs	GeneCodeR	PCC	0.0304714
KLHL3	All Genes	GeneCodeR	PCC	-0.00614033
KLK1	All Genes	GeneCodeR	PCC	-0.00352098
KLKB1	All Genes	GeneCodeR	PCC	-0.0132445
KMO	All Genes	GeneCodeR	PCC	-0.00468238
KNG1	All Genes	GeneCodeR	PCC	-0.00443581
KRT19	All Genes	GeneCodeR	PCC	0.0161353
KRT7	All Genes	GeneCodeR	PCC	0.017356
KRT8	All Genes	GeneCodeR	PCC	0.0127878
LAPTM4B	All Genes	GeneCodeR	PCC	-0.00619823
LAPTM5	All Genes	GeneCodeR	PCC	0.00501511
LAPTM5	HSGs	GeneCodeR	PCC	0.00501511
LBH	All Genes	GeneCodeR	PCC	0.0154388
LCP1	All Genes	GeneCodeR	PCC	0.0182633
LCP1	HSGs	GeneCodeR	PCC	0.0182633
LDB2	All Genes	GeneCodeR	PCC	0.00955322
LDHB	All Genes	GeneCodeR	PCC	-0.00114512
LDLR	All Genes	GeneCodeR	PCC	-0.00182206
LDLR	HSGs	GeneCodeR	PCC	-0.00182206
LGALS1	All Genes	GeneCodeR	PCC	-0.0279221
LGALS2	All Genes	GeneCodeR	PCC	-0.00809956
LGALS3	All Genes	GeneCodeR	PCC	-0.00725471
LGMN	All Genes	GeneCodeR	PCC	0.023043
LHX1	All Genes	GeneCodeR	PCC	0.0197423
LIMS2	All Genes	GeneCodeR	PCC	-0.00592969
LITAF	All Genes	GeneCodeR	PCC	-0.000371672
LMNA	All Genes	GeneCodeR	PCC	-0.00240835
LMNA	HVGs	GeneCodeR	PCC	-0.00240835
LMNA	SVGs	GeneCodeR	PCC	-0.00240835
LMO2	All Genes	GeneCodeR	PCC	0.00890852
LMOD1	All Genes	GeneCodeR	PCC	-0.0198414
LMOD1	HSGs	GeneCodeR	PCC	-0.0198414
LRP2	All Genes	GeneCodeR	PCC	0.022027
LRRC2	All Genes	GeneCodeR	PCC	0.00463128
LRRC2	HSGs	GeneCodeR	PCC	0.00463128
LTBP4	All Genes	GeneCodeR	PCC	-0.00967193
LUM	All Genes	GeneCodeR	PCC	0.00702956
LYZ	All Genes	GeneCodeR	PCC	-0.00416582
LYZ	HSGs	GeneCodeR	PCC	-0.00416582
MACC1	All Genes	GeneCodeR	PCC	-0.00113436
MAF	All Genes	GeneCodeR	PCC	0.0232476
MAFB	All Genes	GeneCodeR	PCC	-0.0179809
MAFF	All Genes	GeneCodeR	PCC	-0.00144936
MAGI2	All Genes	GeneCodeR	PCC	-0.00789852
MAGI2	HSGs	GeneCodeR	PCC	-0.00789852
MAL	All Genes	GeneCodeR	PCC	-0.0121668
MAL2	All Genes	GeneCodeR	PCC	-0.00291908
MAOB	All Genes	GeneCodeR	PCC	0.0155318
MAP2K3	All Genes	GeneCodeR	PCC	0.00176468
MAP3K8	All Genes	GeneCodeR	PCC	-0.000235954
MAPT	All Genes	GeneCodeR	PCC	0.00618496
2002-03-01	All Genes	GeneCodeR	PCC	0.00269675
MARCKS	All Genes	GeneCodeR	PCC	-0.0136564
MCAM	All Genes	GeneCodeR	PCC	-0.00295363
MCAM	HSGs	GeneCodeR	PCC	-0.00295363
MCL1	All Genes	GeneCodeR	PCC	-0.00520322
MCL1	HVGs	GeneCodeR	PCC	-0.00520322
ME3	All Genes	GeneCodeR	PCC	-0.00411284
MECOM	All Genes	GeneCodeR	PCC	-0.00543981
MEIS1	All Genes	GeneCodeR	PCC	0.0130449
MEIS2	All Genes	GeneCodeR	PCC	-0.0128003
MET	All Genes	GeneCodeR	PCC	0.00630347
METRNL	All Genes	GeneCodeR	PCC	-0.000897873
MFAP4	All Genes	GeneCodeR	PCC	-0.00408762
MFAP4	HSGs	GeneCodeR	PCC	-0.00408762
MFGE8	All Genes	GeneCodeR	PCC	0.00353313
MFGE8	HSGs	GeneCodeR	PCC	0.00353313
MFSD4A	All Genes	GeneCodeR	PCC	0.00219078
MGAM	All Genes	GeneCodeR	PCC	-0.0273541
MGAM	HSGs	GeneCodeR	PCC	-0.0273541
MGP	All Genes	GeneCodeR	PCC	0.0100276
MGP	HVGs	GeneCodeR	PCC	0.0100276
MGST1	All Genes	GeneCodeR	PCC	0.010043
MIDN	All Genes	GeneCodeR	PCC	0.00170606
MIF	All Genes	GeneCodeR	PCC	-0.000689487
MIOX	All Genes	GeneCodeR	PCC	0.00442409
MLXIPL	All Genes	GeneCodeR	PCC	0.00412112
MME	All Genes	GeneCodeR	PCC	0.0453052
MMP19	All Genes	GeneCodeR	PCC	-0.00916936
MMP19	HSGs	GeneCodeR	PCC	-0.00916936
MMP7	All Genes	GeneCodeR	PCC	-0.0126697
MMP7	HVGs	GeneCodeR	PCC	-0.0126697
MOB1B	All Genes	GeneCodeR	PCC	0.0172638
MPC1	All Genes	GeneCodeR	PCC	-0.0161312
MPPED2	All Genes	GeneCodeR	PCC	0.002533
MRC1	All Genes	GeneCodeR	PCC	-0.0124764
MRC1	HSGs	GeneCodeR	PCC	-0.0124764
MRO	All Genes	GeneCodeR	PCC	0.0062453
MS4A6A	All Genes	GeneCodeR	PCC	0.0126105
MS4A7	All Genes	GeneCodeR	PCC	0.0102753
MSN	All Genes	GeneCodeR	PCC	0.00106441
MSRA	All Genes	GeneCodeR	PCC	0.0180248
MST1	All Genes	GeneCodeR	PCC	0.0150709
MT-CYB	All Genes	GeneCodeR	PCC	-0.00512308
MT-ND1	All Genes	GeneCodeR	PCC	-0.0103826
MT-ND6	All Genes	GeneCodeR	PCC	-0.00690407
[truncated: 5,346 more rows]

## Sheet: Fig3g
gene	gene_set	model_id	metric	value			model_id	metric	p value of All Genes and HVGs	p value of All Genes and SVGs	p value of All Genes and HSGs
[truncated: 7,970 more rows]

[truncated: 29 more sheets: Fig4a, Fig4b, Fig4c-e, Fig4f-h, Fig4i, Fig5, SuppFig1, SuppFig2, SuppFig3_plot, SuppFig3_ARI, SuppFig4, SuppFig5a_BGN, SuppFig5a_C3, SuppFig5b, SuppFig5c, SuppFig6, SuppFig7, SuppFig8, SuppFig9, SuppFig10 …]
